# Supplementary material for: Distinct dissociation rates of murine and human norovirus P-domain dimers suggest a role of dimer stability in virus-host interactions
Source: Commun Biol. 2022 Jun 9;5:563. doi: 10.1038/s42003-022-03497-4 (PMC9184547; doi:10.1038/s42003-022-03497-4)
Supplement: Supplementary file 4 — Supplementary Dataset 1 [file 42003_2022_3497_MOESM4_ESM.xlsx]

## Sheet: Fig1c
c(protein) in µM	270		171		100		50		25		12.5		6		3		1		0.5		0.25
	ml	mAU	ml	mAU	ml	mAU	ml	mAU	ml	mAU	ml	mAU	ml	mAU	ml	mAU	ml	mAU	ml	mAU	ml	mAU
	-0.007117	0.00481012	-0.007097	0.000739399	-0.007264	0.000282784	-0.007077	0.00212184	-0.007118	0.00120172	-0.007127	0.00146321	-0.007276	0.0240672	-0.007095	-0.118927	-0.007114	0.264267	-0.007106	0.100556	-0.007274	0.370029
	-0.006992	0.00481085	-0.006972	0.000758914	-0.007139	0.00031506	-0.006952	0.00213558	-0.006993	0.00131405	-0.007002	0.00159576	-0.007151	0.0239632	-0.00697	-0.118272	-0.006989	0.266524	-0.006982	0.101439	-0.007149	0.362611
	-0.006867	0.00481191	-0.006847	0.000760254	-0.007014	0.000319117	-0.006827	0.00214007	-0.006868	0.00131632	-0.006878	0.00159261	-0.007026	0.0240102	-0.006845	-0.118232	-0.006864	0.266682	-0.006857	0.101445	-0.007024	0.362294
	-0.006742	0.00481299	-0.006722	0.000761765	-0.00689	0.000321706	-0.006702	0.00214452	-0.006743	0.00132358	-0.006753	0.00159979	-0.006901	0.0240272	-0.006721	-0.118172	-0.00674	0.266829	-0.006732	0.101312	-0.0069	0.362422
	-0.006617	0.00481454	-0.006597	0.000762034	-0.006765	0.000324936	-0.006577	0.00214659	-0.006618	0.00132833	-0.006628	0.00159569	-0.006777	0.024074	-0.006596	-0.118113	-0.006615	0.26692	-0.006607	0.101207	-0.006775	0.362684
	-0.006493	0.00481567	-0.006473	0.00076225	-0.00664	0.000327768	-0.006452	0.00214948	-0.006493	0.00133318	-0.006503	0.00159261	-0.006652	0.0241012	-0.006471	-0.118029	-0.00649	0.266948	-0.006482	0.10129	-0.00665	0.363011
	-0.006368	0.0048165	-0.006348	0.00076303	-0.006515	0.000330722	-0.006328	0.00215469	-0.006369	0.00133909	-0.006378	0.00159255	-0.006527	0.0241118	-0.006346	-0.117928	-0.006365	0.267031	-0.006358	0.100967	-0.006525	0.363043
	-0.006243	0.00481731	-0.006223	0.000764721	-0.00639	0.000334405	-0.006203	0.0021625	-0.006244	0.00135173	-0.006254	0.00159372	-0.006402	0.0241084	-0.006221	-0.117838	-0.00624	0.267068	-0.006233	0.100754	-0.006401	0.362883
	-0.006118	0.00481829	-0.006098	0.000766188	-0.006266	0.000337356	-0.006078	0.00216353	-0.006119	0.00136418	-0.006129	0.00160577	-0.006277	0.0241256	-0.006096	-0.117834	-0.006115	0.267171	-0.006108	0.100711	-0.006276	0.362565
	-0.005993	0.00482008	-0.005973	0.000767495	-0.006141	0.000339924	-0.005953	0.00216493	-0.005994	0.00136933	-0.006004	0.00162456	-0.006153	0.0241466	-0.005972	-0.117849	-0.00599	0.267185	-0.005983	0.100651	-0.006151	0.362646
	-0.005868	0.0048227	-0.005849	0.000768547	-0.006016	0.000342641	-0.005828	0.00216406	-0.005869	0.00138227	-0.005879	0.00164211	-0.006028	0.0241689	-0.005847	-0.117873	-0.005866	0.267167	-0.005858	0.100563	-0.006026	0.361964
	-0.005744	0.00482515	-0.005724	0.000769585	-0.005891	0.000344161	-0.005703	0.0021645	-0.005744	0.00140059	-0.005754	0.00165591	-0.005903	0.0242183	-0.005722	-0.117877	-0.005741	0.267118	-0.005734	0.100351	-0.005901	0.361478
	-0.005619	0.00482679	-0.005599	0.000770629	-0.005766	0.000344132	-0.005578	0.00216689	-0.00562	0.00140884	-0.005629	0.00167944	-0.005778	0.0242538	-0.005597	-0.117913	-0.005616	0.267078	-0.005609	0.100243	-0.005777	0.361377
	-0.005494	0.00482865	-0.005474	0.000771887	-0.005642	0.000345955	-0.005454	0.00216591	-0.005495	0.00141208	-0.005505	0.0016967	-0.005653	0.0242984	-0.005472	-0.117924	-0.005491	0.267127	-0.005484	0.100219	-0.005652	0.361259
	-0.005369	0.00482931	-0.00535	0.000772952	-0.005517	0.000348349	-0.005329	0.00216513	-0.00537	0.00141583	-0.00538	0.00170809	-0.005529	0.0243488	-0.005347	-0.117911	-0.005366	0.267184	-0.005359	0.10006	-0.005527	0.361466
	-0.005244	0.00482802	-0.005225	0.000770312	-0.005392	0.000351782	-0.005204	0.00213387	-0.005245	0.00156281	-0.005255	0.0019227	-0.005404	0.0243972	-0.005223	-0.117458	-0.005241	0.266368	-0.005234	0.100057	-0.005402	0.351194
	-0.005119	0.00482434	-0.0051	0.000758141	-0.005267	0.000389763	-0.005079	0.00205237	-0.00512	0.00213005	-0.00513	0.00247503	-0.005279	0.0253529	-0.005098	-0.116185	-0.005117	0.264271	-0.00511	0.100029	-0.005277	0.321706
	-0.004995	0.00482379	-0.004975	0.000754882	-0.005142	0.000441288	-0.004954	0.00202345	-0.004995	0.00242104	-0.005005	0.00267546	-0.005154	0.0270007	-0.004973	-0.115626	-0.004992	0.263272	-0.004985	0.09957	-0.005153	0.312253
	-0.00487	0.00482369	-0.00485	0.00075551	-0.005017	0.000445261	-0.004829	0.00201908	-0.004871	0.00241976	-0.00488	0.00267358	-0.00503	0.02737	-0.004848	-0.115541	-0.004867	0.263004	-0.00486	0.0989879	-0.005028	0.313137
	-0.004745	0.00482341	-0.004726	0.000756122	-0.004893	0.000442423	-0.004705	0.00202017	-0.004746	0.00241863	-0.004756	0.00267511	-0.004905	0.0273903	-0.004723	-0.115504	-0.004742	0.262758	-0.004735	0.0984329	-0.004903	0.314012
	-0.00462	0.00482312	-0.004601	0.000756354	-0.004768	0.000439872	-0.00458	0.00202126	-0.004621	0.00241736	-0.004631	0.00267759	-0.00478	0.0274133	-0.004598	-0.11547	-0.004617	0.262529	-0.00461	0.0978573	-0.004778	0.314601
	-0.004495	0.00482282	-0.004476	0.000756014	-0.004643	0.000439573	-0.004455	0.00202235	-0.004496	0.00241429	-0.004506	0.0026801	-0.004655	0.0274362	-0.004473	-0.115436	-0.004492	0.262448	-0.004486	0.0973239	-0.004653	0.315005
	-0.004371	0.00482223	-0.004351	0.00075561	-0.004518	0.000439924	-0.00433	0.00202319	-0.004371	0.00241135	-0.004381	0.00268267	-0.00453	0.0274597	-0.004349	-0.115408	-0.004368	0.262429	-0.004361	0.0969003	-0.004529	0.315382
	-0.004246	0.0048215	-0.004226	0.000755191	-0.004393	0.000440635	-0.004205	0.00202293	-0.004246	0.00240872	-0.004256	0.0026848	-0.004406	0.0274829	-0.004224	-0.115422	-0.004243	0.26244	-0.004236	0.0968191	-0.004404	0.315771
	-0.004121	0.00482086	-0.004102	0.000754795	-0.004269	0.000441369	-0.00408	0.00201614	-0.004122	0.00240635	-0.004131	0.00268134	-0.004281	0.0274967	-0.004099	-0.115406	-0.004118	0.262456	-0.004111	0.0968559	-0.004279	0.316185
	-0.003996	0.00482021	-0.003977	0.000754478	-0.004144	0.000442112	-0.003956	0.0020087	-0.003997	0.00240381	-0.004007	0.00267148	-0.004156	0.0275037	-0.003974	-0.115388	-0.003993	0.262471	-0.003986	0.0968981	-0.004154	0.316603
	-0.003871	0.00481954	-0.003852	0.000754291	-0.004019	0.000442255	-0.003831	0.00200125	-0.003872	0.00240007	-0.003882	0.00266064	-0.004031	0.0275105	-0.003849	-0.115371	-0.003868	0.262418	-0.003862	0.0969717	-0.004029	0.317027
	-0.003746	0.00481893	-0.003727	0.000754091	-0.003894	0.000441819	-0.003706	0.00199452	-0.003747	0.00239581	-0.003757	0.00264942	-0.003906	0.027517	-0.003724	-0.115352	-0.003743	0.262311	-0.003737	0.0971291	-0.003905	0.317452
	-0.003622	0.00481847	-0.003602	0.000753897	-0.003769	0.000442083	-0.003581	0.0019931	-0.003622	0.00239033	-0.003632	0.00264172	-0.003782	0.0275236	-0.0036	-0.11529	-0.003619	0.26214	-0.003612	0.0971318	-0.00378	0.317878
	-0.003497	0.00481803	-0.003478	0.000753697	-0.003645	0.000442371	-0.003456	0.00199315	-0.003497	0.00238509	-0.003507	0.00264776	-0.003657	0.0275352	-0.003475	-0.115274	-0.003494	0.261968	-0.003487	0.0967737	-0.003655	0.31849
	-0.003372	0.00481761	-0.003353	0.000753407	-0.00352	0.00044267	-0.003331	0.00199403	-0.003372	0.0023797	-0.003382	0.00266452	-0.003532	0.0275646	-0.00335	-0.115261	-0.003369	0.261804	-0.003362	0.0963972	-0.00353	0.319347
	-0.003247	0.00481717	-0.003228	0.000752155	-0.003395	0.00044296	-0.003206	0.00199492	-0.003248	0.00237777	-0.003258	0.00268194	-0.003407	0.0276018	-0.003225	-0.115247	-0.003244	0.261647	-0.003238	0.0960071	-0.003405	0.320021
	-0.003122	0.00481673	-0.003103	0.000750844	-0.00327	0.000443053	-0.003082	0.00199561	-0.003123	0.00238219	-0.003133	0.00269921	-0.003283	0.027639	-0.0031	-0.115235	-0.003119	0.261504	-0.003113	0.0956744	-0.003281	0.320329
	-0.002997	0.00481658	-0.002979	0.000749473	-0.003145	0.00044327	-0.002957	0.00199462	-0.002998	0.00238754	-0.003008	0.00271755	-0.003158	0.0276774	-0.002975	-0.115219	-0.002994	0.26143	-0.002988	0.0953671	-0.003156	0.320597
	-0.002873	0.00481698	-0.002854	0.000748106	-0.003021	0.000443552	-0.002832	0.00199294	-0.002873	0.00239286	-0.002883	0.00273399	-0.003033	0.0277081	-0.002851	-0.115194	-0.00287	0.261376	-0.002863	0.0954083	-0.003031	0.320753
	-0.002748	0.00481771	-0.002729	0.000746773	-0.002896	0.000443848	-0.002707	0.00199635	-0.002748	0.00239816	-0.002758	0.00275408	-0.002908	0.0277262	-0.002726	-0.115164	-0.002745	0.261324	-0.002738	0.0954575	-0.002906	0.320556
	-0.002623	0.00481836	-0.002604	0.000745812	-0.002771	0.000444138	-0.002582	0.00199983	-0.002623	0.00240348	-0.002633	0.00277729	-0.002783	0.0277352	-0.002601	-0.115132	-0.00262	0.261271	-0.002614	0.0955067	-0.002781	0.320096
	-0.002498	0.00481909	-0.002479	0.000745358	-0.002646	0.00044453	-0.002457	0.002003	-0.002499	0.00240494	-0.002509	0.00279999	-0.002659	0.0277422	-0.002476	-0.115103	-0.002495	0.261111	-0.002489	0.0952963	-0.002657	0.319671
	-0.002373	0.00482033	-0.002355	0.000744952	-0.002521	0.000445215	-0.002333	0.00200645	-0.002374	0.00240616	-0.002384	0.00282324	-0.002534	0.0277492	-0.002351	-0.115072	-0.00237	0.260967	-0.002364	0.094989	-0.002532	0.319266
	-0.002249	0.00482223	-0.00223	0.000744545	-0.002397	0.000445966	-0.002208	0.00200993	-0.002249	0.00241257	-0.002259	0.00284648	-0.002409	0.027759	-0.002226	-0.115024	-0.002245	0.260823	-0.002239	0.0945497	-0.002407	0.318858
	-0.002124	0.00482241	-0.002105	0.000744145	-0.002272	0.000446718	-0.002083	0.00201287	-0.002124	0.00242035	-0.002134	0.00286807	-0.002284	0.027777	-0.002102	-0.114973	-0.002121	0.260672	-0.002114	0.0940217	-0.002282	0.318539
	-0.001999	0.00482232	-0.00198	0.000743837	-0.002147	0.000447472	-0.001958	0.00193145	-0.001999	0.00242825	-0.002009	0.00288558	-0.002159	0.0278046	-0.001977	-0.111173	-0.001996	0.260528	-0.00199	0.091854	-0.002157	0.318814
	-0.001874	4.91622e-05	-0.001855	0.000697211	-0.002022	0.00044823	-0.001833	0.00153876	-0.001874	0.0035595	-0.001884	0.00290393	-0.002035	0.027835	-0.001852	-0.0297895	-0.001871	0.0479522	-0.001865	0.0524398	-0.002033	0.319466
	-0.001749	4.90739e-05	-0.001731	0.000270591	-0.001897	0.000181748	-0.001708	0.00154051	-0.00175	0.00372024	-0.00176	0.00368699	-0.00191	0.112618	-0.001727	-0.0295962	-0.001746	0.0313698	-0.00174	0.051987	-0.001908	0.31971
	-0.001624	4.74786e-05	-0.001606	0.000270264	-0.001772	0.000112042	-0.001583	0.00154018	-0.001625	0.00371072	-0.001635	0.00379191	-0.001785	0.148973	-0.001602	-0.0296158	-0.001621	0.0314111	-0.001615	0.0525551	-0.001783	0.297814
	-0.0015	4.57292e-05	-0.001481	0.000270579	-0.001648	0.00011125	-0.001459	0.0015456	-0.0015	0.00371672	-0.00151	0.00378059	-0.00166	0.148973	-0.001477	-0.0295119	-0.001496	0.0312885	-0.00149	0.052409	-0.001658	0.298765
	-0.001375	4.41602e-05	-0.001356	0.000270076	-0.001523	0.00011177	-0.001334	0.00154942	-0.001375	0.00372576	-0.001385	0.00380898	-0.001535	0.149005	-0.001352	-0.0294051	-0.001372	0.0311532	-0.001366	0.0522694	-0.001533	0.297786
	-0.00125	4.25875e-05	-0.001232	0.000269028	-0.001398	0.000112666	-0.001209	0.00155334	-0.00125	0.00373403	-0.00126	0.00384529	-0.001411	0.149059	-0.001228	-0.0292984	-0.001247	0.0310119	-0.001241	0.0521196	-0.001409	0.298151
	-0.001125	4.11444e-05	-0.001107	0.000268164	-0.001273	0.000113383	-0.001084	0.00155745	-0.001125	0.00374072	-0.001135	0.00388023	-0.001286	0.149112	-0.001103	-0.029199	-0.001122	0.030887	-0.001116	0.0518199	-0.001284	0.297998
	-0.001	4.05939e-05	-0.000982	0.000267336	-0.001148	0.00011358	-0.000959	0.00156062	-0.001	0.00374309	-0.001011	0.00391626	-0.001161	0.149166	-0.000978	-0.0291421	-0.000997	0.0307559	-0.000991	0.0514861	-0.001159	0.297801
	-0.000875	4.05018e-05	-0.000857	0.000266507	-0.001024	0.000113633	-0.000834	0.00156043	-0.000876	0.0037408	-0.000886	0.00395148	-0.001036	0.149201	-0.000853	-0.0291485	-0.000872	0.0306382	-0.000866	0.0510084	-0.001034	0.297608
	-0.000751	4.16179e-05	-0.000732	0.000265678	-0.000899	0.000113682	-0.00071	0.00155702	-0.000751	0.00373834	-0.000761	0.0039773	-0.000912	0.149196	-0.000728	-0.0291822	-0.000747	0.0305082	-0.000742	0.050515	-0.00091	0.29741
	-0.000626	4.28243e-05	-0.000608	0.000265163	-0.000774	0.000113731	-0.000585	0.00155353	-0.000626	0.00373572	-0.000636	0.00399724	-0.000787	0.149144	-0.000603	-0.0292161	-0.000623	0.0303836	-0.000617	0.0499757	-0.000785	0.297201
	-0.000501	4.40325e-05	-0.000483	0.000265267	-0.000649	0.000113778	-0.00046	0.00155013	-0.000501	0.00373271	-0.000511	0.00401813	-0.000662	0.149076	-0.000479	-0.0292511	-0.000498	0.0302334	-0.000492	0.0494839	-0.00066	0.297379
	-0.000376	4.49945e-05	-0.000358	0.000265499	-0.000524	0.000112739	-0.000335	0.00154606	-0.000376	0.00372505	-0.000386	0.00403835	-0.000537	0.149008	-0.000354	-0.0292846	-0.000373	0.0301985	-0.000367	0.0490749	-0.000535	0.297733
	-0.000251	4.57762e-05	-0.000233	0.000265722	-0.0004	0.00011069	-0.00021	0.00154061	-0.000251	0.0037185	-0.000262	0.00405841	-0.000412	0.148941	-0.000229	-0.0293218	-0.000248	0.0302186	-0.000242	0.0486892	-0.00041	0.298103
	-0.000127	4.63173e-05	-0.000108	0.000265953	-0.000275	0.000108418	-8.5e-05	0.00153648	-0.000127	0.00371165	-0.000137	0.00407907	-0.000288	0.148867	-0.000104	-0.0293529	-0.000123	0.0302398	-0.000118	0.0483516	-0.000286	0.298473
	-2e-06	4.65691e-05	1.6e-05	0.000266061	-0.00015	0.000106154	3.9e-05	0.00153376	-2e-06	0.00370443	-1.2e-05	0.00408559	-0.000163	0.148808	2.1e-05	-0.0293797	2e-06	0.030261	7e-06	0.0479995	-0.000161	0.299006
	0.000123	4.68115e-05	0.000141	0.000265107	-2.5e-05	0.000103914	0.000164	0.00153102	0.000123	0.00369788	0.000113	0.00408775	-3.8e-05	0.14878	0.000146	-0.0294068	0.000126	0.0302748	0.000132	0.0476657	-3.6e-05	0.299684
	0.000248	4.71028e-05	0.000266	0.000262344	0.0001	0.000101729	0.000289	0.00152862	0.000248	0.0036943	0.000238	0.00408957	8.7e-05	0.148762	0.00027	-0.0294241	0.000251	0.0302657	0.000257	0.047379	8.9e-05	0.300379
	0.000373	4.76045e-05	0.000391	0.000259433	0.000224	0.00010082	0.000414	0.00152752	0.000373	0.00369288	0.000362	0.00409138	0.000212	0.148744	0.000395	-0.0293846	0.000376	0.0302712	0.000382	0.0471177	0.000214	0.301048
	0.000498	4.81062e-05	0.000516	0.000256422	0.000349	0.000100533	0.000539	0.00152747	0.000498	0.00369112	0.000487	0.00409221	0.000336	0.148734	0.00052	-0.0293119	0.000501	0.0302767	0.000506	0.0470874	0.000338	0.301711
	0.000622	4.85195e-05	0.00064	0.000253553	0.000474	0.00010033	0.000664	0.00152699	0.000622	0.00368925	0.000612	0.00409443	0.000461	0.148736	0.000645	-0.0292458	0.000626	0.0302822	0.000631	0.0470603	0.000463	0.302405
	0.000747	4.89085e-05	0.000765	0.000250928	0.000599	0.000100136	0.000789	0.00152646	0.000747	0.00368746	0.000737	0.00410381	0.000586	0.148699	0.00077	-0.0291777	0.000751	0.0302894	0.000756	0.0470284	0.000588	0.303367
	0.000872	4.92975e-05	0.00089	0.000249152	0.000724	9.99353e-05	0.000913	0.00152592	0.000872	0.00368563	0.000862	0.00411402	0.000711	0.148643	0.000895	-0.0291116	0.000875	0.0303602	0.000881	0.0469651	0.000713	0.304378
	0.000997	4.91697e-05	0.001015	0.000247798	0.000849	9.96886e-05	0.001038	0.00152372	0.000997	0.00368568	0.000987	0.0041246	0.000835	0.148586	0.00102	-0.0290509	0.001	0.0304646	0.001006	0.0468953	0.000838	0.305326
	0.001122	4.88822e-05	0.001139	0.000246387	0.000973	0.000100144	0.001163	0.00151991	0.001122	0.00368934	0.001111	0.00413478	0.00096	0.148529	0.001144	-0.0290058	0.001125	0.0305729	0.00113	0.0468272	0.000962	0.306287
	0.001247	4.87582e-05	0.001264	0.000244977	0.001098	0.000100768	0.001288	0.00151772	0.001247	0.003693	0.001236	0.004144	0.001085	0.148472	0.001269	-0.028968	0.00125	0.0306859	0.001255	0.0467709	0.001087	0.307233
	0.001371	4.86849e-05	0.001389	0.000243729	0.001223	0.000101401	0.001413	0.00151631	0.001371	0.00369668	0.001361	0.00415277	0.00121	0.148423	0.001394	-0.0289335	0.001375	0.0307947	0.00138	0.0467081	0.001212	0.307811
	0.001496	4.86154e-05	0.001514	0.000243183	0.001348	0.000102033	0.001538	0.00151489	0.001496	0.00370034	0.001486	0.00416145	0.001335	0.148391	0.001519	-0.0288983	0.0015	0.0309118	0.001505	0.0465778	0.001337	0.308028
	0.001621	4.86041e-05	0.001639	0.000242987	0.001473	0.00010266	0.001662	0.00151417	0.001621	0.00370395	0.001611	0.00417051	0.001459	0.148364	0.001644	-0.0288762	0.001624	0.0309975	0.00163	0.0463132	0.001462	0.308174
	0.001746	4.87394e-05	0.001763	0.000242791	0.001597	0.00010262	0.001787	0.0015147	0.001746	0.0037084	0.001736	0.00417919	0.001584	0.148337	0.001769	-0.0288857	0.001749	0.0309297	0.001754	0.0459816	0.001586	0.308322
	0.001871	4.91377e-05	0.001888	0.000242597	0.001722	0.000102184	0.001912	0.0015158	0.001871	0.00371285	0.00186	0.00419213	0.001709	0.148302	0.001893	-0.0288794	0.001874	0.0308653	0.001879	0.0455921	0.001711	0.308476
	0.001995	4.988e-05	0.002013	0.000242397	0.001847	0.000101691	0.002037	0.00151715	0.001996	0.0037173	0.001985	0.00422065	0.001834	0.148261	0.002018	-0.0288319	0.001999	0.0307975	0.002004	0.0452194	0.001836	0.308538
	0.00212	5.06297e-05	0.002138	0.000242156	0.001972	0.000101198	0.002162	0.00151849	0.002121	0.00372175	0.00211	0.0042513	0.001959	0.148223	0.002143	-0.0287842	0.002124	0.0306762	0.002129	0.0448423	0.001961	0.308475
	0.002245	5.14113e-05	0.002263	0.000241801	0.002097	0.000100704	0.002287	0.00152034	0.002245	0.00372638	0.002235	0.00428202	0.002083	0.148188	0.002268	-0.0287337	0.002249	0.0305228	0.002253	0.0447217	0.002086	0.308351
	0.00237	5.21554e-05	0.002387	0.000241326	0.002221	0.000100336	0.002411	0.00152395	0.00237	0.00373378	0.00236	0.0043113	0.002208	0.148152	0.002393	-0.0286697	0.002373	0.030436	0.002378	0.0446362	0.00221	0.308221
	0.002495	5.28638e-05	0.002512	0.000240849	0.002346	0.000100107	0.002536	0.00152629	0.002495	0.00374181	0.002485	0.00434313	0.002333	0.148112	0.002518	-0.0286173	0.002498	0.030358	0.002503	0.0444609	0.002335	0.308093
	0.00262	5.34388e-05	0.002637	0.000240374	0.002471	9.99179e-05	0.002661	0.00152536	0.00262	0.00374951	0.002609	0.00436017	0.002458	0.148061	0.002642	-0.0286022	0.002623	0.0302858	0.002628	0.0442932	0.00246	0.307964
	0.002744	5.40081e-05	0.002762	0.000239736	0.002596	9.97235e-05	0.002786	0.00152413	0.002745	0.00375794	0.002734	0.00435505	0.002582	0.148002	0.002767	-0.0285996	0.002748	0.030218	0.002753	0.0441109	0.002585	0.307749
	0.002869	5.45775e-05	0.002887	0.000238759	0.002721	9.9529e-05	0.002911	0.0015229	0.00287	0.00376537	0.002859	0.00434913	0.002707	0.14794	0.002892	-0.0285964	0.002873	0.030196	0.002877	0.0438685	0.00271	0.307223
	0.002994	5.5502e-05	0.003011	0.000238518	0.002845	9.93346e-05	0.003036	0.00151981	0.002994	0.00376785	0.002984	0.00434297	0.002832	0.147877	0.003017	-0.0285858	0.002998	0.0301557	0.003002	0.0434871	0.002834	0.305888
	0.003119	5.68041e-05	0.003136	0.000238474	0.00297	0.000100205	0.003161	0.00151556	0.003119	0.00375996	0.003109	0.00433708	0.002957	0.147816	0.003142	-0.0285659	0.003123	0.0300982	0.003127	0.0430993	0.002959	0.304243
	0.003244	5.77774e-05	0.003261	0.00023843	0.003095	0.000101468	0.003285	0.00151284	0.003244	0.00375302	0.003234	0.00433146	0.003082	0.147765	0.003267	-0.02855	0.003247	0.0300384	0.003252	0.0426957	0.003084	0.304117
	0.003369	5.87602e-05	0.003386	0.000238307	0.00322	0.000102785	0.00341	0.00151086	0.003369	0.003745	0.003358	0.00432891	0.003206	0.147725	0.003391	-0.0285374	0.003372	0.0299772	0.003377	0.0423138	0.003209	0.304483
	0.003493	5.9788e-05	0.00351	0.00023779	0.003345	0.000104065	0.003535	0.00150895	0.003494	0.00373741	0.003483	0.00432685	0.003331	0.147692	0.003516	-0.028525	0.003497	0.0298967	0.003501	0.0419767	0.003334	0.304977
	0.003618	6.07143e-05	0.003635	0.000236703	0.003469	0.000105371	0.00366	0.00150807	0.003619	0.00373048	0.003608	0.00432488	0.003456	0.147664	0.003641	-0.0285212	0.003622	0.029832	0.003626	0.0418653	0.003458	0.305473
	0.003743	6.10187e-05	0.00376	0.000235361	0.003594	0.000105948	0.003785	0.0015087	0.003743	0.00372691	0.003733	0.00432294	0.003581	0.147635	0.003766	-0.028531	0.003747	0.0298554	0.003751	0.0419989	0.003583	0.305979
	0.003868	6.0812e-05	0.003885	0.000234019	0.003719	0.000105699	0.00391	0.00150978	0.003868	0.00372384	0.003858	0.00432068	0.003706	0.147591	0.003891	-0.0285474	0.003872	0.0298791	0.003876	0.0422288	0.003708	0.306436
	0.003993	5.98594e-05	0.00401	0.00023266	0.003844	0.000105289	0.004034	0.00151083	0.003993	0.00372063	0.003983	0.0043167	0.00383	0.147528	0.004016	-0.0285752	0.003996	0.0299	0.004001	0.042449	0.003833	0.306426
	0.004118	5.88767e-05	0.004134	0.000231073	0.003969	0.000104869	0.004159	0.00151186	0.004118	0.00371754	0.004107	0.0043126	0.003955	0.147453	0.004141	-0.0286027	0.004121	0.029908	0.004125	0.0426616	0.003958	0.306069
	0.004242	5.79259e-05	0.004259	0.000228879	0.004094	0.00010446	0.004284	0.00151297	0.004243	0.00371418	0.004232	0.0043085	0.00408	0.147375	0.004265	-0.0286285	0.004246	0.0298981	0.00425	0.0428071	0.004082	0.305659
	0.004367	5.7815e-05	0.004384	0.000226324	0.004218	0.000104166	0.004409	0.00151457	0.004368	0.00371063	0.004357	0.0043044	0.004205	0.147298	0.00439	-0.0286379	0.004371	0.0298444	0.004375	0.042918	0.004207	0.305232
	0.004492	5.83524e-05	0.004509	0.000223769	0.004343	0.000103911	0.004534	0.00151593	0.004493	0.0037103	0.004482	0.00430049	0.004329	0.147216	0.004515	-0.0286427	0.004496	0.0297659	0.0045	0.0429759	0.004332	0.304813
	0.004617	6.05584e-05	0.004634	0.000221215	0.004468	0.000103545	0.004659	0.00151511	0.004617	0.00370998	0.004607	0.00429286	0.004454	0.147098	0.00464	-0.0286697	0.004621	0.0296862	0.004625	0.0430343	0.004457	0.304426
	0.004742	6.2879e-05	0.004758	0.00021899	0.004593	0.000103145	0.004784	0.00151322	0.004742	0.00370965	0.004732	0.00428313	0.004579	0.146952	0.004765	-0.0287079	0.004745	0.0296016	0.004749	0.0430895	0.004581	0.304352
	0.004866	6.5115e-05	0.004883	0.000217827	0.004718	0.000102742	0.004908	0.00151134	0.004867	0.0037093	0.004856	0.00426602	0.004704	0.146796	0.00489	-0.0287461	0.00487	0.0295071	0.004874	0.043076	0.004706	0.304466
	0.004991	6.72721e-05	0.005008	0.000217448	0.004842	0.000102327	0.005033	0.00150823	0.004992	0.00370869	0.004981	0.00424927	0.004829	0.14664	0.005014	-0.0287825	0.004995	0.0294107	0.004999	0.0429353	0.004831	0.304579
	0.005116	6.86851e-05	0.005133	0.000217375	0.004967	0.000102042	0.005158	0.00150413	0.005117	0.00370637	0.005106	0.00423334	0.004953	0.146485	0.005139	-0.0288156	0.00512	0.029312	0.005124	0.0429364	0.004956	0.304749
	0.005241	6.90064e-05	0.005258	0.0002173	0.005092	0.00010226	0.005283	0.00150145	0.005242	0.00370499	0.005231	0.00421674	0.005078	0.14633	0.005264	-0.028815	0.005245	0.0292131	0.005249	0.0429375	0.005081	0.305178
	0.005366	6.90572e-05	0.005382	0.000217394	0.005217	0.000102591	0.005408	0.00150018	0.005366	0.0037037	0.005356	0.00420113	0.005203	0.146188	0.005389	-0.028761	0.00537	0.0291434	0.005373	0.0429391	0.005205	0.305752
	0.005491	6.91116e-05	0.005507	0.000218052	0.005342	0.00010291	0.005533	0.00149893	0.005491	0.00370225	0.005481	0.00419369	0.005328	0.146076	0.005514	-0.0286933	0.005494	0.0291668	0.005498	0.0429835	0.00533	0.306323
	0.005615	6.91812e-05	0.005632	0.000218979	0.005466	0.000103238	0.005657	0.00149783	0.005616	0.00370203	0.005605	0.00418628	0.005453	0.145974	0.005639	-0.0286268	0.005619	0.0292195	0.005623	0.0432978	0.005455	0.306898
	0.00574	6.96321e-05	0.005757	0.000219552	0.005591	0.000104651	0.005782	0.00149729	0.005741	0.00370836	0.00573	0.00417894	0.005577	0.14587	0.005763	-0.0285716	0.005744	0.029301	0.005748	0.0437246	0.00558	0.307478
	0.005865	7.05397e-05	0.005881	0.000220127	0.005716	0.000108325	0.005907	0.00149788	0.005866	0.0037209	0.005855	0.00417287	0.005702	0.145756	0.005888	-0.0285218	0.005869	0.0293779	0.005873	0.044092	0.005705	0.308287
	0.00599	7.1607e-05	0.006006	0.0002207	0.005841	0.000112794	0.006032	0.00150019	0.005991	0.00373361	0.00598	0.00417627	0.005827	0.145627	0.006013	-0.0284706	0.005994	0.029449	0.005997	0.0444371	0.005829	0.309141
	0.006115	7.26498e-05	0.006131	0.000221709	0.005966	0.000117347	0.006157	0.00150328	0.006115	0.00374669	0.006105	0.00417964	0.005952	0.145504	0.006138	-0.0284188	0.006119	0.0294917	0.006122	0.0448245	0.005954	0.309786
	0.00624	7.38186e-05	0.006256	0.000223945	0.00609	0.000122051	0.006282	0.00150638	0.00624	0.0037593	0.00623	0.00418346	0.006076	0.145384	0.006263	-0.0283661	0.006243	0.0295214	0.006247	0.0451777	0.006079	0.310367
	0.006364	7.59625e-05	0.006381	0.000227093	0.006215	0.000126666	0.006406	0.00150945	0.006365	0.00377336	0.006354	0.00418724	0.006201	0.145259	0.006388	-0.0283297	0.006368	0.0295658	0.006372	0.0455288	0.006204	0.310933
	0.006489	8.00475e-05	0.006505	0.000230866	0.00634	0.000131715	0.006531	0.00151208	0.00649	0.00379176	0.006479	0.0041907	0.006326	0.145133	0.006512	-0.0283282	0.006493	0.0296289	0.006497	0.0458042	0.006329	0.311475
	0.006614	8.38149e-05	0.00663	0.000234642	0.006465	0.000135981	0.006656	0.00151352	0.006615	0.00380768	0.006604	0.00419493	0.006451	0.14497	0.006637	-0.0283617	0.006618	0.0296882	0.006621	0.0460947	0.006453	0.311971
	0.006739	8.75861e-05	0.006755	0.000238807	0.00659	0.000140192	0.006781	0.00151309	0.00674	0.00382362	0.006729	0.0042005	0.006576	0.144784	0.006762	-0.0284455	0.006743	0.0297292	0.006746	0.0463879	0.006578	0.312184
	0.006864	9.12765e-05	0.00688	0.000244156	0.006715	0.000144272	0.006906	0.0015126	0.006864	0.0038394	0.006854	0.00420962	0.0067	0.14458	0.006887	-0.0285562	0.006868	0.0297457	0.006871	0.0466465	0.006703	0.312246
	0.006988	9.4903e-05	0.007005	0.000249457	0.006839	0.000148457	0.007031	0.00151213	0.006989	0.00385516	0.006979	0.00421919	0.006825	0.144377	0.007012	-0.0286675	0.006992	0.0297366	0.006996	0.0468834	0.006828	0.312305
	0.007113	9.79038e-05	0.007129	0.000254326	0.006964	0.000152212	0.007156	0.00151199	0.007114	0.00387337	0.007103	0.00422838	0.00695	0.14417	0.007137	-0.0287695	0.007117	0.0296887	0.007121	0.0470787	0.006953	0.312326
	0.007238	0.000101414	0.007254	0.000259198	0.007089	0.000155961	0.00728	0.0015149	0.007239	0.00389168	0.007228	0.00423995	0.007075	0.143911	0.007262	-0.028842	0.007242	0.0296369	0.007245	0.0472848	0.007077	0.312233
	0.007363	0.000105065	0.007379	0.000263978	0.007214	0.00015976	0.007405	0.00152163	0.007364	0.00390921	0.007353	0.00425461	0.0072	0.143627	0.007386	-0.0289118	0.007367	0.0295939	0.00737	0.0474915	0.007202	0.312463
	0.007488	0.000108725	0.007504	0.000268134	0.007339	0.000163695	0.00753	0.00152915	0.007489	0.00392783	0.007478	0.00427022	0.007324	0.143335	0.007511	-0.0289682	0.007492	0.029573	0.007495	0.0476976	0.007327	0.313044
	0.007613	0.000112295	0.007628	0.000271062	0.007463	0.00016765	0.007655	0.00153678	0.007614	0.00394596	0.007603	0.00428717	0.007449	0.14304	0.007636	-0.0290246	0.007617	0.0295559	0.00762	0.0479275	0.007452	0.313673
	0.007737	0.000115777	0.007753	0.000273417	0.007588	0.00017131	0.00778	0.00154444	0.007738	0.00396515	0.007727	0.00430332	0.007574	0.142746	0.007761	-0.0290799	0.007741	0.0295347	0.007745	0.048264	0.007577	0.314315
	0.007862	0.00011902	0.007878	0.000275652	0.007713	0.000174615	0.007905	0.00155111	0.007863	0.00398663	0.007852	0.00432074	0.007699	0.142389	0.007886	-0.0291209	0.007866	0.0295115	0.007869	0.0487363	0.007701	0.315055
	0.007987	0.00012212	0.008003	0.000277765	0.007838	0.000176539	0.008029	0.00155619	0.007988	0.00400901	0.007977	0.00434239	0.007823	0.141944	0.008011	-0.0291389	0.007991	0.0294884	0.007994	0.0492086	0.007826	0.315924
	0.008112	0.000125309	0.008128	0.000280786	0.007963	0.000178118	0.008154	0.00156021	0.008113	0.00403143	0.008102	0.00436071	0.007948	0.141485	0.008135	-0.0291177	0.008116	0.0294658	0.008119	0.0496808	0.007951	0.316912
	0.008237	0.000128611	0.008252	0.000287362	0.008087	0.000179679	0.008279	0.001564	0.008238	0.0040537	0.008227	0.00436351	0.008073	0.141034	0.00826	-0.0290833	0.008241	0.0294606	0.008244	0.0501461	0.008076	0.317945
	0.008362	0.000132902	0.008377	0.000293963	0.008212	0.000181299	0.008404	0.00156784	0.008363	0.00407775	0.008352	0.00436614	0.008198	0.14057	0.008385	-0.0290483	0.008366	0.0295035	0.008369	0.0505188	0.008201	0.318975
	0.008486	0.000138468	0.008502	0.000300596	0.008337	0.000184314	0.008529	0.0015716	0.008487	0.0041054	0.008476	0.00436897	0.008323	0.140118	0.00851	-0.029013	0.00849	0.0295815	0.008493	0.0506281	0.008325	0.319968
	0.008611	0.000143964	0.008627	0.00030723	0.008462	0.000188049	0.008654	0.00157483	0.008612	0.00413045	0.008601	0.00437753	0.008447	0.139556	0.008635	-0.0289806	0.008615	0.0296606	0.008618	0.0506827	0.00845	0.320953
	0.008736	0.000149516	0.008752	0.000314477	0.008587	0.000192097	0.008778	0.00157655	0.008737	0.00415562	0.008726	0.00439794	0.008572	0.138938	0.00876	-0.0289569	0.00874	0.0297292	0.008743	0.0507368	0.008575	0.322081
	0.008861	0.000155116	0.008876	0.000324578	0.008711	0.000196337	0.008903	0.00157649	0.008862	0.00418127	0.008851	0.00442789	0.008697	0.138345	0.008884	-0.0289436	0.008865	0.029786	0.008868	0.0507936	0.0087	0.323219
	0.008986	0.000160836	0.009001	0.000335928	0.008836	0.00020042	0.009028	0.00157643	0.008987	0.00421225	0.008976	0.00446493	0.008822	0.137744	0.009009	-0.0289329	0.00899	0.0298155	0.008993	0.0509126	0.008825	0.324361
	0.00911	0.000166747	0.009126	0.000347884	0.008961	0.000204677	0.009153	0.00157636	0.009112	0.0042605	0.009101	0.00450505	0.008947	0.137137	0.009134	-0.0289218	0.009115	0.0298177	0.009117	0.0512242	0.008949	0.325538
	0.009235	0.000172354	0.009251	0.000359986	0.009086	0.00020903	0.009278	0.00157702	0.009236	0.00431854	0.009225	0.00454193	0.009071	0.136448	0.009259	-0.028922	0.009239	0.0298201	0.009242	0.0516294	0.009074	0.327446
	0.00936	0.000177578	0.009376	0.000372144	0.009211	0.000212422	0.009403	0.00158245	0.009361	0.00437824	0.00935	0.00458063	0.009196	0.135663	0.009384	-0.0289298	0.009364	0.0298507	0.009367	0.0520152	0.009199	0.32959
	0.009485	0.000182792	0.0095	0.000384275	0.009335	0.000215559	0.009528	0.0015915	0.009486	0.0044353	0.009475	0.00461799	0.009321	0.134843	0.009509	-0.0289485	0.009489	0.0299276	0.009492	0.0524258	0.009324	0.331482
	0.00961	0.000188036	0.009625	0.000395941	0.00946	0.000218676	0.009652	0.00160091	0.009611	0.00449525	0.0096	0.00465236	0.009446	0.134021	0.009634	-0.0289739	0.009614	0.0300293	0.009617	0.0528299	0.009448	0.333277
	0.009735	0.000193467	0.00975	0.000408966	0.009585	0.000221787	0.009777	0.00161032	0.009736	0.00456287	0.009725	0.00468806	0.009571	0.133202	0.009758	-0.0289986	0.009739	0.0301428	0.009741	0.0532064	0.009573	0.335064
	0.009859	0.000199241	0.009875	0.000422258	0.00971	0.000226401	0.009902	0.00161977	0.009861	0.00462989	0.00985	0.0047224	0.009695	0.132385	0.009883	-0.0289879	0.009864	0.0302566	0.009866	0.0534439	0.009698	0.337081
	0.009984	0.000205644	0.009999	0.000435532	0.009835	0.000231886	0.010027	0.00163014	0.009985	0.00469729	0.009974	0.00475883	0.00982	0.131281	0.010008	-0.028912	0.009988	0.0303787	0.009991	0.0536873	0.009823	0.339257
	0.010109	0.000211851	0.010124	0.000448457	0.00996	0.000237914	0.010152	0.0016399	0.01011	0.00476499	0.010099	0.00479772	0.009945	0.130037	0.010133	-0.0287955	0.010113	0.0305244	0.010116	0.0539216	0.009948	0.341487
	0.010234	0.000218219	0.010249	0.000460192	0.010084	0.000243982	0.010277	0.00164851	0.010235	0.0048325	0.010224	0.00483845	0.01007	0.128791	0.010258	-0.028668	0.010238	0.0306906	0.010241	0.0541731	0.010072	0.343742
	0.010359	0.000224626	0.010374	0.000471682	0.010209	0.000250035	0.010401	0.00165718	0.01036	0.00489654	0.010349	0.00487879	0.010194	0.12755	0.010383	-0.0285383	0.010363	0.0308677	0.010365	0.0545096	0.010197	0.345993
	0.010484	0.000229829	0.010499	0.00048419	0.010334	0.000256927	0.010526	0.00166564	0.010485	0.00495622	0.010474	0.00491765	0.010319	0.126312	0.010507	-0.0284108	0.010488	0.0310507	0.01049	0.0549781	0.010322	0.348333
	0.010608	0.000233972	0.010623	0.000496708	0.010459	0.000263628	0.010651	0.00167406	0.01061	0.00501191	0.010599	0.00495857	0.010444	0.124999	0.010632	-0.0283109	0.010613	0.0312334	0.010615	0.0555277	0.010447	0.35088
	0.010733	0.000237496	0.010748	0.000509131	0.010584	0.000269743	0.010776	0.00168239	0.010735	0.00506331	0.010723	0.00500222	0.010569	0.123295	0.010757	-0.0282498	0.010737	0.0314629	0.01074	0.0560357	0.010572	0.353521
	0.010858	0.000240793	0.010873	0.000520743	0.010708	0.000276043	0.010901	0.00169038	0.010859	0.00511373	0.010848	0.00505023	0.010694	0.121571	0.010882	-0.028202	0.010862	0.0317437	0.010865	0.0565437	0.010696	0.356086
	0.010983	0.00024408	0.010998	0.000530828	0.010833	0.000282093	0.011026	0.00169808	0.010984	0.00516334	0.010973	0.00509814	0.010818	0.119881	0.011007	-0.0281595	0.010987	0.0320449	0.010989	0.0570977	0.010821	0.358672
	0.011108	0.000247251	0.011123	0.000540207	0.010958	0.000288545	0.01115	0.0017058	0.011109	0.00520977	0.011098	0.00514431	0.010943	0.118133	0.011132	-0.0281164	0.011112	0.0323504	0.011114	0.0578161	0.010946	0.361226
	0.011232	0.000250235	0.011247	0.000548739	0.011083	0.000294862	0.011275	0.00171368	0.011234	0.00525599	0.011223	0.00519311	0.011068	0.116431	0.011256	-0.0280833	0.011237	0.0326516	0.011239	0.0586752	0.011071	0.363777
	0.011357	0.000253441	0.011372	0.000558015	0.011208	0.000301528	0.0114	0.00172134	0.011359	0.00530499	0.011348	0.00524494	0.011193	0.114453	0.011381	-0.0280683	0.011362	0.032947	0.011364	0.0595348	0.011196	0.366198
	0.011482	0.000257058	0.011497	0.000566821	0.011332	0.000308226	0.011525	0.00173068	0.011484	0.00535353	0.011472	0.00529562	0.011318	0.11235	0.011506	-0.0280579	0.011486	0.0332352	0.011489	0.0604101	0.01132	0.368289
	0.011607	0.000260686	0.011622	0.000574833	0.011457	0.000314613	0.01165	0.00174068	0.011608	0.00540223	0.011597	0.00534973	0.011442	0.110323	0.011631	-0.0280504	0.011611	0.0334361	0.011613	0.0612854	0.011445	0.370236
	0.011732	0.000264247	0.011747	0.000581921	0.011582	0.000320319	0.011775	0.00175086	0.011733	0.00544629	0.011722	0.00540038	0.011567	0.108244	0.011756	-0.0280432	0.011736	0.0335794	0.011738	0.0619578	0.01157	0.372232
	0.011857	0.000267969	0.011871	0.000588049	0.011707	0.000324512	0.0119	0.00176097	0.011858	0.00548137	0.011847	0.00545462	0.011692	0.106146	0.011881	-0.0280184	0.011861	0.0337028	0.011863	0.0623344	0.011695	0.374255
	0.011981	0.000271919	0.011996	0.000594471	0.011832	0.000327338	0.012024	0.00177269	0.011983	0.0055125	0.011972	0.0055073	0.011817	0.104024	0.012005	-0.0279387	0.011986	0.0338315	0.011988	0.0626032	0.01182	0.376348
	0.012106	0.0002756	0.012121	0.000600828	0.011956	0.000328755	0.012149	0.00178574	0.012108	0.00554343	0.012097	0.00556793	0.011941	0.101717	0.01213	-0.0278144	0.012111	0.0340434	0.012113	0.0628586	0.011944	0.378263
	0.012231	0.000279108	0.012246	0.000606833	0.012081	0.000330153	0.012274	0.00179874	0.012233	0.00557286	0.012221	0.0056217	0.012066	0.099374	0.012255	-0.0276789	0.012236	0.034312	0.012237	0.063115	0.012069	0.380051
	0.012356	0.00028262	0.01237	0.000612657	0.012206	0.000331558	0.012399	0.00181147	0.012357	0.00560442	0.012346	0.00567171	0.012191	0.097039	0.01238	-0.0275437	0.01236	0.0346013	0.012362	0.0634937	0.012194	0.381849
	0.012481	0.000286158	0.012495	0.00061701	0.012331	0.000334007	0.012524	0.00182408	0.012482	0.00563897	0.012471	0.00572382	0.012316	0.0947082	0.012505	-0.0274074	0.012485	0.0349072	0.012487	0.0640877	0.012319	0.383593
	0.012606	0.00028961	0.01262	0.000621525	0.012456	0.000336921	0.012649	0.00183716	0.012607	0.00566851	0.012596	0.00577768	0.012441	0.092459	0.01263	-0.0272607	0.01261	0.0352103	0.012612	0.0647709	0.012444	0.385305
	0.01273	0.00029238	0.012745	0.000625826	0.01258	0.000339213	0.012773	0.0018511	0.012732	0.00569399	0.012721	0.00583911	0.012565	0.0900376	0.012755	-0.0270819	0.012735	0.0355153	0.012737	0.065419	0.012568	0.387014
	0.012855	0.000293111	0.01287	0.000629916	0.012705	0.000341457	0.012898	0.00186574	0.012857	0.00571954	0.012846	0.00590098	0.01269	0.0876044	0.012879	-0.0268636	0.01286	0.0358724	0.012861	0.0660731	0.012693	0.388682
	0.01298	0.000293855	0.012994	0.000633454	0.01283	0.000343694	0.013023	0.00188097	0.012982	0.00574616	0.01297	0.00596161	0.012815	0.0851873	0.013004	-0.0266275	0.012985	0.0362675	0.012986	0.0667569	0.012818	0.390369
	0.013105	0.000294588	0.013119	0.000635554	0.012955	0.000345937	0.013148	0.00189651	0.013107	0.00577419	0.013095	0.00602564	0.01294	0.082774	0.013129	-0.0263935	0.013109	0.0366946	0.013111	0.0673184	0.012943	0.392084
	0.01323	0.000295324	0.013244	0.000637219	0.01308	0.000348233	0.013273	0.00191201	0.013231	0.00580286	0.01322	0.00608554	0.013065	0.0802653	0.013254	-0.0261647	0.013234	0.0371085	0.013236	0.0677766	0.013068	0.393982
	0.013355	0.000295288	0.013369	0.000638892	0.013205	0.000351025	0.013398	0.00192736	0.013356	0.00583076	0.013345	0.00614471	0.013189	0.0777902	0.013379	-0.0259638	0.013359	0.0375155	0.013361	0.0682786	0.013192	0.3964
	0.013479	0.000295719	0.013494	0.000640688	0.013329	0.000354205	0.013523	0.00194246	0.013481	0.00585901	0.01347	0.00619224	0.013314	0.0753575	0.013504	-0.0257803	0.013484	0.0379495	0.013485	0.0687699	0.013317	0.399309
	0.013604	0.000296273	0.013618	0.000642895	0.013454	0.000357252	0.013647	0.00195522	0.013606	0.005887	0.013595	0.00623733	0.013439	0.0729486	0.013628	-0.0256232	0.013609	0.0383983	0.01361	0.0692578	0.013442	0.402309
	0.013729	0.000296841	0.013743	0.000645972	0.013579	0.000360291	0.013772	0.00196623	0.013731	0.00590828	0.013719	0.00627955	0.013564	0.0705462	0.013753	-0.0254627	0.013734	0.0388582	0.013735	0.0699102	0.013567	0.405332
	0.013854	0.000297397	0.013868	0.0006505	0.013704	0.000364261	0.013897	0.00197723	0.013856	0.00592657	0.013844	0.00632349	0.013688	0.0681472	0.013878	-0.025286	0.013858	0.039296	0.01386	0.0707947	0.013692	0.408228
	0.013979	0.000298223	0.013993	0.000654834	0.013829	0.000369455	0.014022	0.00198879	0.01398	0.00594309	0.013969	0.00637242	0.013813	0.065637	0.014003	-0.0250561	0.013983	0.039741	0.013984	0.071696	0.013816	0.410646
	0.014103	0.000299417	0.014118	0.000659174	0.013953	0.000374783	0.014147	0.00200103	0.014105	0.00595963	0.014094	0.00643773	0.013938	0.0632288	0.014128	-0.0247934	0.014108	0.0401797	0.014109	0.0725903	0.013941	0.412575
	0.014228	0.000300788	0.014242	0.000663512	0.014078	0.000380108	0.014272	0.00201436	0.01423	0.00597624	0.014219	0.00650068	0.014063	0.0609204	0.014253	-0.0245467	0.014233	0.0407233	0.014234	0.073465	0.014066	0.414276
	0.014353	0.000302192	0.014367	0.000667307	0.014203	0.000385692	0.014396	0.0020286	0.014355	0.00599135	0.014343	0.00656106	0.014188	0.0585311	0.014377	-0.0243194	0.014358	0.0412777	0.014359	0.0743858	0.014191	0.415982
	0.014478	0.000303596	0.014492	0.000667323	0.014328	0.000390741	0.014521	0.00204275	0.01448	0.00600506	0.014468	0.00662382	0.014312	0.0562259	0.014502	-0.0240906	0.014483	0.0418123	0.014484	0.0755002	0.014316	0.41762
	0.014603	0.000304984	0.014617	0.000667344	0.014453	0.00039539	0.014646	0.0020572	0.014605	0.00601546	0.014593	0.00668741	0.014437	0.0539412	0.014627	-0.0238531	0.014607	0.0423796	0.014608	0.0767612	0.01444	0.419268
	0.014728	0.000305942	0.014741	0.000667363	0.014577	0.000398141	0.014771	0.00207434	0.014729	0.00602467	0.014718	0.006751	0.014562	0.0515165	0.014752	-0.023607	0.014732	0.0429246	0.014733	0.0780498	0.014565	0.420842
	0.014852	0.000305724	0.014866	0.000667413	0.014702	0.000401029	0.014896	0.00209328	0.014854	0.00603406	0.014843	0.00680505	0.014687	0.0492862	0.014877	-0.0233524	0.014857	0.0434752	0.014858	0.0793395	0.01469	0.422283
	0.014977	0.000304755	0.014991	0.000667657	0.014827	0.000403774	0.015021	0.00211244	0.014979	0.00604249	0.014968	0.00685096	0.014812	0.047	0.015002	-0.0231008	0.014982	0.0439717	0.014983	0.0806276	0.014815	0.423742
	0.015102	0.000303778	0.015116	0.000665029	0.014952	0.000406673	0.015145	0.00213187	0.015104	0.00604787	0.015092	0.00689687	0.014936	0.0447973	0.015127	-0.0228482	0.015107	0.0445087	0.015108	0.0818848	0.014939	0.425228
	0.015227	0.000302789	0.015241	0.0006613	0.015077	0.000410161	0.01527	0.0021511	0.015229	0.00603926	0.015217	0.00694357	0.015061	0.0425153	0.015251	-0.0225946	0.015232	0.0450248	0.015232	0.0830176	0.015064	0.426667
	0.015352	0.00030141	0.015365	0.000657387	0.015201	0.000413859	0.015395	0.00217103	0.015354	0.00601772	0.015342	0.00698659	0.015186	0.0403183	0.015376	-0.0223179	0.015356	0.045523	0.015357	0.0840596	0.015189	0.428691
	0.015477	0.000299272	0.01549	0.000653465	0.015326	0.000417297	0.01552	0.00219169	0.015478	0.00599277	0.015467	0.0070202	0.015311	0.0381212	0.015501	-0.0220326	0.015481	0.0460385	0.015482	0.0851545	0.015314	0.430642
	0.015601	0.000296711	0.015615	0.000649317	0.015451	0.00042091	0.015645	0.00220944	0.015603	0.00596848	0.015592	0.00705482	0.015435	0.0360608	0.015626	-0.0217411	0.015606	0.04654	0.015607	0.0862543	0.015439	0.432304
	0.015726	0.000294054	0.01574	0.00064272	0.015576	0.000424341	0.01577	0.00222443	0.015728	0.00595003	0.015717	0.00708945	0.01556	0.0339311	0.015751	-0.0214433	0.015731	0.0470173	0.015732	0.0872551	0.015563	0.433996
	0.015851	0.000291406	0.015865	0.000635331	0.015701	0.000428223	0.015895	0.00223929	0.015853	0.00593305	0.015841	0.00712407	0.015685	0.0317873	0.015876	-0.0211425	0.015856	0.0475108	0.015856	0.0882094	0.015688	0.43564
	0.015976	0.000288802	0.015989	0.00062827	0.015826	0.000432156	0.016019	0.00225424	0.015978	0.00591203	0.015966	0.00715923	0.01581	0.0297416	0.016	-0.0208336	0.015981	0.0479935	0.015981	0.0891037	0.015813	0.43731
	0.016101	0.000286341	0.016114	0.000621473	0.01595	0.000434315	0.016144	0.00226658	0.016103	0.00588898	0.016091	0.00719592	0.015935	0.0276096	0.016125	-0.0205477	0.016105	0.0484633	0.016106	0.0899671	0.015938	0.438492
	0.016225	0.000283755	0.016239	0.000614026	0.016075	0.000436584	0.016269	0.00227619	0.016228	0.00586633	0.016216	0.00723281	0.016059	0.0258258	0.01625	-0.0203266	0.01623	0.0488554	0.016231	0.0908537	0.016063	0.439296
	0.01635	0.000280905	0.016364	0.000607239	0.0162	0.000438848	0.016394	0.0022848	0.016352	0.00584309	0.016341	0.00726883	0.016184	0.0240926	0.016375	-0.0201547	0.016355	0.0491497	0.016356	0.0915673	0.016187	0.440054
	0.016475	0.000278105	0.016488	0.000601714	0.016325	0.000441033	0.016519	0.00229293	0.016477	0.00581624	0.016466	0.00730542	0.016309	0.0223616	0.0165	-0.0199794	0.01648	0.0494164	0.01648	0.092026	0.016312	0.440796
	0.0166	0.000275362	0.016613	0.000596419	0.01645	0.000443003	0.016644	0.002301	0.016602	0.00579486	0.01659	0.00734052	0.016434	0.0206321	0.016625	-0.0198114	0.016605	0.0496848	0.016605	0.0923101	0.016437	0.441515
	0.016725	0.00027243	0.016738	0.000590875	0.016574	0.000444428	0.016768	0.00230768	0.016727	0.00577373	0.016715	0.00737931	0.016559	0.0189831	0.016749	-0.0196587	0.01673	0.0499465	0.01673	0.0925292	0.016562	0.442227
	0.01685	0.000269544	0.016863	0.000585567	0.016699	0.000445696	0.016893	0.00231274	0.016852	0.00575353	0.01684	0.00742506	0.016683	0.0173247	0.016874	-0.0194881	0.016854	0.050272	0.016855	0.0927504	0.016687	0.442774
	0.016974	0.00026778	0.016988	0.000580175	0.016824	0.000446956	0.017018	0.00231734	0.016977	0.00573438	0.016965	0.00746881	0.016808	0.0160242	0.016999	-0.0192751	0.016979	0.0507051	0.01698	0.0929701	0.016811	0.443214
	0.017099	0.000266179	0.017112	0.000573291	0.016949	0.000448085	0.017143	0.0023219	0.017101	0.00570999	0.01709	0.00751158	0.016933	0.0147672	0.017124	-0.0190633	0.017104	0.0511366	0.017104	0.0932887	0.016936	0.443653
	0.017224	0.000264572	0.017237	0.000567846	0.017074	0.000446814	0.017268	0.00232653	0.017226	0.00568902	0.017215	0.00755437	0.017058	0.0135693	0.017249	-0.0188561	0.017229	0.051572	0.017229	0.0936057	0.017061	0.444091
	0.017349	0.000262812	0.017362	0.000562387	0.017198	0.000445087	0.017393	0.00233127	0.017351	0.00567117	0.017339	0.00759475	0.017182	0.0123213	0.017374	-0.0186589	0.017354	0.0519974	0.017354	0.093873	0.017186	0.444528
	0.017474	0.000260337	0.017487	0.000556949	0.017323	0.000443244	0.017517	0.00233657	0.017476	0.00565416	0.017464	0.00762813	0.017307	0.011067	0.017498	-0.0184596	0.017479	0.0524253	0.017479	0.0941342	0.017311	0.445092
	0.017599	0.000257565	0.017612	0.000551942	0.017448	0.000441398	0.017642	0.00234232	0.017601	0.00563654	0.017589	0.00765506	0.017432	0.0100845	0.017623	-0.0182399	0.017603	0.0527394	0.017604	0.0943972	0.017435	0.445791
	0.017723	0.000255068	0.017736	0.000546582	0.017573	0.000439564	0.017767	0.00234809	0.017726	0.00561922	0.017714	0.00768034	0.017557	0.00915916	0.017748	-0.0180135	0.017728	0.0530704	0.017728	0.0945676	0.01756	0.446539
	0.017848	0.000252464	0.017861	0.000542526	0.017698	0.000437922	0.017892	0.00235382	0.01785	0.00560382	0.017839	0.00770625	0.017682	0.00823688	0.017873	-0.0177877	0.017853	0.0533817	0.017853	0.0946714	0.017685	0.447283
	0.017973	0.00024991	0.017986	0.00053879	0.017822	0.000437376	0.018017	0.00235952	0.017975	0.0055968	0.017964	0.00773099	0.017806	0.00735881	0.017998	-0.0175474	0.017978	0.0537025	0.017978	0.0948321	0.01781	0.448009
	0.018098	0.000247443	0.018111	0.000535047	0.017947	0.000438264	0.018142	0.00236553	0.0181	0.00559072	0.018088	0.00775525	0.017931	0.00644211	0.018123	-0.0172883	0.018103	0.0540224	0.018103	0.0950285	0.017935	0.448556
	0.018223	0.000245412	0.018236	0.000531301	0.018072	0.000439149	0.018267	0.00237059	0.018225	0.00558418	0.018213	0.00777417	0.018056	0.00563716	0.018248	-0.017082	0.018228	0.0543235	0.018228	0.0952276	0.018059	0.448769
	0.018347	0.000243073	0.01836	0.000527811	0.018197	0.000440035	0.018391	0.00237374	0.01835	0.00557821	0.018338	0.00778701	0.018181	0.00492273	0.018372	-0.0169125	0.018352	0.0545114	0.018352	0.095445	0.018184	0.448849
	0.018472	0.00024069	0.018485	0.000525367	0.018322	0.000441163	0.018516	0.00237616	0.018475	0.00557214	0.018463	0.00779944	0.018306	0.00421528	0.018497	-0.0167485	0.018477	0.0546867	0.018477	0.0957372	0.018309	0.448929
	0.018597	0.0002383	0.01861	0.000523196	0.018446	0.000444785	0.018641	0.00237857	0.0186	0.00556172	0.018588	0.00781225	0.01843	0.00350824	0.018622	-0.0165758	0.018602	0.0548611	0.018602	0.0958941	0.018434	0.44901
	0.018722	0.000235921	0.018735	0.000520916	0.018571	0.000447327	0.018766	0.00238037	0.018724	0.00555091	0.018713	0.0078238	0.018555	0.00280155	0.018747	-0.0163788	0.018727	0.0550391	0.018727	0.0958822	0.018559	0.449026
	0.018847	0.000233661	0.018859	0.000518641	0.018696	0.000449428	0.018891	0.00238076	0.018849	0.00553963	0.018837	0.00783079	0.01868	0.00211053	0.018872	-0.0161886	0.018852	0.0552317	0.018852	0.0958432	0.018683	0.448872
	0.018972	0.000231485	0.018984	0.000516436	0.018821	0.000451529	0.019016	0.00237971	0.018974	0.00552863	0.018962	0.00783165	0.018805	0.00155405	0.018997	-0.0160197	0.018977	0.0554563	0.018976	0.0958037	0.018808	0.448658
	0.019096	0.000229198	0.019109	0.000513953	0.018946	0.000453456	0.01914	0.00237808	0.019099	0.00551561	0.019087	0.00782955	0.018929	0.0010019	0.019121	-0.0158544	0.019101	0.0556649	0.019101	0.0956744	0.018933	0.44846
	0.019221	0.000226066	0.019234	0.000511713	0.019071	0.000453967	0.019265	0.00237644	0.019224	0.00549552	0.019212	0.00782739	0.019054	0.000449933	0.019246	-0.0156967	0.019226	0.0558542	0.019226	0.0954867	0.019058	0.448258
	0.019346	0.000220718	0.019359	0.000509656	0.019195	0.000453894	0.01939	0.00237476	0.019349	0.00547434	0.019337	0.00782424	0.019179	-0.000101859	0.019371	-0.015586	0.019351	0.056041	0.019351	0.0954899	0.019183	0.448056
	0.019471	0.000219765	0.019483	0.000507595	0.01932	0.00045377	0.019515	0.00237247	0.019473	0.00545301	0.019462	0.00781814	0.019304	-0.000653416	0.019496	-0.0154999	0.019476	0.056225	0.019476	0.095596	0.019307	0.447716
	0.019596	0.000218771	0.019608	0.000505428	0.019445	0.000453645	0.01964	0.00236969	0.019598	0.00543213	0.019586	0.00781556	0.019429	-0.00115526	0.019621	-0.0153871	0.019601	0.0563898	0.0196	0.0956993	0.019432	0.44684
	0.019721	0.000217787	0.019733	0.000503149	0.01957	0.000453508	0.019765	0.00236695	0.019723	0.00541051	0.019711	0.00782001	0.019553	-0.00162934	0.019746	-0.0152702	0.019726	0.0564959	0.019725	0.0959281	0.019557	0.445639
	0.019845	0.000216727	0.019858	0.000500121	0.019695	0.000453247	0.019889	0.00236421	0.019848	0.00539181	0.019836	0.00782443	0.019678	-0.00210289	0.01987	-0.0151581	0.01985	0.0565447	0.01985	0.0962852	0.019682	0.444507
	0.01997	0.000215212	0.019983	0.000496627	0.019819	0.000452542	0.020014	0.00236149	0.019973	0.00538212	0.019961	0.00782888	0.019803	-0.00257638	0.019995	-0.0150597	0.019975	0.0565695	0.019975	0.0964258	0.019807	0.44333
	0.020095	0.000213249	0.020107	0.000493131	0.019944	0.000450891	0.020139	0.00235778	0.020098	0.00537177	0.020086	0.00783022	0.019928	-0.0030497	0.02012	-0.0150011	0.0201	0.0565943	0.0201	0.0963972	0.019931	0.441962
	0.02022	0.000211094	0.020232	0.000489764	0.020069	0.000448671	0.020264	0.00235214	0.020222	0.00536197	0.020211	0.00781887	0.020053	-0.00350693	0.020245	-0.0149965	0.020225	0.0566185	0.020224	0.0963355	0.020056	0.440923
	0.020345	0.000208914	0.020357	0.000486188	0.020194	0.000446454	0.020389	0.00234552	0.020347	0.00535181	0.020335	0.00779369	0.020177	-0.00397872	0.02037	-0.0150315	0.02035	0.0566419	0.020349	0.0962424	0.020181	0.44032
	0.020469	0.000206774	0.020482	0.000481379	0.020319	0.00044421	0.020514	0.00233883	0.020472	0.00534052	0.02046	0.0077645	0.020302	-0.0044504	0.020495	-0.0150663	0.020475	0.0566466	0.020474	0.0959979	0.020306	0.439859
	0.020594	0.000204464	0.020607	0.000477053	0.020443	0.000441842	0.020639	0.00233215	0.020597	0.00532869	0.020585	0.00773614	0.020427	-0.00492201	0.020619	-0.0150954	0.020599	0.0565637	0.020599	0.0956182	0.02043	0.439395
	0.020719	0.00020196	0.020731	0.00047215	0.020568	0.000439707	0.020763	0.00232583	0.020722	0.00531734	0.02071	0.00770695	0.020552	-0.00539363	0.020744	-0.0151121	0.020724	0.0564706	0.020724	0.0950783	0.020555	0.439146
	0.020844	0.000199378	0.020856	0.00046741	0.020693	0.000438108	0.020888	0.00232233	0.020847	0.0053066	0.020835	0.00767694	0.020677	-0.00586436	0.020869	-0.0151373	0.020849	0.0563752	0.020848	0.0944659	0.02068	0.439598
	0.020969	0.000196873	0.020981	0.000462449	0.020818	0.000436509	0.021013	0.00231904	0.020971	0.00529563	0.020959	0.00764727	0.020801	-0.0062933	0.020994	-0.015173	0.020974	0.0562821	0.020973	0.0938437	0.020805	0.440593
	0.021094	0.000194333	0.021106	0.00045838	0.020943	0.000434973	0.021138	0.00231377	0.021096	0.00528502	0.021084	0.00761771	0.020926	-0.00670294	0.021119	-0.015209	0.021099	0.0561699	0.021098	0.0933855	0.02093	0.44175
	0.021218	0.000191868	0.02123	0.000454894	0.021067	0.00043392	0.021263	0.00230841	0.021221	0.00527628	0.021209	0.00758725	0.021051	-0.00711151	0.021244	-0.0152497	0.021224	0.0560727	0.021223	0.0931091	0.021054	0.442863
	0.021343	0.000189513	0.021355	0.000451201	0.021192	0.000435061	0.021388	0.00230321	0.021346	0.00527055	0.021334	0.00755879	0.021176	-0.00748205	0.021369	-0.0152988	0.021348	0.0560024	0.021348	0.0929181	0.021179	0.443961
	0.021468	0.000187914	0.02148	0.000447495	0.021317	0.000435473	0.021512	0.00229615	0.021471	0.00526571	0.021459	0.00753628	0.0213	-0.00788852	0.021493	-0.0153566	0.021473	0.0559368	0.021472	0.0927374	0.021304	0.444898
	0.021593	0.000186471	0.021605	0.000443771	0.021442	0.000435803	0.021637	0.00228547	0.021596	0.00526099	0.021584	0.00752382	0.021425	-0.00830073	0.021618	-0.0154327	0.021598	0.055871	0.021597	0.0925567	0.021429	0.445183
	0.021718	0.000184951	0.02173	0.000440025	0.021567	0.000436152	0.021762	0.00227305	0.021721	0.00525621	0.021708	0.00751638	0.02155	-0.00866916	0.021743	-0.0155102	0.021723	0.0557776	0.021722	0.0923615	0.021554	0.444788
	0.021843	0.000183361	0.021854	0.000436062	0.021692	0.000436416	0.021887	0.00226024	0.021845	0.00524731	0.021833	0.00750872	0.021675	-0.00902256	0.021868	-0.0155852	0.021848	0.0556084	0.021847	0.0920352	0.021678	0.444223
	0.021967	0.000181433	0.021979	0.000434411	0.021816	0.000436062	0.022012	0.00224753	0.02197	0.00523099	0.021958	0.00750108	0.0218	-0.00937514	0.021993	-0.0156501	0.021973	0.055386	0.021972	0.0917469	0.021803	0.443646
	0.022092	0.000179353	0.022104	0.000433261	0.021941	0.000434735	0.022137	0.0022357	0.022095	0.00520943	0.022083	0.00748884	0.021924	-0.00972772	0.022118	-0.015706	0.022098	0.05514	0.022096	0.091497	0.021928	0.442975
	0.022217	0.000177063	0.022229	0.000432151	0.022066	0.000433314	0.022262	0.00222569	0.02222	0.00518641	0.022208	0.00747129	0.022049	-0.0100804	0.022242	-0.0157678	0.022222	0.0548854	0.022221	0.0912416	0.022053	0.442163
	0.022342	0.000174712	0.022354	0.000430928	0.022191	0.000431889	0.022386	0.0022191	0.022345	0.0051634	0.022333	0.00745053	0.022174	-0.0104486	0.022367	-0.0158335	0.022347	0.0546308	0.022346	0.0910031	0.022178	0.441583
	0.022467	0.000172313	0.022478	0.000428902	0.022316	0.000430432	0.022511	0.00221474	0.02247	0.00514101	0.022457	0.00742888	0.022299	-0.0107547	0.022492	-0.0158989	0.022472	0.0543436	0.022471	0.0905465	0.022302	0.4412
	0.022592	0.000169613	0.022603	0.000425914	0.02244	0.000428482	0.022636	0.00221038	0.022594	0.00512152	0.022582	0.00740764	0.022424	-0.0110569	0.022617	-0.0159782	0.022597	0.0540607	0.022596	0.0901932	0.022427	0.440798
	0.022716	0.000166775	0.022728	0.000422664	0.022565	0.000424834	0.022761	0.00220595	0.022719	0.00510642	0.022707	0.00738605	0.022548	-0.0113592	0.022742	-0.0160934	0.022722	0.0538546	0.02272	0.0900039	0.022552	0.440409
	0.022841	0.000164376	0.022853	0.000419399	0.02269	0.000421552	0.022886	0.00219954	0.022844	0.0050943	0.022832	0.00736307	0.022673	-0.0116614	0.022867	-0.0162058	0.022847	0.0536925	0.022845	0.0898535	0.022677	0.439834
	0.022966	0.000161924	0.022977	0.000416119	0.022815	0.000417939	0.023011	0.00219262	0.022969	0.00508242	0.022957	0.00733194	0.022798	-0.0119678	0.022991	-0.0163015	0.022971	0.0535278	0.02297	0.0897155	0.022802	0.439115
	0.023091	0.000159612	0.023102	0.000412794	0.02294	0.000414326	0.023135	0.00218725	0.023094	0.00507053	0.023082	0.00729868	0.022923	-0.0122428	0.023116	-0.0163951	0.023096	0.0533735	0.023095	0.0895473	0.022926	0.438412
	0.023216	0.000158038	0.023227	0.000409297	0.023064	0.000410733	0.02326	0.00218235	0.023219	0.00505871	0.023206	0.00726543	0.023047	-0.0125177	0.023241	-0.0164809	0.023221	0.053223	0.02322	0.0893731	0.023051	0.437669
	0.02334	0.000157337	0.023352	0.000407568	0.023189	0.00040764	0.023385	0.00217749	0.023343	0.00504712	0.023331	0.00723258	0.023172	-0.0127928	0.023366	-0.016536	0.023346	0.0529916	0.023344	0.0890285	0.023176	0.43691
	0.023465	0.000157373	0.023477	0.000405776	0.023314	0.000407123	0.02351	0.00217265	0.023468	0.00503899	0.023456	0.0071951	0.023297	-0.0130681	0.023491	-0.0165686	0.023471	0.0526132	0.023469	0.0886936	0.023301	0.436045
	0.02359	0.000157981	0.023601	0.000404036	0.023439	0.000406868	0.023635	0.00216769	0.023593	0.00503088	0.023581	0.00715787	0.023422	-0.0133435	0.023616	-0.0165917	0.023596	0.0522283	0.023594	0.0883355	0.023426	0.434808
	0.023715	0.000158611	0.023726	0.000402298	0.023564	0.000406609	0.02376	0.00216221	0.023718	0.00502261	0.023706	0.00712684	0.023547	-0.0136246	0.023741	-0.01661	0.02372	0.0518591	0.023719	0.087986	0.02355	0.433308
	0.02384	0.000158906	0.023851	0.000400604	0.023688	0.000406342	0.023884	0.00215641	0.023843	0.00501349	0.023831	0.00709717	0.023671	-0.0138937	0.023865	-0.0166278	0.023845	0.0515375	0.023844	0.0875781	0.023675	0.431798
	0.023965	0.000157624	0.023976	0.000398798	0.023813	0.000405968	0.024009	0.00215049	0.023968	0.00499719	0.023955	0.00706897	0.023796	-0.0141596	0.02399	-0.0166683	0.02397	0.0513006	0.023968	0.0872838	0.0238	0.430329
	0.024089	0.000156187	0.024101	0.00039692	0.023938	0.000405385	0.024134	0.00214454	0.024092	0.00497932	0.02408	0.00704875	0.023921	-0.0144255	0.024115	-0.0167682	0.024095	0.0511686	0.024093	0.0870279	0.023925	0.428834
	0.024214	0.000154295	0.024225	0.000394981	0.024063	0.000404775	0.024259	0.0021381	0.024217	0.00496147	0.024205	0.0070422	0.024046	-0.0146914	0.02424	-0.0168933	0.02422	0.051038	0.024218	0.0867953	0.02405	0.427621
	0.024339	0.000152455	0.02435	0.000393157	0.024188	0.000404134	0.024384	0.00213107	0.024342	0.00494388	0.02433	0.00704242	0.024171	-0.0149555	0.024365	-0.0170475	0.024345	0.0509035	0.024343	0.086553	0.024174	0.426736
	0.024464	0.000150563	0.024475	0.000391672	0.024312	0.000403498	0.024509	0.00212381	0.024467	0.00492613	0.024455	0.00704328	0.024295	-0.0152023	0.02449	-0.0172035	0.024469	0.0507655	0.024468	0.0863874	0.024299	0.42608
	0.024589	0.000149075	0.0246	0.000390169	0.024437	0.000402918	0.024634	0.00211639	0.024592	0.00491115	0.02458	0.00704411	0.02442	-0.0153968	0.024614	-0.0173596	0.024594	0.0505588	0.024592	0.0862679	0.024424	0.425511
	0.024714	0.000147784	0.024725	0.000387942	0.024562	0.000402753	0.024758	0.00210916	0.024717	0.00489854	0.024704	0.00704493	0.024545	-0.0155706	0.024739	-0.0174989	0.024719	0.0503532	0.024717	0.0860612	0.024549	0.424927
	0.024838	0.000146459	0.024849	0.000385748	0.024687	0.000399749	0.024883	0.00210254	0.024842	0.00488653	0.024829	0.00703079	0.02467	-0.0157586	0.024864	-0.0176333	0.024844	0.0501466	0.024842	0.085841	0.024674	0.424594
	0.024963	0.00014496	0.024974	0.000383491	0.024812	0.000396731	0.025008	0.00209732	0.024966	0.00487457	0.024954	0.00701107	0.024794	-0.0159497	0.024989	-0.0177895	0.024969	0.0499457	0.024967	0.0856279	0.024798	0.424644
	0.025088	0.000143507	0.025099	0.000381012	0.024937	0.000393716	0.025133	0.00209364	0.025091	0.00486248	0.025079	0.00699152	0.024919	-0.0161574	0.025114	-0.017953	0.025094	0.0497421	0.025091	0.0853704	0.024923	0.424986
	0.025213	0.000141948	0.025224	0.000377701	0.025061	0.000390846	0.025258	0.00209048	0.025216	0.00485145	0.025204	0.00697187	0.025044	-0.0163775	0.025239	-0.0181136	0.025218	0.0494531	0.025216	0.0849646	0.025048	0.425452
	0.025338	0.000140114	0.025348	0.000374796	0.025186	0.000385982	0.025383	0.00208733	0.025341	0.00484326	0.025329	0.00695359	0.025169	-0.0165984	0.025363	-0.018307	0.025343	0.0490987	0.025341	0.0847136	0.025173	0.425919
	0.025462	0.000138257	0.025473	0.000371996	0.025311	0.000382169	0.025507	0.0020841	0.025466	0.00483779	0.025453	0.00693852	0.025294	-0.0168193	0.025488	-0.0185497	0.025468	0.0486724	0.025466	0.0844615	0.025298	0.426242
	0.025587	0.000136176	0.025598	0.000369223	0.025436	0.000378991	0.025632	0.00208017	0.025591	0.00483518	0.025578	0.00692739	0.025418	-0.0170404	0.025613	-0.0187409	0.025593	0.0482586	0.025591	0.0842192	0.025422	0.426129
	0.025712	0.000134146	0.025723	0.000366297	0.025561	0.000375819	0.025757	0.00207628	0.025715	0.00483514	0.025703	0.00692055	0.025543	-0.0172763	0.025738	-0.0189047	0.025718	0.0478444	0.025715	0.0839546	0.025547	0.425706
	0.025837	0.000131895	0.025848	0.00036323	0.025685	0.000372795	0.025882	0.00207286	0.02584	0.0048348	0.025828	0.00691464	0.025668	-0.0175115	0.025863	-0.0190654	0.025843	0.047427	0.02584	0.0836782	0.025672	0.425256
	0.025962	0.000129328	0.025972	0.000360265	0.02581	0.000369812	0.026007	0.00206944	0.025965	0.00483147	0.025953	0.0069087	0.025793	-0.0177473	0.025988	-0.0192309	0.025967	0.0470434	0.025965	0.0832384	0.025797	0.424814
	0.026087	0.000126816	0.026097	0.000357477	0.025935	0.000367134	0.026132	0.00206595	0.02609	0.00482347	0.026078	0.00690409	0.025918	-0.0179834	0.026112	-0.0194204	0.026092	0.0467252	0.02609	0.0826368	0.025921	0.42435
	0.026211	0.000124612	0.026222	0.000354697	0.02606	0.000364998	0.026256	0.00206205	0.026215	0.00481509	0.026202	0.00690183	0.026042	-0.0182197	0.026237	-0.0196031	0.026217	0.0464472	0.026215	0.0820785	0.026046	0.42416
	0.026336	0.000122449	0.026347	0.000351964	0.026185	0.000362757	0.026381	0.00205846	0.02634	0.00480501	0.026327	0.00690567	0.026167	-0.018426	0.026362	-0.019769	0.026342	0.0461691	0.026339	0.0815007	0.026171	0.424313
	0.026461	0.000120367	0.026472	0.000349593	0.026309	0.000360398	0.026506	0.00205573	0.026464	0.00479448	0.026452	0.0069107	0.026292	-0.0186483	0.026487	-0.0199344	0.026467	0.0458917	0.026464	0.0810241	0.026296	0.424665
	0.026586	0.000118302	0.026596	0.000348455	0.026434	0.000358033	0.026631	0.0020534	0.026589	0.00478454	0.026577	0.00691579	0.026417	-0.0188112	0.026612	-0.0200982	0.026592	0.0456167	0.026589	0.0807618	0.026421	0.425086
	0.026711	0.000116453	0.026721	0.000348232	0.026559	0.000356477	0.026756	0.00205105	0.026714	0.00477732	0.026702	0.00692071	0.026541	-0.0189521	0.026737	-0.020253	0.026716	0.0453444	0.026714	0.0806817	0.026545	0.4255
	0.026836	0.000114787	0.026846	0.000348105	0.026684	0.000355021	0.026881	0.00204873	0.026839	0.00477471	0.026827	0.00691715	0.026666	-0.0190977	0.026862	-0.0203993	0.026841	0.0450849	0.026839	0.0805951	0.02667	0.425658
	0.02696	0.000113299	0.026971	0.000347978	0.026809	0.000353686	0.027006	0.00204726	0.026964	0.00477392	0.026951	0.00691245	0.026791	-0.019245	0.026986	-0.0205556	0.026966	0.0448259	0.026963	0.0805145	0.026795	0.425136
	0.027085	0.000111827	0.027096	0.000347744	0.026933	0.000352415	0.02713	0.00204374	0.027089	0.00477466	0.027076	0.00690879	0.026916	-0.0193814	0.027111	-0.020717	0.027091	0.0445666	0.027088	0.0803944	0.02692	0.423743
	0.02721	0.000110403	0.02722	0.000347013	0.027058	0.000351065	0.027255	0.0020378	0.027214	0.00477541	0.027201	0.00690529	0.027041	-0.0195058	0.027236	-0.0208781	0.027216	0.0443032	0.027213	0.0799579	0.027045	0.421861
	0.027335	0.000108911	0.027345	0.000345371	0.027183	0.000348929	0.02738	0.00203172	0.027338	0.00477512	0.027326	0.00690195	0.027165	-0.0196211	0.027361	-0.0210233	0.027341	0.0440141	0.027338	0.0791037	0.027169	0.419924
	0.02746	0.000107487	0.02747	0.000343069	0.027308	0.000345728	0.027505	0.00202582	0.027463	0.00476611	0.027451	0.00690364	0.02729	-0.0197402	0.027486	-0.0211101	0.027465	0.0437427	0.027463	0.0780785	0.027294	0.41821
	0.027584	0.000106093	0.027595	0.000340775	0.027433	0.000340281	0.02763	0.00202012	0.027588	0.00475443	0.027575	0.00690523	0.027415	-0.0198553	0.027611	-0.0211482	0.02759	0.0434854	0.027587	0.0770847	0.027419	0.417242
	0.027709	0.000104606	0.027719	0.000338491	0.027558	0.000334573	0.027755	0.00201724	0.027713	0.0047416	0.0277	0.00689954	0.02754	-0.0199746	0.027735	-0.0211837	0.027715	0.0432214	0.027712	0.0760796	0.027544	0.416763
	0.027834	0.00010324	0.027844	0.000336236	0.027682	0.000329611	0.027879	0.00201814	0.027838	0.00472901	0.027825	0.00689315	0.027665	-0.0201108	0.02786	-0.0212179	0.02784	0.042956	0.027837	0.0750236	0.027669	0.416422
	0.027959	0.000102167	0.027969	0.000334165	0.027807	0.00032392	0.028004	0.00202017	0.027963	0.00471634	0.02795	0.00688628	0.027789	-0.0202449	0.027985	-0.0212519	0.027965	0.0426483	0.027962	0.0740125	0.027793	0.416111
	0.028084	0.00010123	0.028094	0.000332271	0.027932	0.000318757	0.028129	0.00202218	0.028087	0.00470471	0.028075	0.00686968	0.027914	-0.0203835	0.02811	-0.0213003	0.02809	0.0423631	0.028087	0.0731339	0.027918	0.415776
	0.028209	0.000100664	0.028219	0.000330415	0.028057	0.000314126	0.028254	0.0020242	0.028212	0.00469696	0.0282	0.00684202	0.028039	-0.0205294	0.028235	-0.0213892	0.028214	0.0421738	0.028211	0.0722565	0.028043	0.414835
	0.028333	0.000100113	0.028343	0.000328573	0.028182	0.000310086	0.028379	0.00202385	0.028337	0.00469669	0.028324	0.00682015	0.028164	-0.0206715	0.02836	-0.0214981	0.028339	0.041993	0.028336	0.0714023	0.028168	0.41338
	0.028458	9.95291e-05	0.028468	0.000326706	0.028306	0.000306282	0.028504	0.00201979	0.028462	0.00469725	0.028449	0.0068018	0.028288	-0.0208131	0.028484	-0.0216091	0.028464	0.041809	0.028461	0.0705729	0.028293	0.411935
	0.028583	9.88226e-05	0.028593	0.00032466	0.028431	0.000302474	0.028628	0.00201431	0.028587	0.00469781	0.028574	0.00678362	0.028413	-0.0209435	0.028609	-0.021716	0.028589	0.0416266	0.028586	0.0699595	0.028417	0.410565
	0.028708	9.77985e-05	0.028718	0.000323345	0.028556	0.000298382	0.028753	0.00200884	0.028712	0.00469837	0.028699	0.00676734	0.028538	-0.0210653	0.028734	-0.0218215	0.028714	0.0414464	0.028711	0.0695927	0.028542	0.409233
	0.028833	9.71785e-05	0.028843	0.000322747	0.028681	0.000294096	0.028878	0.00200337	0.028836	0.00469267	0.028824	0.00674597	0.028663	-0.0211859	0.028859	-0.021901	0.028839	0.041327	0.028835	0.0693157	0.028667	0.407889
	0.028958	9.672e-05	0.028967	0.000322151	0.028806	0.000292073	0.029003	0.00199814	0.028961	0.00468402	0.028949	0.00672779	0.028788	-0.0213118	0.028984	-0.021929	0.028963	0.0412237	0.02896	0.069042	0.028792	0.406542
	0.029082	9.62765e-05	0.029092	0.000321555	0.02893	0.000290086	0.029128	0.00199522	0.029086	0.00467237	0.029073	0.00670881	0.028912	-0.0214339	0.029109	-0.0219498	0.029088	0.041119	0.029085	0.0687807	0.028917	0.405347
	0.029207	9.58181e-05	0.029217	0.000321242	0.029055	0.000288095	0.029253	0.00199429	0.029211	0.0046607	0.029198	0.00668973	0.029037	-0.021571	0.029234	-0.0219709	0.029213	0.0410115	0.02921	0.0686406	0.029041	0.404291
	0.029332	9.5275e-05	0.029342	0.000321165	0.02918	0.000286577	0.029378	0.00199353	0.029336	0.004649	0.029323	0.00667135	0.029162	-0.0216816	0.029358	-0.0219901	0.029338	0.0408851	0.029335	0.068541	0.029166	0.403251
	0.029457	9.41232e-05	0.029467	0.000321342	0.029305	0.000286217	0.029502	0.00199277	0.029461	0.00463717	0.029448	0.00667266	0.029287	-0.0217856	0.029483	-0.0220025	0.029463	0.0407197	0.029459	0.0684631	0.029291	0.402238
	0.029582	9.20469e-05	0.029591	0.000321565	0.02943	0.000285524	0.029627	0.00199171	0.029585	0.00462519	0.029573	0.00667685	0.029412	-0.0218821	0.029608	-0.0220144	0.029588	0.0405362	0.029584	0.0683798	0.029416	0.401139
	0.029706	9.00758e-05	0.029716	0.000321788	0.029554	0.000284592	0.029752	0.00199001	0.02971	0.00461304	0.029698	0.00668706	0.029536	-0.0219838	0.029733	-0.0220477	0.029712	0.0403469	0.029709	0.0682981	0.029541	0.400074
	0.029831	8.81554e-05	0.029841	0.000321836	0.029679	0.000283643	0.029877	0.00198791	0.029835	0.00460086	0.029822	0.00669898	0.029661	-0.0221009	0.029858	-0.0220802	0.029837	0.0401645	0.029834	0.0682245	0.029665	0.399349
	0.029956	8.60434e-05	0.029966	0.000321432	0.029804	0.000282738	0.030002	0.00198574	0.02996	0.00458867	0.029947	0.00670995	0.029786	-0.0222268	0.029983	-0.0221131	0.029962	0.0399537	0.029959	0.0681742	0.02979	0.39882
	0.030081	8.41043e-05	0.03009	0.000320767	0.029929	0.000282033	0.030127	0.00198358	0.030085	0.00457671	0.030072	0.00671879	0.029911	-0.0223533	0.030107	-0.0221552	0.030087	0.0396506	0.030083	0.0681775	0.029915	0.3983
	0.030206	8.37153e-05	0.030215	0.000320051	0.030054	0.000281496	0.030251	0.00198147	0.03021	0.00456519	0.030197	0.00672203	0.030035	-0.0224795	0.030232	-0.0222041	0.030212	0.039263	0.030208	0.0681937	0.03004	0.397846
	0.030331	8.33226e-05	0.03034	0.000319325	0.030178	0.000281104	0.030376	0.00197938	0.030335	0.00456246	0.030322	0.00671424	0.03016	-0.0226059	0.030357	-0.0222121	0.030337	0.0388725	0.030333	0.0682089	0.030165	0.397506
	0.030455	8.29224e-05	0.030465	0.000318607	0.030303	0.000280721	0.030501	0.0019778	0.030459	0.0045601	0.030447	0.00669125	0.030285	-0.0227327	0.030482	-0.0222143	0.030461	0.0384716	0.030458	0.0681618	0.030289	0.39697
	0.03058	8.25466e-05	0.03059	0.000317992	0.030428	0.000280335	0.030626	0.00197662	0.030584	0.00455767	0.030571	0.00666817	0.03041	-0.0228638	0.030607	-0.0222166	0.030586	0.0380723	0.030583	0.0679119	0.030414	0.396263
	0.030705	8.18871e-05	0.030714	0.000317402	0.030553	0.00027983	0.030751	0.00197545	0.030709	0.00455535	0.030696	0.00664506	0.030535	-0.0230008	0.030732	-0.0222222	0.030711	0.0378244	0.030707	0.0675202	0.030539	0.395535
	0.03083	8.02673e-05	0.030839	0.000316452	0.030678	0.000278968	0.030876	0.00197427	0.030834	0.00455391	0.030821	0.00662331	0.030659	-0.0231339	0.030856	-0.0222444	0.030836	0.0376921	0.030832	0.0670679	0.030664	0.39481
	0.030955	7.84128e-05	0.030964	0.000315223	0.030803	0.000277732	0.031001	0.00197303	0.030959	0.00454836	0.030946	0.00660325	0.030784	-0.0232711	0.030981	-0.02229	0.030961	0.0375835	0.030957	0.0666173	0.030788	0.394353
	0.03108	7.64999e-05	0.031089	0.000313993	0.030927	0.000276426	0.031125	0.00197099	0.031084	0.00454095	0.031071	0.00660331	0.030909	-0.02341	0.031106	-0.0223472	0.031086	0.037473	0.031082	0.0661975	0.030913	0.393854
	0.031204	7.4651e-05	0.031214	0.000312714	0.031052	0.000275053	0.03125	0.0019679	0.031208	0.0045336	0.031196	0.00660566	0.031034	-0.0235257	0.031231	-0.0224065	0.031211	0.0373667	0.031207	0.0659373	0.031038	0.393034
	0.031329	7.27795e-05	0.031338	0.00031107	0.031177	0.000273669	0.031375	0.00196448	0.031333	0.00452633	0.03132	0.00660719	0.031159	-0.0236228	0.031356	-0.0224647	0.031335	0.0371821	0.031331	0.065947	0.031163	0.392117
	0.031454	7.12988e-05	0.031463	0.000309018	0.031302	0.000271591	0.0315	0.00196106	0.031458	0.00451874	0.031445	0.00660201	0.031283	-0.0237088	0.031481	-0.0225176	0.03146	0.0369958	0.031456	0.066052	0.031288	0.391204
	0.031579	7.08178e-05	0.031588	0.000307901	0.031427	0.00027106	0.031625	0.00195763	0.031583	0.00450884	0.03157	0.00658691	0.031408	-0.0237898	0.031605	-0.0225362	0.031585	0.0368635	0.031581	0.0661537	0.031412	0.390347
	0.031704	7.03029e-05	0.031713	0.000306888	0.031551	0.000271121	0.03175	0.00195346	0.031708	0.00449508	0.031695	0.00656786	0.031533	-0.0238728	0.03173	-0.0224944	0.03171	0.0367354	0.031706	0.0662559	0.031537	0.389671
	0.031829	6.98257e-05	0.031837	0.000305878	0.031676	0.000271234	0.031874	0.00194948	0.031833	0.00448176	0.03182	0.00654751	0.031658	-0.0239575	0.031855	-0.0224533	0.031835	0.0366037	0.031831	0.0662262	0.031662	0.389437
	0.031953	6.93296e-05	0.031962	0.000304857	0.031801	0.00027135	0.031999	0.00194599	0.031957	0.00446811	0.031945	0.00652561	0.031783	-0.0240436	0.03198	-0.0224131	0.03196	0.0364786	0.031955	0.0660022	0.031787	0.389483
	0.032078	6.88899e-05	0.032087	0.000303823	0.031926	0.000271983	0.032124	0.00194244	0.032082	0.00445438	0.032069	0.00650411	0.031907	-0.0241208	0.032105	-0.0223834	0.032084	0.0363659	0.03208	0.0657658	0.031912	0.389531
	0.032203	6.87452e-05	0.032212	0.000303042	0.032051	0.000272697	0.032249	0.00193897	0.032207	0.00444125	0.032194	0.00648103	0.032032	-0.0241922	0.03223	-0.0223806	0.032209	0.0362166	0.032205	0.0655386	0.032036	0.389575
	0.032328	6.8672e-05	0.032337	0.00030239	0.032175	0.000273239	0.032374	0.00193549	0.032332	0.00443494	0.032319	0.00645636	0.032157	-0.0242628	0.032355	-0.0223663	0.032334	0.0360708	0.03233	0.0653141	0.032161	0.38922
	0.032453	6.85949e-05	0.032461	0.000301756	0.0323	0.000273771	0.032499	0.00193228	0.032457	0.00442912	0.032444	0.00642841	0.032282	-0.0243337	0.032479	-0.0223403	0.032459	0.0359154	0.032455	0.0651177	0.032286	0.388193
	0.032577	6.8516e-05	0.032586	0.000301123	0.032425	0.000274261	0.032623	0.0019299	0.032582	0.00442315	0.032569	0.00640075	0.032406	-0.024406	0.032604	-0.0223148	0.032584	0.0357655	0.032579	0.0649641	0.032411	0.386913
	0.032702	6.84596e-05	0.032711	0.000300373	0.03255	0.000274342	0.032748	0.00192787	0.032707	0.00441701	0.032694	0.00637392	0.032531	-0.0244822	0.032729	-0.0222857	0.032709	0.0356208	0.032704	0.0647563	0.032536	0.385693
	0.032827	6.85479e-05	0.032836	0.00029955	0.032675	0.000273669	0.032873	0.00192579	0.032831	0.00441321	0.032818	0.00634349	0.032656	-0.0245624	0.032854	-0.0222473	0.032833	0.0354817	0.032829	0.0644193	0.03266	0.384431
	0.032952	6.87715e-05	0.032961	0.000297829	0.032799	0.000272247	0.032998	0.00192371	0.032956	0.00440728	0.032943	0.0063143	0.032781	-0.0246439	0.032979	-0.0222075	0.032958	0.0353348	0.032954	0.0640671	0.032785	0.383055
	0.033077	6.89952e-05	0.033085	0.000295816	0.032924	0.000270715	0.033123	0.00192214	0.033081	0.00439633	0.033068	0.00629268	0.032906	-0.0247255	0.033104	-0.0221803	0.033083	0.0351877	0.033079	0.0637225	0.03291	0.381779
	0.033202	6.92244e-05	0.03321	0.000293817	0.033049	0.000269177	0.033248	0.00191991	0.033206	0.00438503	0.033193	0.0062709	0.03303	-0.0247995	0.033228	-0.0221532	0.033208	0.0350466	0.033203	0.063359	0.033035	0.380882
	0.033326	6.94367e-05	0.033335	0.000292192	0.033174	0.000267607	0.033373	0.00191655	0.033331	0.00437378	0.033318	0.00624938	0.033155	-0.0248658	0.033353	-0.022126	0.033333	0.0348953	0.033328	0.0628358	0.03316	0.380214
	0.033451	6.95175e-05	0.03346	0.000291311	0.033299	0.000265831	0.033497	0.00191306	0.033456	0.00435976	0.033443	0.00623374	0.03328	-0.0249364	0.033478	-0.0220938	0.033458	0.0347215	0.033453	0.0626167	0.033284	0.379544
	0.033576	6.86118e-05	0.033585	0.0002909	0.033424	0.000264754	0.033622	0.00190958	0.03358	0.00434387	0.033567	0.00623326	0.033405	-0.0250099	0.033603	-0.0220648	0.033582	0.0345652	0.033578	0.0625908	0.033409	0.378913
	0.033701	6.75633e-05	0.033709	0.000290659	0.033548	0.000264316	0.033747	0.00190622	0.033705	0.00433699	0.033692	0.00622954	0.03353	-0.0250811	0.033728	-0.0220867	0.033707	0.0344176	0.033703	0.0625902	0.033534	0.378201
	0.033826	6.64247e-05	0.033834	0.000290467	0.033673	0.00026395	0.033872	0.00190311	0.03383	0.00433294	0.033817	0.00622401	0.033654	-0.0251539	0.033853	-0.0221489	0.033832	0.034271	0.033827	0.0625897	0.033659	0.37696
	0.033951	6.53311e-05	0.033959	0.000290248	0.033798	0.000263567	0.033997	0.00189919	0.033955	0.00432878	0.033942	0.00621832	0.033779	-0.0252586	0.033977	-0.0222109	0.033957	0.0341249	0.033952	0.0626151	0.033784	0.375253
	0.034075	6.41886e-05	0.034084	0.000289786	0.033923	0.000262787	0.034122	0.00189443	0.03408	0.00432465	0.034067	0.00621371	0.033904	-0.0253608	0.034102	-0.0222707	0.034082	0.033977	0.034077	0.0626698	0.033908	0.373551
	0.0342	6.30387e-05	0.034208	0.000289129	0.034048	0.000261489	0.034246	0.00188965	0.034205	0.00432115	0.034191	0.00621634	0.034029	-0.0254471	0.034227	-0.0223234	0.034207	0.0338797	0.034202	0.0627536	0.034033	0.371832
	0.034325	6.19075e-05	0.034333	0.000288465	0.034172	0.000259745	0.034371	0.00188489	0.034329	0.00431706	0.034316	0.00623259	0.034153	-0.0255379	0.034352	-0.02236	0.034331	0.0337962	0.034327	0.0628483	0.034158	0.370316
	0.03445	6.07951e-05	0.034458	0.000287792	0.034297	0.000257998	0.034496	0.00187932	0.034454	0.00430898	0.034441	0.00625618	0.034278	-0.02563	0.034477	-0.0223646	0.034456	0.0337105	0.034451	0.0629424	0.034283	0.369639
	0.034575	5.97636e-05	0.034583	0.00028711	0.034422	0.000256254	0.034621	0.00187461	0.034579	0.00430115	0.034566	0.00628	0.034403	-0.0257222	0.034602	-0.0223621	0.034581	0.0336245	0.034576	0.0629733	0.034408	0.369605
	0.034699	5.8623e-05	0.034708	0.000286287	0.034547	0.000254617	0.034746	0.00187159	0.034704	0.00429306	0.034691	0.00630317	0.034528	-0.025817	0.034726	-0.0223556	0.034706	0.0335485	0.034701	0.0628521	0.034532	0.3697
	0.034824	5.73152e-05	0.034832	0.000284956	0.034672	0.000253433	0.034871	0.00186899	0.034829	0.00428496	0.034816	0.00632279	0.034653	-0.0259115	0.034851	-0.0223307	0.034831	0.0334791	0.034826	0.0625421	0.034657	0.369796
	0.034949	5.56504e-05	0.034957	0.000283299	0.034796	0.000252574	0.034995	0.00186638	0.034954	0.00427684	0.03494	0.00633405	0.034777	-0.0260057	0.034976	-0.0222883	0.034956	0.0334096	0.034951	0.0621071	0.034782	0.369874
	0.035074	5.40551e-05	0.035082	0.000281843	0.034921	0.000251933	0.03512	0.00186423	0.035078	0.00427491	0.035065	0.00634622	0.034902	-0.0261003	0.035101	-0.0222601	0.03508	0.0333407	0.035075	0.0616689	0.034907	0.369927
	0.035199	5.24636e-05	0.035207	0.00028043	0.035046	0.000251309	0.035245	0.0018636	0.035203	0.00427316	0.03519	0.00635853	0.035027	-0.0261952	0.035226	-0.0222477	0.035205	0.0332691	0.0352	0.061227	0.035032	0.369976
	0.035324	5.08627e-05	0.035332	0.000279022	0.035171	0.000250706	0.03537	0.00186374	0.035328	0.00427134	0.035315	0.00637093	0.035152	-0.0262726	0.035351	-0.0222359	0.03533	0.0332002	0.035325	0.0608537	0.035156	0.37003
	0.035448	4.93745e-05	0.035456	0.000277725	0.035296	0.000249658	0.035495	0.00186375	0.035453	0.00426961	0.03544	0.00638422	0.035277	-0.0263212	0.035476	-0.0222224	0.035455	0.0330368	0.03545	0.0606579	0.035281	0.370083
	0.035573	4.91453e-05	0.035581	0.000276646	0.03542	0.000247978	0.03562	0.00186375	0.035578	0.00426628	0.035565	0.00639086	0.035401	-0.0263607	0.0356	-0.0221986	0.03558	0.0328949	0.035575	0.0603814	0.035406	0.370155
	0.035698	4.94177e-05	0.035706	0.000275406	0.035545	0.000245096	0.035745	0.00186376	0.035703	0.00426238	0.035689	0.00638498	0.035526	-0.0263985	0.035725	-0.0221865	0.035705	0.0327596	0.035699	0.0600704	0.035531	0.370325
	0.035823	4.96883e-05	0.035831	0.000274046	0.03567	0.000242217	0.035869	0.00186422	0.035828	0.0042585	0.035814	0.00637786	0.035651	-0.0264372	0.03585	-0.0222096	0.035829	0.0326254	0.035824	0.0597696	0.035656	0.370644
	0.035948	4.99495e-05	0.035956	0.000272704	0.035795	0.000239335	0.035994	0.00186551	0.035952	0.00425465	0.035939	0.00637067	0.035776	-0.026484	0.035975	-0.0222327	0.035954	0.0324915	0.035949	0.0594672	0.03578	0.371052
	0.036073	5.01355e-05	0.03608	0.000271164	0.03592	0.000236286	0.036119	0.00186715	0.036077	0.00425081	0.036064	0.00636501	0.0359	-0.0265312	0.0361	-0.0222653	0.036079	0.0324799	0.036074	0.0592302	0.035905	0.37148
	0.036197	4.97484e-05	0.036205	0.00026907	0.036044	0.000233212	0.036244	0.00186881	0.036202	0.00424561	0.036189	0.0063659	0.036025	-0.026569	0.036225	-0.022343	0.036204	0.0325761	0.036198	0.059049	0.03603	0.371908
	0.036322	4.91227e-05	0.03633	0.00026697	0.036169	0.000229869	0.036369	0.00187046	0.036327	0.00423847	0.036314	0.00637554	0.03615	-0.0266032	0.036349	-0.0224317	0.036329	0.0327376	0.036323	0.0588623	0.036155	0.37203
	0.036447	4.84951e-05	0.036455	0.000265307	0.036294	0.000226436	0.036494	0.00187054	0.036452	0.00423115	0.036438	0.00638778	0.036275	-0.0266386	0.036474	-0.0224901	0.036454	0.0329043	0.036448	0.0586714	0.036279	0.371821
	0.036572	4.78694e-05	0.036579	0.0002636	0.036419	0.000222989	0.036618	0.00186845	0.036577	0.00422416	0.036563	0.00640008	0.0364	-0.0266724	0.036599	-0.0225312	0.036578	0.0330773	0.036573	0.0584842	0.036404	0.371458
	0.036697	4.72512e-05	0.036704	0.000261986	0.036544	0.000219672	0.036743	0.0018656	0.036701	0.00421692	0.036688	0.00641261	0.036524	-0.0267057	0.036724	-0.0225755	0.036703	0.0332435	0.036698	0.0582965	0.036529	0.37102
	0.036821	4.66875e-05	0.036829	0.00026059	0.036669	0.000216233	0.036868	0.00186259	0.036826	0.00420969	0.036813	0.0064238	0.036649	-0.0267368	0.036849	-0.0226361	0.036828	0.0333068	0.036822	0.0579697	0.036654	0.370582
	0.036946	4.63361e-05	0.036954	0.00025955	0.036793	0.000212982	0.036993	0.0018595	0.036951	0.00420565	0.036938	0.00642514	0.036774	-0.0267666	0.036974	-0.0227098	0.036953	0.0331941	0.036947	0.057749	0.036779	0.370342
	0.037071	4.66499e-05	0.037079	0.000258323	0.036918	0.000210188	0.037118	0.00185549	0.037076	0.00420068	0.037063	0.00642399	0.036899	-0.0267939	0.037098	-0.0227666	0.037078	0.0330258	0.037072	0.0576278	0.036903	0.370378
	0.037196	4.69769e-05	0.037203	0.000257081	0.037043	0.000207266	0.037243	0.00184887	0.037201	0.00419568	0.037187	0.00642218	0.037024	-0.0268226	0.037223	-0.0228154	0.037203	0.0328613	0.037197	0.0575223	0.037028	0.370254
	0.037321	4.73057e-05	0.037328	0.000255812	0.037168	0.000204448	0.037367	0.00184049	0.037326	0.00419069	0.037312	0.0064204	0.037148	-0.0268536	0.037348	-0.022864	0.037327	0.0326905	0.037322	0.0574174	0.037153	0.369921
	0.037446	4.7659e-05	0.037453	0.00025456	0.037293	0.0002017	0.037492	0.00183228	0.03745	0.0041855	0.037437	0.00641862	0.037273	-0.0268959	0.037473	-0.0229096	0.037452	0.0325612	0.037446	0.0573216	0.037278	0.36959
	0.03757	4.81757e-05	0.037578	0.000253176	0.037417	0.000201453	0.037617	0.00182406	0.037575	0.00417967	0.037562	0.00641484	0.037398	-0.0269463	0.037598	-0.0229196	0.037577	0.03254	0.037571	0.0571913	0.037403	0.369247
	0.037695	4.85909e-05	0.037703	0.000252167	0.037542	0.000202019	0.037742	0.00181584	0.0377	0.00417344	0.037687	0.00641442	0.037523	-0.0269979	0.037723	-0.0229262	0.037702	0.032602	0.037696	0.056858	0.037527	0.368842
	0.03782	4.81625e-05	0.037827	0.000251667	0.037667	0.000202585	0.037867	0.00181094	0.037825	0.004167	0.037812	0.00642215	0.037647	-0.0270498	0.037848	-0.0229381	0.037827	0.0326723	0.037821	0.0564323	0.037652	0.368338
	0.037945	4.77341e-05	0.037952	0.000250917	0.037792	0.000203153	0.037992	0.00181096	0.03795	0.00416086	0.037936	0.00643204	0.037772	-0.0271019	0.037972	-0.0229505	0.037952	0.0327423	0.037946	0.0559968	0.037777	0.367801
	0.03807	4.73057e-05	0.038077	0.000249555	0.037917	0.000203586	0.038117	0.0018118	0.038075	0.00415447	0.038061	0.00644205	0.037897	-0.0271508	0.038097	-0.0229638	0.038076	0.0328122	0.03807	0.0555672	0.037902	0.367258
	0.038195	4.68904e-05	0.038202	0.000249	0.038041	0.000202152	0.038241	0.00181268	0.038199	0.00414832	0.038186	0.006452	0.038022	-0.0271842	0.038222	-0.0229996	0.038201	0.0328613	0.038195	0.0550479	0.038027	0.366702
	0.038319	4.65729e-05	0.038327	0.00024845	0.038166	0.000199149	0.038366	0.00181356	0.038324	0.00414188	0.038311	0.00646825	0.038147	-0.0272133	0.038347	-0.0230522	0.038326	0.0328905	0.03832	0.0546189	0.038151	0.366085
	0.038444	4.63944e-05	0.038451	0.000247892	0.038291	0.00019591	0.038491	0.00181429	0.038449	0.00413576	0.038436	0.00649149	0.038271	-0.027242	0.038472	-0.0230652	0.038451	0.0329186	0.038445	0.0543592	0.038276	0.365394
	0.038569	4.62553e-05	0.038576	0.000247469	0.038416	0.000192654	0.038616	0.00181457	0.038574	0.00412965	0.038561	0.00651709	0.038396	-0.0272706	0.038597	-0.0230619	0.038576	0.0329464	0.03857	0.0541169	0.038401	0.365053
	0.038694	4.61069e-05	0.038701	0.000247386	0.038541	0.000189392	0.038741	0.00181467	0.038699	0.00412356	0.038685	0.00654255	0.038521	-0.0273042	0.038721	-0.023059	0.038701	0.0329743	0.038694	0.0538729	0.038526	0.36511
	0.038819	4.58983e-05	0.038826	0.000247448	0.038665	0.000186307	0.038866	0.00181482	0.038824	0.00411748	0.03881	0.00656802	0.038646	-0.0273465	0.038846	-0.0230632	0.038825	0.0329594	0.038819	0.0536094	0.038651	0.365205
	0.038943	4.5359e-05	0.03895	0.000247554	0.03879	0.000184169	0.03899	0.00181498	0.038949	0.00410674	0.038935	0.00659311	0.038771	-0.0273915	0.038971	-0.0231345	0.03895	0.0328946	0.038944	0.0531366	0.038775	0.365301
	0.039068	4.44064e-05	0.039075	0.000247658	0.038915	0.000182738	0.039115	0.00181526	0.039073	0.00409073	0.03906	0.00661717	0.038895	-0.0274367	0.039096	-0.0232171	0.039075	0.03282	0.039069	0.0524171	0.0389	0.365531
	0.039193	4.31606e-05	0.0392	0.000247579	0.03904	0.000181345	0.03924	0.00181616	0.039198	0.00407453	0.039185	0.00664131	0.03902	-0.0274821	0.039221	-0.0233136	0.0392	0.0327414	0.039194	0.0516651	0.039025	0.365991
	0.039318	4.19148e-05	0.039325	0.000246744	0.039165	0.000179943	0.039365	0.0018174	0.039323	0.00405835	0.03931	0.00666773	0.039145	-0.0275264	0.039346	-0.0234056	0.039325	0.0326659	0.039318	0.050924	0.03915	0.366624
	0.039443	4.06841e-05	0.03945	0.000244804	0.03929	0.000178571	0.03949	0.00181801	0.039448	0.00404148	0.039434	0.00669393	0.03927	-0.0275741	0.03947	-0.0235022	0.03945	0.0325984	0.039443	0.0501731	0.039275	0.367326
	0.039568	3.95548e-05	0.039574	0.000242349	0.039414	0.00017752	0.039615	0.00181846	0.039573	0.00403042	0.039559	0.00671949	0.039394	-0.0276352	0.039595	-0.0235976	0.039574	0.0326004	0.039568	0.0494947	0.039399	0.368031
	0.039692	3.8775e-05	0.039699	0.000239828	0.039539	0.000177024	0.03974	0.00181893	0.039698	0.00402914	0.039684	0.00674677	0.039519	-0.0276993	0.03972	-0.0236873	0.039699	0.032634	0.039693	0.0490479	0.039524	0.368583
	0.039817	3.89309e-05	0.039824	0.000237372	0.039664	0.000176525	0.039864	0.00181848	0.039822	0.00403042	0.039809	0.00677777	0.039644	-0.0277638	0.039845	-0.0237987	0.039824	0.0326709	0.039818	0.0487839	0.039649	0.368668
	0.039942	3.93312e-05	0.039949	0.000235019	0.039789	0.000176037	0.039989	0.00181604	0.039947	0.00403175	0.039934	0.00678956	0.039769	-0.0278266	0.03997	-0.0239154	0.039949	0.0327062	0.039942	0.0485204	0.039774	0.368324
	0.040067	3.97013e-05	0.040074	0.000232981	0.039914	0.000175509	0.040114	0.00181328	0.040072	0.00403312	0.040059	0.00679936	0.039894	-0.0279142	0.040095	-0.0240266	0.040074	0.0327428	0.040067	0.0482597	0.039899	0.367911
	0.040192	4.00809e-05	0.040198	0.000231194	0.040038	0.000174888	0.040239	0.00181002	0.040197	0.00403449	0.040183	0.00680915	0.040018	-0.0279764	0.040219	-0.0241432	0.040199	0.0327194	0.040192	0.0479962	0.040023	0.367495
	0.040317	4.03477e-05	0.040323	0.000229439	0.040163	0.000174383	0.040364	0.00180662	0.040322	0.00404028	0.040308	0.00681875	0.040143	-0.0280292	0.040344	-0.0242591	0.040323	0.0326475	0.040317	0.0477154	0.040148	0.367078
	0.040441	4.03458e-05	0.040448	0.000227612	0.040288	0.000174279	0.040489	0.00180318	0.040447	0.00404563	0.040433	0.0068274	0.040268	-0.0280816	0.040469	-0.0243664	0.040448	0.0325706	0.040442	0.047399	0.040273	0.366932
	0.040566	4.01448e-05	0.040573	0.000225889	0.040413	0.000174177	0.040613	0.00179953	0.040571	0.00405076	0.040558	0.00683096	0.040393	-0.0281344	0.040594	-0.0244931	0.040573	0.0324937	0.040566	0.0470782	0.040398	0.366924
	0.040691	3.99606e-05	0.040697	0.000224305	0.040538	0.000174073	0.040738	0.00179613	0.040696	0.00405588	0.040683	0.00683086	0.040518	-0.0281758	0.040719	-0.0246169	0.040698	0.0324204	0.040691	0.0467568	0.040523	0.366773
	0.040816	3.97821e-05	0.040822	0.000223224	0.040662	0.000173971	0.040863	0.00179383	0.040821	0.00406096	0.040808	0.00683048	0.040642	-0.0281956	0.040844	-0.0247458	0.040823	0.0323499	0.040816	0.0464404	0.040647	0.366584
	0.040941	3.97558e-05	0.040947	0.000222644	0.040787	0.000173736	0.040988	0.00179186	0.040946	0.0040546	0.040932	0.00683007	0.040767	-0.0282098	0.040969	-0.0248153	0.040948	0.032284	0.040941	0.0462451	0.040772	0.366397
	0.041066	4.02406e-05	0.041072	0.000222063	0.040912	0.000173147	0.041113	0.00178969	0.041071	0.00404518	0.041057	0.00682848	0.040892	-0.0282236	0.041093	-0.0248678	0.041073	0.0322127	0.041066	0.0463587	0.040897	0.366145
	0.04119	4.14469e-05	0.041197	0.000221515	0.041037	0.000172543	0.041238	0.00178574	0.041196	0.00403579	0.041182	0.00682196	0.041017	-0.0282375	0.041218	-0.0249424	0.041197	0.0321408	0.04119	0.0466146	0.041022	0.365773
	0.041315	4.26458e-05	0.041321	0.000220977	0.041162	0.000171951	0.041362	0.00177928	0.041321	0.00402643	0.041307	0.00682403	0.041141	-0.0282515	0.041343	-0.0250236	0.041322	0.0320691	0.041315	0.046871	0.041147	0.365368
	0.04144	4.3807e-05	0.041446	0.000220338	0.041286	0.000171469	0.041487	0.00177174	0.041445	0.00401709	0.041432	0.00682908	0.041266	-0.0282816	0.041468	-0.0251018	0.041447	0.0319975	0.04144	0.0471258	0.041271	0.364984
	0.041565	4.50377e-05	0.041571	0.000219369	0.041411	0.000171501	0.041612	0.00176221	0.04157	0.00400898	0.041556	0.0068342	0.041391	-0.0283468	0.041593	-0.0251986	0.041572	0.0320344	0.041565	0.0473687	0.041396	0.364603
	0.04169	4.59547e-05	0.041696	0.000218325	0.041536	0.000172122	0.041737	0.00175333	0.041695	0.00400378	0.041681	0.00683945	0.041516	-0.028421	0.041718	-0.0253287	0.041697	0.0321829	0.04169	0.0475169	0.041521	0.364213
	0.041814	4.56071e-05	0.041821	0.000217296	0.041661	0.000172874	0.041862	0.00174442	0.04182	0.00400014	0.041806	0.0068417	0.041641	-0.0284962	0.041842	-0.0254726	0.041822	0.0323378	0.041814	0.0474509	0.041646	0.36379
	0.041939	4.47916e-05	0.041945	0.000216212	0.041786	0.000173629	0.041987	0.00173853	0.041945	0.00399703	0.041931	0.00684091	0.041765	-0.0285696	0.041967	-0.0256247	0.041946	0.0324921	0.041939	0.0473638	0.04177	0.363274
	0.042064	4.40043e-05	0.04207	0.000215324	0.04191	0.000174345	0.042112	0.00173316	0.04207	0.00399408	0.042056	0.00683865	0.04189	-0.0286378	0.042092	-0.0257592	0.042071	0.0326464	0.042064	0.0472778	0.041895	0.362684
	0.042189	4.32639e-05	0.042195	0.000215029	0.042035	0.000174566	0.042236	0.0017273	0.042194	0.00399114	0.042181	0.00683611	0.042015	-0.0286733	0.042217	-0.0259001	0.042196	0.0327486	0.042189	0.0471739	0.04202	0.362067
	0.042314	4.32677e-05	0.04232	0.000215108	0.04216	0.000174073	0.042361	0.00172165	0.042319	0.0039979	0.042305	0.00683357	0.04214	-0.028694	0.042342	-0.0260309	0.042321	0.0327086	0.042314	0.0469954	0.042145	0.361461
	0.042439	4.40156e-05	0.042445	0.000215185	0.042285	0.000173663	0.042486	0.00171564	0.042444	0.00400615	0.04243	0.00682759	0.042265	-0.0287137	0.042467	-0.0261129	0.042446	0.0325797	0.042438	0.0467141	0.04227	0.360819
	0.042563	4.52144e-05	0.042569	0.000215287	0.04241	0.000173257	0.042611	0.00170902	0.042569	0.00401688	0.042555	0.00681455	0.042389	-0.0287338	0.042591	-0.0261672	0.042571	0.032437	0.042563	0.04639	0.042394	0.360404
	0.042688	4.64695e-05	0.042694	0.000215416	0.042535	0.00017286	0.042736	0.00170171	0.042694	0.00402772	0.04268	0.00679331	0.042514	-0.0287547	0.042716	-0.026217	0.042695	0.0323006	0.042688	0.0460665	0.042519	0.36021
	0.042813	4.76646e-05	0.042819	0.000215314	0.042659	0.000172653	0.042861	0.00169731	0.042819	0.00403801	0.042805	0.0067675	0.042639	-0.0288019	0.042841	-0.0262671	0.04282	0.0321898	0.042813	0.0457387	0.042644	0.360016
	0.042938	4.83542e-05	0.042944	0.000214818	0.042784	0.000173039	0.042985	0.00169443	0.042943	0.00404459	0.04293	0.00674178	0.042764	-0.028857	0.042966	-0.0263086	0.042945	0.0321388	0.042938	0.0454103	0.042769	0.359823
	0.043063	4.81776e-05	0.043068	0.000214333	0.042909	0.000173896	0.04311	0.00169168	0.043068	0.00404462	0.043054	0.00671806	0.042889	-0.0289121	0.043091	-0.026327	0.04307	0.0321934	0.043062	0.0451269	0.042894	0.359636
	0.043188	4.7892e-05	0.043193	0.000213841	0.043034	0.00017472	0.043235	0.00168903	0.043193	0.00404153	0.043179	0.00669914	0.043013	-0.0289658	0.043216	-0.0263229	0.043195	0.032281	0.043187	0.0449759	0.043018	0.359314
	0.043312	4.75819e-05	0.043318	0.000213408	0.043159	0.000175535	0.04336	0.00168673	0.043318	0.00403823	0.043304	0.00668855	0.043138	-0.0290194	0.043341	-0.0263145	0.04332	0.0323703	0.043312	0.0448553	0.043143	0.358753
	0.043437	4.72982e-05	0.043443	0.000213124	0.043283	0.000176339	0.043485	0.00168647	0.043443	0.00403495	0.043429	0.00668509	0.043263	-0.0290772	0.043465	-0.026306	0.043444	0.0324637	0.043437	0.0447336	0.043268	0.358083
	0.043562	4.69637e-05	0.043568	0.000213022	0.043408	0.000177065	0.04361	0.00168937	0.043568	0.00403167	0.043554	0.00668238	0.043388	-0.029143	0.04359	-0.0263044	0.043569	0.0325337	0.043562	0.0446367	0.043393	0.357409
	0.043687	4.63512e-05	0.043692	0.000212976	0.043533	0.0001766	0.043734	0.00169242	0.043692	0.00403063	0.043679	0.00667968	0.043512	-0.0292083	0.043715	-0.0263289	0.043694	0.0325563	0.043686	0.0445999	0.043518	0.356731
	0.043812	4.54793e-05	0.043817	0.00021293	0.043658	0.000173658	0.043859	0.00169532	0.043817	0.0040311	0.043803	0.00667676	0.043637	-0.0292719	0.04384	-0.0263908	0.043819	0.0325389	0.043811	0.0445707	0.043642	0.356169
	0.043936	4.4536e-05	0.043942	0.000212882	0.043783	0.000170695	0.043984	0.00169757	0.043942	0.00403217	0.043928	0.00667447	0.043762	-0.0293361	0.043965	-0.0264644	0.043944	0.0325182	0.043936	0.0445264	0.043767	0.355818
	0.044061	4.36285e-05	0.044067	0.000212447	0.043907	0.00016774	0.044109	0.00169927	0.044067	0.00403325	0.044053	0.00667431	0.043887	-0.0294007	0.04409	-0.0265409	0.044069	0.0324984	0.044061	0.0444831	0.043892	0.355562
	0.044186	4.26777e-05	0.044192	0.000211449	0.044032	0.000164777	0.044234	0.00169356	0.044192	0.00403434	0.044178	0.00667523	0.044012	-0.0294677	0.044214	-0.0266187	0.044193	0.0324714	0.044186	0.0444339	0.044017	0.355297
	0.044311	4.17645e-05	0.044316	0.000210409	0.044157	0.000161916	0.044359	0.00168784	0.044317	0.00403039	0.044303	0.00667615	0.044136	-0.0295371	0.044339	-0.026646	0.044318	0.0323918	0.04431	0.0443646	0.044142	0.355033
	0.044436	4.09772e-05	0.044441	0.000209374	0.044282	0.000160552	0.044484	0.00168211	0.044442	0.00402143	0.044428	0.00667841	0.044261	-0.0296069	0.044464	-0.0266218	0.044443	0.0323232	0.044435	0.0443332	0.044266	0.354694
	0.044561	4.00828e-05	0.044566	0.000208342	0.044407	0.000160424	0.044608	0.00167721	0.044566	0.00401257	0.044552	0.0066842	0.044386	-0.0296765	0.044589	-0.0265717	0.044568	0.0322614	0.04456	0.0444128	0.044391	0.354253
	0.044685	3.9194e-05	0.044691	0.000207571	0.044531	0.000160607	0.044733	0.00167558	0.044691	0.00400375	0.044677	0.00668804	0.044511	-0.0297461	0.044714	-0.0265142	0.044693	0.0321972	0.044685	0.0444917	0.044516	0.353846
	0.04481	3.83353e-05	0.044816	0.000207079	0.044656	0.000160793	0.044858	0.00167454	0.044816	0.00399493	0.044802	0.00668315	0.044636	-0.0298138	0.044839	-0.0264554	0.044818	0.0321325	0.04481	0.0445816	0.044641	0.353473
	0.044935	3.75142e-05	0.04494	0.000206481	0.044781	0.000160924	0.044983	0.00167388	0.044941	0.00398808	0.044927	0.00667622	0.04476	-0.0298731	0.044963	-0.0264289	0.044942	0.0320424	0.044934	0.0447303	0.044766	0.353091
	0.04506	3.72286e-05	0.045065	0.000205861	0.044906	0.00016077	0.045108	0.00167318	0.045066	0.00399114	0.045052	0.00666954	0.044885	-0.0299191	0.045088	-0.0264552	0.045067	0.0319809	0.045059	0.0449656	0.04489	0.352705
	0.045185	3.74277e-05	0.04519	0.000205229	0.045031	0.000160198	0.045233	0.00167246	0.045191	0.00399888	0.045177	0.00666436	0.04501	-0.0299575	0.045213	-0.0264517	0.045192	0.0319658	0.045184	0.0453443	0.045015	0.351964
	0.04531	3.7905e-05	0.045315	0.000204531	0.045156	0.00015942	0.045357	0.00167057	0.045315	0.00400972	0.045301	0.00666194	0.045135	-0.0299969	0.045338	-0.0264272	0.045317	0.0319553	0.045309	0.0459551	0.04514	0.350818
	0.045434	3.83804e-05	0.045439	0.000203737	0.04528	0.000158651	0.045482	0.00166796	0.04544	0.00402119	0.045426	0.00666146	0.045259	-0.0300357	0.045463	-0.026403	0.045442	0.031944	0.045434	0.0465772	0.045265	0.349552
	0.045559	3.8743e-05	0.045564	0.000203146	0.045405	0.000157877	0.045607	0.0016644	0.045565	0.00403211	0.045551	0.00666274	0.045384	-0.0300837	0.045588	-0.0263792	0.045567	0.0319176	0.045558	0.0470939	0.04539	0.348252
	0.045684	3.83109e-05	0.045689	0.000202879	0.04553	0.000157163	0.045732	0.001661	0.04569	0.00403438	0.045676	0.00666398	0.045509	-0.0301611	0.045712	-0.026363	0.045691	0.0318616	0.045683	0.0474276	0.045514	0.346986
	0.045809	3.71083e-05	0.045814	0.00020262	0.045655	0.000156547	0.045857	0.0016574	0.045815	0.00403045	0.045801	0.00666242	0.045634	-0.0302447	0.045837	-0.0263523	0.045816	0.0317368	0.045808	0.0476927	0.045639	0.345724
	0.045934	3.56558e-05	0.045939	0.000202364	0.04578	0.0001557	0.045982	0.00165239	0.04594	0.00401901	0.045926	0.00665374	0.045759	-0.0303258	0.045962	-0.0263428	0.045941	0.0316045	0.045933	0.0477977	0.045764	0.344685
	0.046058	3.42635e-05	0.046063	0.000202058	0.045904	0.000154591	0.046106	0.00164451	0.046064	0.00400689	0.04605	0.00664223	0.045883	-0.0304099	0.046087	-0.0263337	0.046066	0.031472	0.046058	0.0478247	0.045889	0.344144
	0.046183	3.28786e-05	0.046188	0.000201593	0.046029	0.000153483	0.046231	0.00163957	0.046189	0.00399536	0.046175	0.0066262	0.046008	-0.030492	0.046212	-0.0263243	0.046191	0.0313461	0.046182	0.0478745	0.046014	0.343908
	0.046308	3.16159e-05	0.046313	0.000201031	0.046154	0.00015231	0.046356	0.00163469	0.046314	0.00398354	0.0463	0.00660993	0.046133	-0.0305532	0.046337	-0.0263248	0.046316	0.0312359	0.046307	0.0479757	0.046138	0.343672
	0.046433	3.09677e-05	0.046438	0.000200485	0.046279	0.000150604	0.046481	0.00163002	0.046439	0.00397094	0.046425	0.00659352	0.046258	-0.0305821	0.046462	-0.0263396	0.04644	0.0311868	0.046432	0.0481001	0.046263	0.343431
	0.046558	3.03852e-05	0.046563	0.000199926	0.046404	0.00014852	0.046606	0.00162509	0.046564	0.00395447	0.04655	0.00657616	0.046383	-0.030595	0.046586	-0.0263594	0.046565	0.0311841	0.046557	0.0482288	0.046388	0.343387
	0.046683	2.98948e-05	0.046687	0.000199426	0.046528	0.000146919	0.046731	0.00161951	0.046689	0.0039371	0.046675	0.0065581	0.046507	-0.0306051	0.046711	-0.0263793	0.04669	0.0311852	0.046682	0.0483603	0.046513	0.343245
	0.046807	2.94043e-05	0.046812	0.000199076	0.046653	0.000145285	0.046856	0.0016138	0.046814	0.00391967	0.046799	0.00654166	0.046632	-0.0306152	0.046836	-0.0263994	0.046815	0.031186	0.046806	0.0484836	0.046638	0.342809
	0.046932	2.89834e-05	0.046937	0.000198805	0.046778	0.000143648	0.04698	0.00160855	0.046938	0.00390692	0.046924	0.00652647	0.046757	-0.0306269	0.046961	-0.0264163	0.04694	0.0310664	0.046931	0.0485074	0.046762	0.34229
	0.047057	2.91093e-05	0.047062	0.000198532	0.046903	0.000141994	0.047105	0.00160329	0.047063	0.00390258	0.047049	0.00651124	0.046882	-0.0306534	0.047086	-0.0264086	0.047065	0.0308741	0.047056	0.0483901	0.046887	0.341772
	0.047182	2.91563e-05	0.047186	0.000198255	0.047028	0.000139931	0.04723	0.00159786	0.047188	0.00390992	0.047174	0.00649378	0.047006	-0.0306995	0.047211	-0.0264328	0.047189	0.0306619	0.047181	0.048165	0.047012	0.341687
	0.047307	2.90135e-05	0.047311	0.000198043	0.047152	0.000137693	0.047355	0.00159454	0.047313	0.00392065	0.047299	0.00647111	0.047131	-0.0307533	0.047335	-0.0264966	0.047314	0.0304486	0.047305	0.0478058	0.047137	0.342239
	0.047432	2.88557e-05	0.047436	0.000198491	0.047277	0.00013543	0.04748	0.00159369	0.047438	0.00393152	0.047424	0.00645143	0.047256	-0.0308076	0.04746	-0.0265666	0.047439	0.0302354	0.04743	0.047452	0.047261	0.34308
	0.047556	2.8711e-05	0.047561	0.000199562	0.047402	0.00013321	0.047605	0.00159568	0.047563	0.00394167	0.047548	0.00643563	0.047381	-0.0308615	0.047585	-0.0266381	0.047564	0.030048	0.047555	0.0470971	0.047386	0.34397
	0.047681	2.74126e-05	0.047686	0.000200616	0.047527	0.000130923	0.047729	0.00159768	0.047687	0.00395068	0.047673	0.00641995	0.047506	-0.0309129	0.04771	-0.0267129	0.047689	0.0299243	0.04768	0.0467498	0.047511	0.344844
	0.047806	2.57779e-05	0.04781	0.000201695	0.047652	0.000128694	0.047854	0.00159968	0.047812	0.00395797	0.047798	0.00640695	0.04763	-0.0309528	0.047835	-0.0267815	0.047814	0.0297069	0.047805	0.0464166	0.047636	0.345664
	0.047931	2.42164e-05	0.047935	0.00020272	0.047776	0.00012621	0.047979	0.00160172	0.047937	0.00396245	0.047923	0.00640193	0.047755	-0.0309757	0.04796	-0.0268174	0.047938	0.0294617	0.047929	0.0461163	0.047761	0.346154
	0.048056	2.26418e-05	0.04806	0.000203396	0.047901	0.000123459	0.048104	0.00160491	0.048062	0.00396716	0.048048	0.00640212	0.04788	-0.0309916	0.048084	-0.0268416	0.048063	0.0292137	0.048054	0.0458177	0.047885	0.345965
	0.04818	2.10146e-05	0.048185	0.000203591	0.048026	0.000120644	0.048229	0.0016045	0.048187	0.00397184	0.048172	0.00640549	0.048005	-0.0310077	0.048209	-0.0268655	0.048188	0.0289657	0.048179	0.0455185	0.04801	0.345791
	0.048305	1.95583e-05	0.04831	0.000203685	0.048151	0.000117826	0.048354	0.00160369	0.048312	0.00397156	0.048297	0.00640921	0.04813	-0.0310237	0.048334	-0.0268873	0.048313	0.0288304	0.048304	0.0452253	0.048135	0.345621
	0.04843	1.81754e-05	0.048434	0.000203794	0.048276	0.000115351	0.048479	0.00160288	0.048436	0.00396799	0.048422	0.00641306	0.048254	-0.0310421	0.048459	-0.0269037	0.048438	0.0287582	0.048429	0.0449548	0.04826	0.345455
	0.048555	1.61554e-05	0.048559	0.000203902	0.048401	0.000113522	0.048603	0.00160213	0.048561	0.00395445	0.048547	0.00641757	0.048379	-0.0310723	0.048584	-0.0269341	0.048563	0.028713	0.048553	0.0447406	0.048385	0.345285
	0.04868	1.39232e-05	0.048684	0.000204221	0.048525	0.000112701	0.048728	0.00160342	0.048686	0.00394054	0.048672	0.00642536	0.048504	-0.0311205	0.048709	-0.0269718	0.048687	0.0286697	0.048678	0.0445545	0.048509	0.345745
	0.048805	1.18393e-05	0.048809	0.000204935	0.04865	0.000112379	0.048853	0.00160645	0.048811	0.0039266	0.048797	0.00643852	0.048629	-0.0311684	0.048834	-0.0270097	0.048812	0.0286265	0.048803	0.0443495	0.048634	0.346579
	0.048929	9.5864e-06	0.048934	0.000205729	0.048775	0.000112048	0.048978	0.00161016	0.048936	0.00391538	0.048921	0.00645483	0.048753	-0.0312156	0.048958	-0.0270476	0.048937	0.0285934	0.048928	0.0440411	0.048759	0.34748
	0.049054	7.48002e-06	0.049058	0.000206475	0.0489	0.000111639	0.049103	0.00161404	0.049061	0.00390828	0.049046	0.00647118	0.048878	-0.0312639	0.049083	-0.0270961	0.049062	0.0285455	0.049053	0.0436262	0.048884	0.348389
	0.049179	5.7363e-06	0.049183	0.000207219	0.049025	0.000110966	0.049228	0.00161776	0.049185	0.00390557	0.049171	0.00648342	0.049003	-0.0313082	0.049208	-0.0271615	0.049187	0.0284361	0.049177	0.0432053	0.049009	0.34929
	0.049304	4.85316e-06	0.049308	0.000207832	0.049149	0.000109843	0.049352	0.00162085	0.04931	0.00390937	0.049296	0.00648742	0.049128	-0.0313282	0.049333	-0.027236	0.049312	0.0283278	0.049302	0.0427844	0.049133	0.349928
	0.049429	3.97379e-06	0.049433	0.000207905	0.049274	0.000108104	0.049477	0.00161885	0.049435	0.00391336	0.049421	0.00648488	0.049253	-0.0313419	0.049458	-0.0273146	0.049436	0.0282151	0.049427	0.0423749	0.049258	0.349878
	0.049554	3.194e-06	0.049557	0.000207521	0.049399	0.00010589	0.049602	0.00161675	0.04956	0.00391715	0.049546	0.00647842	0.049377	-0.0313557	0.049583	-0.0273921	0.049561	0.0280977	0.049552	0.0420985	0.049383	0.349741
	0.049678	3.29546e-06	0.049682	0.000207032	0.049524	0.000103667	0.049727	0.00161465	0.049685	0.0039187	0.04967	0.006472	0.049502	-0.0313698	0.049707	-0.0274825	0.049686	0.0279768	0.049677	0.0420092	0.049508	0.349599
	0.049803	4.46984e-06	0.049807	0.000206484	0.049649	0.000101854	0.049852	0.00161254	0.04981	0.00391985	0.049795	0.00647073	0.049627	-0.0313893	0.049832	-0.0275858	0.049811	0.0278624	0.049801	0.041888	0.049633	0.349458
	0.049928	6.01439e-06	0.049932	0.000205967	0.049773	0.000100617	0.049977	0.00161046	0.049935	0.00391876	0.04992	0.00648075	0.049752	-0.0314089	0.049957	-0.0276656	0.049936	0.0277616	0.049926	0.0417035	0.049757	0.349318
	0.050053	7.54391e-06	0.050057	0.000205485	0.049898	9.99121e-05	0.050101	0.00161004	0.050059	0.00391702	0.050045	0.00649623	0.049877	-0.0314169	0.050082	-0.027734	0.050061	0.0276635	0.050051	0.0415007	0.049882	0.349586
	0.050178	9.00202e-06	0.050181	0.00020505	0.050023	0.00010004	0.050226	0.00161095	0.050184	0.00391526	0.05017	0.00651178	0.050001	-0.0314252	0.050207	-0.0278026	0.050186	0.0275654	0.050176	0.0413092	0.050007	0.349734
	0.050302	1.02873e-05	0.050306	0.00020514	0.050148	0.00010026	0.050351	0.00161229	0.050309	0.00391363	0.050295	0.00652764	0.050126	-0.0314333	0.050332	-0.0278741	0.05031	0.0275009	0.050301	0.0411355	0.050132	0.349823
	0.050427	1.07871e-05	0.050431	0.000205729	0.050273	0.000100382	0.050476	0.00161363	0.050434	0.00391211	0.050419	0.00654338	0.050251	-0.0314415	0.050456	-0.0279533	0.050435	0.0274576	0.050425	0.0409754	0.050257	0.34991
	0.050552	1.11911e-05	0.050556	0.000206386	0.050397	0.000100199	0.050601	0.00161491	0.050559	0.00391568	0.050544	0.0065492	0.050376	-0.0314495	0.050581	-0.0280863	0.05056	0.0274662	0.05055	0.0408374	0.050381	0.349995
	0.050677	1.15368e-05	0.050681	0.000206967	0.050522	9.97873e-05	0.050726	0.00161543	0.050684	0.003924	0.050669	0.00653985	0.0505	-0.0314534	0.050706	-0.028256	0.050685	0.0274855	0.050675	0.040713	0.050506	0.350141
	0.050802	1.18713e-05	0.050805	0.000207411	0.050647	9.92359e-05	0.050851	0.00161408	0.050808	0.00393276	0.050794	0.00652713	0.050625	-0.0314565	0.050831	-0.0284271	0.05081	0.0275048	0.0508	0.0405464	0.050631	0.350522
	0.050927	1.21343e-05	0.05093	0.000207461	0.050772	9.85481e-05	0.050975	0.00160929	0.050933	0.0039411	0.050919	0.0065127	0.05075	-0.0314595	0.050956	-0.0286015	0.050935	0.0275544	0.050925	0.0402921	0.050756	0.351059
	0.051051	1.1937e-05	0.051055	0.000207094	0.050897	9.78546e-05	0.0511	0.00160468	0.051058	0.0039477	0.051044	0.0064982	0.050875	-0.0314627	0.051081	-0.0287394	0.051059	0.0276409	0.051049	0.0399702	0.050881	0.351591
	0.051176	1.15368e-05	0.05118	0.000206613	0.051021	9.70739e-05	0.051225	0.00160006	0.051183	0.00395188	0.051168	0.00648539	0.051	-0.031463	0.051205	-0.0288248	0.051184	0.0277552	0.051174	0.039578	0.051005	0.352131
	0.051301	1.07213e-05	0.051305	0.000206144	0.051146	9.62498e-05	0.05135	0.00159528	0.051308	0.00394664	0.051293	0.00647512	0.051124	-0.0314648	0.05133	-0.0288457	0.051309	0.0278751	0.051299	0.0391268	0.05113	0.352672
	0.051426	9.62586e-06	0.051429	0.000206273	0.051271	9.55968e-05	0.051475	0.00159219	0.051433	0.00394101	0.051418	0.00646447	0.051249	-0.0314758	0.051455	-0.028847	0.051434	0.028004	0.051424	0.0386762	0.051255	0.35274
	0.051551	8.58488e-06	0.051554	0.000207175	0.051396	9.52312e-05	0.0516	0.00159037	0.051557	0.00393539	0.051543	0.006452	0.051374	-0.0314876	0.05158	-0.0288482	0.051559	0.0281189	0.051549	0.0383338	0.05138	0.353383
	0.051676	7.91032e-06	0.051679	0.000208588	0.051521	9.48481e-05	0.051724	0.00158884	0.051682	0.00392717	0.051668	0.00643957	0.051499	-0.0314992	0.051705	-0.0288714	0.051684	0.0281526	0.051673	0.0381055	0.051505	0.354037
	0.0518	7.88025e-06	0.051804	0.000210261	0.051646	9.44912e-05	0.051849	0.00158729	0.051807	0.00391858	0.051793	0.00642927	0.051624	-0.031511	0.05183	-0.0289188	0.051808	0.0281669	0.051798	0.0380113	0.051629	0.354698
	0.051925	8.62434e-06	0.051928	0.00021193	0.05177	9.41923e-05	0.051974	0.0015858	0.051932	0.00391885	0.051917	0.00642644	0.051748	-0.0315153	0.051955	-0.0289627	0.051933	0.0282038	0.051923	0.0380638	0.051754	0.355352
	0.05205	1.00317e-05	0.052053	0.000213541	0.051895	9.38411e-05	0.052099	0.00158417	0.052057	0.00392032	0.052042	0.00643426	0.051873	-0.0314905	0.052079	-0.0290038	0.052058	0.0282476	0.052048	0.0381158	0.051879	0.355647
	0.052175	1.1441e-05	0.052178	0.00021497	0.05202	9.33042e-05	0.052224	0.00158005	0.052182	0.00392168	0.052167	0.00644781	0.051998	-0.0314614	0.052204	-0.0290446	0.052183	0.0282901	0.052173	0.0381012	0.052004	0.355516
	0.0523	1.27544e-05	0.052303	0.000216356	0.052145	9.27674e-05	0.052349	0.00157894	0.052306	0.00392801	0.052292	0.00646224	0.052123	-0.0314315	0.052329	-0.0290826	0.052308	0.0283069	0.052297	0.0379605	0.052129	0.355275
	0.052425	1.34891e-05	0.052428	0.00021776	0.05227	9.21028e-05	0.052473	0.00157778	0.052431	0.0039371	0.052417	0.00647601	0.052247	-0.0314029	0.052454	-0.0290869	0.052433	0.0283085	0.052422	0.0377295	0.052253	0.355028
	0.052549	1.38499e-05	0.052552	0.000219175	0.052394	9.10581e-05	0.052598	0.00157666	0.052556	0.00394674	0.052542	0.0064866	0.052372	-0.0313708	0.052579	-0.0290676	0.052557	0.0282925	0.052547	0.0374439	0.052378	0.354781
	0.052674	1.35962e-05	0.052677	0.000220575	0.052519	9.00685e-05	0.052723	0.00157551	0.052681	0.00395617	0.052666	0.00649445	0.052497	-0.0313611	0.052704	-0.0290343	0.052682	0.0282694	0.052672	0.0371382	0.052503	0.354534
	0.052799	1.33331e-05	0.052802	0.000221355	0.052644	8.96709e-05	0.052848	0.00157367	0.052806	0.00396597	0.052791	0.00650332	0.052622	-0.0313638	0.052828	-0.0289965	0.052807	0.028246	0.052797	0.0368234	0.052628	0.354655
	0.052924	1.3072e-05	0.052927	0.000221582	0.052769	9.02833e-05	0.052973	0.0015724	0.052931	0.00397382	0.052916	0.00651289	0.052747	-0.031368	0.052953	-0.0289594	0.052932	0.0282008	0.052921	0.036495	0.052752	0.354535
	0.053049	1.28371e-05	0.053052	0.000221561	0.052894	9.21638e-05	0.053098	0.00157123	0.053056	0.00397303	0.053041	0.0065224	0.052871	-0.0313723	0.053078	-0.0289331	0.053057	0.0281278	0.053046	0.0361763	0.052877	0.354404
	0.053173	1.25496e-05	0.053176	0.000221444	0.053018	9.38498e-05	0.053223	0.00157005	0.05318	0.00396741	0.053166	0.00652964	0.052996	-0.0314362	0.053203	-0.0289223	0.053182	0.0281211	0.053171	0.0359794	0.053002	0.354274
	0.053298	1.17266e-05	0.053301	0.000221327	0.053143	9.58667e-05	0.053347	0.00156891	0.053305	0.00395338	0.053291	0.00653241	0.053121	-0.0314587	0.053328	-0.0289405	0.053306	0.0282052	0.053296	0.0358837	0.053127	0.354143
	0.053423	1.08096e-05	0.053426	0.00022149	0.053268	9.79126e-05	0.053472	0.00156766	0.05343	0.00393801	0.053415	0.00653673	0.053246	-0.0314778	0.053453	-0.0289694	0.053431	0.0283085	0.053421	0.0357879	0.053252	0.354211
	0.053548	9.92086e-06	0.053551	0.000221875	0.053393	9.95058e-05	0.053597	0.00156468	0.053555	0.00392262	0.05354	0.00654535	0.053371	-0.0314976	0.053577	-0.0289982	0.053556	0.0284408	0.053545	0.0358371	0.053376	0.353785
	0.053673	9.07343e-06	0.053676	0.000221492	0.053518	9.98076e-05	0.053722	0.00156032	0.05368	0.00390763	0.053665	0.0065546	0.053495	-0.0315167	0.053702	-0.0290158	0.053681	0.0286607	0.05367	0.0360557	0.053501	0.352992
	0.053798	8.83479e-06	0.0538	0.00022064	0.053642	9.9796e-05	0.053847	0.0015561	0.053805	0.00389433	0.05379	0.0065636	0.05362	-0.0315407	0.053827	-0.0289864	0.053806	0.0289081	0.053795	0.0362964	0.053626	0.352195
	0.053922	9.45675e-06	0.053925	0.000219804	0.053767	9.97176e-05	0.053972	0.0015519	0.053929	0.00388148	0.053915	0.00658296	0.053745	-0.0315678	0.053952	-0.0289322	0.053931	0.0290979	0.05392	0.0365285	0.053751	0.351399
	0.054047	1.06274e-05	0.05405	0.000218858	0.053892	9.96277e-05	0.054096	0.0015486	0.054054	0.0038687	0.05404	0.00661244	0.05387	-0.0315965	0.054077	-0.0288753	0.054055	0.0292649	0.054045	0.0367584	0.053876	0.350514
	0.054172	1.18036e-05	0.054175	0.000217741	0.054017	9.95319e-05	0.054221	0.00154831	0.054179	0.00385643	0.054164	0.00663727	0.053994	-0.031626	0.054202	-0.0288179	0.05418	0.0294355	0.054169	0.0369505	0.054	0.34924
	0.054297	1.29386e-05	0.054299	0.000216958	0.054142	9.9381e-05	0.054346	0.00154672	0.054304	0.00384342	0.054289	0.00665908	0.054119	-0.0316353	0.054326	-0.02876	0.054305	0.0296206	0.054294	0.0369516	0.054125	0.348808
	0.054422	1.36902e-05	0.054424	0.000216687	0.054267	9.89312e-05	0.054471	0.00154519	0.054429	0.00382856	0.054414	0.00668079	0.054244	-0.0316303	0.054451	-0.0287344	0.05443	0.0298226	0.054419	0.0368185	0.05425	0.348414
	0.054547	1.39889e-05	0.054549	0.000216529	0.054391	9.78749e-05	0.054596	0.00154359	0.054554	0.00381689	0.054539	0.00670111	0.054369	-0.0316231	0.054576	-0.0287322	0.054555	0.0299466	0.054544	0.0366832	0.054375	0.348028
	0.054671	1.41205e-05	0.054674	0.000216366	0.054516	9.63891e-05	0.054721	0.00154199	0.054678	0.00380904	0.054664	0.00670788	0.054494	-0.0316153	0.054701	-0.028741	0.05468	0.0300229	0.054669	0.0365442	0.0545	0.347642
	0.054796	1.42576e-05	0.054799	0.000215881	0.054641	9.48191e-05	0.054846	0.00153906	0.054803	0.003802	0.054788	0.0067021	0.054618	-0.0316079	0.054826	-0.0287525	0.054804	0.0301053	0.054793	0.0364052	0.054624	0.347368
	0.054921	1.44267e-05	0.054923	0.000214858	0.054766	9.33042e-05	0.05497	0.00153383	0.054928	0.00379494	0.054913	0.00669552	0.054743	-0.0316002	0.054951	-0.028764	0.054929	0.030145	0.054918	0.0363911	0.054749	0.346555
	0.055046	1.4827e-05	0.055048	0.000213418	0.054891	9.18707e-05	0.055095	0.00152773	0.055053	0.00378454	0.055038	0.00668893	0.054868	-0.0316265	0.055076	-0.0287803	0.055054	0.0301185	0.055043	0.0365469	0.054874	0.345458
	0.055171	1.56631e-05	0.055173	0.000211836	0.055015	9.06924e-05	0.05522	0.00152182	0.055178	0.00377078	0.055163	0.00668238	0.054993	-0.031657	0.0552	-0.0288106	0.055179	0.0300601	0.055168	0.036872	0.054999	0.344341
	0.055295	1.65425e-05	0.055298	0.000210276	0.05514	8.97725e-05	0.055345	0.00151559	0.055303	0.00375251	0.055288	0.00667895	0.055118	-0.0316883	0.055325	-0.0288357	0.055304	0.029991	0.055293	0.0372816	0.055124	0.343219
	0.05542	1.74407e-05	0.055423	0.000208751	0.055265	8.88381e-05	0.05547	0.00150858	0.055428	0.00373439	0.055413	0.00668369	0.055242	-0.0317206	0.05545	-0.0288536	0.055429	0.0299163	0.055417	0.0376905	0.055248	0.342052
	0.055545	1.83482e-05	0.055547	0.00020745	0.05539	8.79065e-05	0.055595	0.00150091	0.055552	0.00371547	0.055537	0.00669437	0.055367	-0.0317527	0.055575	-0.0288704	0.055553	0.029873	0.055542	0.0380833	0.055373	0.340716
	0.05567	1.92314e-05	0.055672	0.000206929	0.055515	8.66326e-05	0.055719	0.00149806	0.055677	0.00369928	0.055662	0.0067062	0.055492	-0.0317793	0.0557	-0.0288875	0.055678	0.0299348	0.055667	0.038403	0.055498	0.340016
	0.055795	1.96072e-05	0.055797	0.000206702	0.055639	8.43168e-05	0.055844	0.00149528	0.055802	0.00368688	0.055787	0.00671825	0.055617	-0.0317983	0.055825	-0.028851	0.055803	0.0300667	0.055792	0.0384907	0.055623	0.339349
	0.05592	1.89608e-05	0.055922	0.000206461	0.055764	8.12842e-05	0.055969	0.00149237	0.055927	0.00367741	0.055912	0.00672957	0.055742	-0.0318121	0.055949	-0.0287648	0.055928	0.0302122	0.055917	0.0384366	0.055748	0.33868
	0.056044	1.72697e-05	0.056046	0.000206146	0.055889	7.81268e-05	0.056094	0.00148897	0.056052	0.00366905	0.056037	0.00673354	0.055866	-0.0318251	0.056074	-0.0286562	0.056053	0.0303665	0.056041	0.0383819	0.055872	0.33801
	0.056169	1.56218e-05	0.056171	0.000205075	0.056014	7.49027e-05	0.056219	0.0014817	0.056177	0.00366103	0.056162	0.00672674	0.055991	-0.0318375	0.056199	-0.0285451	0.056178	0.0305082	0.056166	0.0383278	0.055997	0.337404
	0.056294	1.38705e-05	0.056296	0.000203523	0.056139	7.2703e-05	0.056344	0.00147276	0.056301	0.0036532	0.056286	0.00671586	0.056116	-0.0318512	0.056324	-0.0284317	0.056302	0.0306291	0.056291	0.038224	0.056122	0.336433
	0.056419	1.18243e-05	0.056421	0.000201929	0.056263	7.27755e-05	0.056468	0.00146337	0.056426	0.00364615	0.056411	0.00670505	0.056241	-0.0318518	0.056449	-0.0283247	0.056427	0.0307294	0.056416	0.0380498	0.056247	0.33532
	0.056544	9.51687e-06	0.056546	0.000200331	0.056388	7.39595e-05	0.056593	0.00145359	0.056551	0.00363938	0.056536	0.00669641	0.056365	-0.031852	0.056574	-0.0282745	0.056552	0.030811	0.056541	0.0378496	0.056372	0.334246
	0.056669	8.05688e-06	0.05667	0.000198734	0.056513	7.53235e-05	0.056718	0.0014441	0.056676	0.00363274	0.056661	0.00669456	0.05649	-0.0318522	0.056698	-0.028239	0.056677	0.0308653	0.056665	0.0376456	0.056496	0.333152
	0.056793	6.58186e-06	0.056795	0.000198211	0.056638	7.66758e-05	0.056843	0.00143582	0.056801	0.00362592	0.056786	0.00670963	0.056615	-0.0318525	0.056823	-0.0282009	0.056802	0.0309135	0.05679	0.0374357	0.056621	0.332163
	0.056918	5.0561e-06	0.05692	0.000198703	0.056763	7.75116e-05	0.056968	0.00142908	0.056926	0.00361921	0.056911	0.0067351	0.05674	-0.0318527	0.056948	-0.0281635	0.056927	0.0309603	0.056915	0.0372935	0.056746	0.331431
	0.057043	3.70509e-06	0.057045	0.000199574	0.056887	7.68673e-05	0.057093	0.00142356	0.05705	0.00361102	0.057035	0.00676123	0.056865	-0.031841	0.057073	-0.0281252	0.057051	0.0310072	0.05704	0.0373459	0.056871	0.330625
	0.057168	3.15266e-06	0.05717	0.000200526	0.057012	7.53496e-05	0.057218	0.00141779	0.057175	0.00360263	0.05716	0.00678715	0.056989	-0.0318168	0.057198	-0.0280955	0.057176	0.0310397	0.057165	0.0375591	0.056996	0.329824
	0.057293	3.1395e-06	0.057294	0.000201458	0.057137	7.38667e-05	0.057342	0.00141221	0.0573	0.00359538	0.057285	0.00681408	0.057114	-0.0317953	0.057323	-0.0281095	0.057301	0.0310361	0.057289	0.0378063	0.05712	0.329006
	0.057417	3.23721e-06	0.057419	0.000202262	0.057262	7.24273e-05	0.057467	0.00140752	0.057425	0.0035885	0.05741	0.00684085	0.057239	-0.0317733	0.057448	-0.0281484	0.057426	0.0310102	0.057414	0.0380562	0.057245	0.328219
	0.057542	3.33116e-06	0.057544	0.000202558	0.057387	7.09299e-05	0.057592	0.00140548	0.05755	0.00358165	0.057535	0.00686444	0.057364	-0.0317522	0.057572	-0.0281907	0.057551	0.0309851	0.057539	0.0382959	0.05737	0.326921
	0.057667	3.41384e-06	0.057669	0.000201954	0.057512	6.89565e-05	0.057717	0.00140204	0.057675	0.00357277	0.05766	0.00688714	0.057489	-0.031732	0.057697	-0.0282321	0.057676	0.0309686	0.057664	0.0384652	0.057495	0.326134
	0.057792	3.37626e-06	0.057794	0.000200749	0.057636	6.63534e-05	0.057842	0.0013984	0.057799	0.00355762	0.057784	0.00690962	0.057613	-0.031795	0.057822	-0.0282688	0.0578	0.0309725	0.057789	0.0384647	0.057619	0.325385
	0.057917	2.94784e-06	0.057918	0.000199447	0.057761	6.36952e-05	0.057967	0.00139485	0.057924	0.00354002	0.057909	0.00692908	0.057738	-0.0318618	0.057947	-0.028277	0.057925	0.0310215	0.057913	0.0383771	0.057744	0.324642
	0.058042	2.0027e-06	0.058043	0.000198211	0.057886	6.10312e-05	0.058091	0.00139124	0.058049	0.00352385	0.058034	0.00694122	0.057863	-0.0319256	0.058072	-0.0282599	0.05805	0.0311466	0.058038	0.0382883	0.057869	0.323907
	0.058166	1.0538e-06	0.058168	0.000197272	0.058011	5.83323e-05	0.058216	0.00138722	0.058174	0.00350772	0.058159	0.00694341	0.057988	-0.0319917	0.058197	-0.028236	0.058175	0.031272	0.058163	0.0382007	0.057994	0.323463
	0.058291	1.03019e-07	0.058293	0.00019668	0.058136	5.59411e-05	0.058341	0.00138333	0.058299	0.00349166	0.058284	0.00694109	0.058112	-0.0320548	0.058321	-0.0282124	0.0583	0.0313962	0.058288	0.0380314	0.058119	0.323514
	0.058416	-8.10182e-07	0.058417	0.000196342	0.05826	5.39764e-05	0.058466	0.00138326	0.058424	0.00347633	0.058409	0.00693871	0.058237	-0.0321005	0.058446	-0.0281849	0.058425	0.0315175	0.058412	0.0378036	0.058243	0.32396
	0.058541	-1.49038e-06	0.058542	0.000196078	0.058385	5.2418e-05	0.058591	0.00138317	0.058549	0.00345902	0.058533	0.00693601	0.058362	-0.0321428	0.058571	-0.0281469	0.058549	0.0316486	0.058537	0.037663	0.058368	0.324401
	0.058666	-1.61816e-06	0.058667	0.000195813	0.05851	5.10541e-05	0.058716	0.00138296	0.058673	0.0034387	0.058658	0.00693286	0.058487	-0.032182	0.058696	-0.0281139	0.058674	0.0318049	0.058662	0.0375677	0.058493	0.324842
	0.058791	-1.51857e-06	0.058792	0.000195153	0.058635	4.96989e-05	0.05884	0.00138033	0.058798	0.00341788	0.058783	0.00693321	0.058612	-0.0322226	0.058821	-0.0281089	0.058799	0.0319705	0.058787	0.0374709	0.058618	0.325245
	0.058915	-1.42274e-06	0.058917	0.000193742	0.05876	4.84975e-05	0.058965	0.00137546	0.058923	0.00339704	0.058908	0.00693594	0.058736	-0.0322646	0.058946	-0.0281041	0.058924	0.0320991	0.058912	0.0373773	0.058743	0.325534
	0.05904	-1.28181e-06	0.059041	0.000192852	0.058884	4.77371e-05	0.05909	0.0013714	0.059048	0.00337648	0.059033	0.00693871	0.058861	-0.0322911	0.05907	-0.0280991	0.059049	0.0321055	0.059036	0.037433	0.058867	0.325445
	0.059165	-8.98495e-07	0.059166	0.000192288	0.059009	4.69246e-05	0.059215	0.00136754	0.059173	0.00336136	0.059158	0.00694148	0.058986	-0.0322897	0.059195	-0.0280903	0.059174	0.0320427	0.059161	0.0376554	0.058992	0.325262
	0.05929	-5.09539e-07	0.059291	0.000191763	0.059134	4.5491e-05	0.05934	0.0013638	0.059298	0.00335583	0.059282	0.00693941	0.059111	-0.0322764	0.05932	-0.0280633	0.059299	0.0320129	0.059286	0.0379118	0.059117	0.32508
	0.059415	-1.60043e-07	0.059416	0.000191244	0.059259	4.40545e-05	0.059465	0.00136014	0.059422	0.00335572	0.059407	0.0069362	0.059236	-0.0322613	0.059445	-0.0280209	0.059423	0.0320011	0.059411	0.038172	0.059242	0.324893
	0.059539	2.02606e-07	0.059541	0.000191235	0.059384	4.26819e-05	0.05959	0.00135936	0.059547	0.00335561	0.059532	0.00693639	0.05936	-0.0322476	0.05957	-0.0279692	0.059548	0.0319961	0.059536	0.0384366	0.059367	0.32472
	0.059664	4.37483e-07	0.059665	0.000191202	0.059508	4.14311e-05	0.059714	0.0013595	0.059672	0.0033555	0.059657	0.00693788	0.059485	-0.0322357	0.059695	-0.0279164	0.059673	0.0320716	0.05966	0.0387006	0.059491	0.324326
	0.059789	-1.16826e-07	0.05979	0.000190954	0.059633	4.09552e-05	0.059839	0.00135973	0.059797	0.0033576	0.059782	0.00693938	0.05961	-0.032241	0.059819	-0.0278622	0.059798	0.0322857	0.059785	0.038871	0.059616	0.323631
	0.059914	-1.22544e-06	0.059915	0.000190631	0.059758	4.16371e-05	0.059964	0.00135995	0.059922	0.00336215	0.059907	0.00694046	0.059735	-0.0322469	0.059944	-0.027798	0.059923	0.0324295	0.05991	0.0389408	0.059741	0.322942
	0.060039	-2.77187e-06	0.06004	0.000190327	0.059883	4.25426e-05	0.060089	0.00136017	0.060047	0.00336633	0.060031	0.00694087	0.059859	-0.0322528	0.060069	-0.0277501	0.060048	0.0324998	0.060035	0.0389851	0.059866	0.322261
	0.060164	-4.33333e-06	0.060165	0.000189914	0.060008	4.34944e-05	0.060214	0.00136118	0.060171	0.00337035	0.060156	0.00692714	0.059984	-0.0322589	0.060194	-0.0277542	0.060172	0.0325714	0.06016	0.03903	0.059991	0.321712
	0.060288	-5.93049e-06	0.060289	0.000189079	0.060133	4.41241e-05	0.060339	0.00136336	0.060296	0.00337422	0.060281	0.00690186	0.060109	-0.0322639	0.060319	-0.0277583	0.060297	0.0326144	0.060284	0.0390733	0.060115	0.321426
	0.060413	-7.28902e-06	0.060414	0.000188283	0.060257	4.40313e-05	0.060463	0.00136443	0.060421	0.00337588	0.060406	0.00687515	0.060234	-0.0322485	0.060444	-0.0277681	0.060422	0.0325863	0.060409	0.0391636	0.06024	0.321784
	0.060538	-8.03687e-06	0.060539	0.000187552	0.060382	4.35757e-05	0.060588	0.00136407	0.060546	0.00337292	0.060531	0.00684851	0.060359	-0.0322518	0.060569	-0.0278172	0.060547	0.0325229	0.060534	0.0394725	0.060365	0.322138
	0.060663	-8.4277e-06	0.060664	0.00018682	0.060507	4.32013e-05	0.060713	0.00136371	0.060671	0.00336931	0.060656	0.00682241	0.060483	-0.0322663	0.060693	-0.0279082	0.060672	0.0324356	0.060659	0.0398826	0.06049	0.322492
	0.060788	-8.48783e-06	0.060788	0.000186089	0.060632	4.28386e-05	0.060838	0.00136333	0.060796	0.00336704	0.06078	0.00679932	0.060608	-0.0322822	0.060818	-0.0279584	0.060797	0.0323452	0.060784	0.0402921	0.060615	0.322829
	0.060913	-8.54984e-06	0.060913	0.000185989	0.060757	4.26702e-05	0.060963	0.00136268	0.060921	0.00336478	0.060905	0.00679306	0.060733	-0.0322992	0.060943	-0.027998	0.060921	0.0322716	0.060908	0.0407016	0.060739	0.32295
	0.061037	-8.60809e-06	0.061038	0.000186628	0.060881	4.32129e-05	0.061088	0.0013624	0.061045	0.00336254	0.06103	0.00679481	0.060858	-0.0323375	0.061068	-0.0280377	0.061046	0.0322642	0.061033	0.041082	0.060864	0.322932
	0.061162	-8.67385e-06	0.061163	0.000187504	0.061006	4.43853e-05	0.061212	0.00136291	0.06117	0.00336014	0.061155	0.00679659	0.060983	-0.0323863	0.061193	-0.0280711	0.061171	0.0323427	0.061158	0.0412708	0.060989	0.322839
	0.061287	-8.96886e-06	0.061288	0.000188448	0.061131	4.552e-05	0.061337	0.00136359	0.061295	0.00335901	0.06128	0.00680145	0.061107	-0.0324033	0.061318	-0.0280666	0.061296	0.0324945	0.061283	0.0413259	0.061114	0.322744
	0.061412	-9.681e-06	0.061412	0.000189329	0.061256	4.66344e-05	0.061462	0.00136427	0.06142	0.00336128	0.061404	0.00681115	0.061232	-0.0324159	0.061442	-0.0280535	0.061421	0.0326841	0.061408	0.0413508	0.061239	0.322657
	0.061537	-1.03744e-05	0.061537	0.000190125	0.061381	4.77778e-05	0.061587	0.00136325	0.061545	0.00336385	0.061529	0.00681846	0.061357	-0.032428	0.061567	-0.0280259	0.061546	0.0328718	0.061532	0.0413762	0.061363	0.322699
	0.061662	-1.10395e-05	0.061662	0.000190575	0.061505	4.88689e-05	0.061712	0.00136029	0.06167	0.00336639	0.061654	0.00682352	0.061482	-0.0324318	0.061692	-0.027998	0.06167	0.0330189	0.061657	0.0413968	0.061488	0.322901
	0.061786	-1.15788e-05	0.061787	0.000190808	0.06163	4.98846e-05	0.061837	0.00135783	0.061794	0.00336939	0.061779	0.00682829	0.061606	-0.0324248	0.061817	-0.0279673	0.061795	0.0330627	0.061782	0.0414163	0.061613	0.323535
	0.061911	-1.18832e-05	0.061912	0.000190994	0.061755	5.13965e-05	0.061962	0.0013561	0.061919	0.00337199	0.061904	0.00683309	0.061731	-0.0324222	0.061942	-0.0279151	0.06192	0.0330203	0.061907	0.041512	0.061738	0.324166
	0.062036	-1.18344e-05	0.062036	0.000191179	0.06188	5.35963e-05	0.062086	0.00135437	0.062044	0.00337154	0.062029	0.00683678	0.061856	-0.0324223	0.062067	-0.027865	0.062045	0.032874	0.062032	0.0416413	0.061863	0.324797
	0.062161	-1.16371e-05	0.062161	0.000191327	0.062005	5.57466e-05	0.062211	0.00135261	0.062169	0.00336808	0.062153	0.00684053	0.061981	-0.0324225	0.062191	-0.0278825	0.06217	0.0327296	0.062156	0.0417701	0.061987	0.325369
	0.062286	-1.14379e-05	0.062286	0.00019115	0.062129	5.79347e-05	0.062336	0.00135084	0.062294	0.00336453	0.062278	0.00684463	0.062106	-0.0324235	0.062316	-0.0279167	0.062295	0.0325858	0.062281	0.0418994	0.062112	0.325141
	0.06241	-1.12406e-05	0.062411	0.000191765	0.062254	6.01635e-05	0.062461	0.00135106	0.062419	0.00336114	0.062403	0.00684892	0.06223	-0.0324334	0.062441	-0.0279508	0.062419	0.0324593	0.062406	0.0421201	0.062237	0.324865
	0.062535	-1.1017e-05	0.062536	0.000192592	0.062379	6.10428e-05	0.062586	0.00135328	0.062543	0.00335776	0.062528	0.00685331	0.062355	-0.032446	0.062566	-0.0279899	0.062544	0.0323601	0.062531	0.0424609	0.062362	0.324535
	0.06266	-1.05247e-05	0.06266	0.000193444	0.062504	5.99981e-05	0.062711	0.00135551	0.062668	0.00335389	0.062653	0.00686056	0.06248	-0.032471	0.062691	-0.028049	0.062669	0.032294	0.062656	0.0428602	0.062487	0.324206
	0.062785	-9.50813e-06	0.062785	0.000194342	0.062629	5.82307e-05	0.062835	0.00135775	0.062793	0.00334933	0.062778	0.00686956	0.062605	-0.032495	0.062816	-0.0280891	0.062794	0.0322298	0.06278	0.0432697	0.062611	0.323945
	0.06291	-8.45213e-06	0.06291	0.000195653	0.062753	5.64344e-05	0.06296	0.00135891	0.062918	0.00334476	0.062902	0.00687223	0.06273	-0.0325195	0.062941	-0.0280627	0.062919	0.0321595	0.062905	0.0436787	0.062736	0.324258
	0.063035	-7.48256e-06	0.063035	0.000195953	0.062878	5.44262e-05	0.063085	0.00135766	0.063043	0.00334018	0.063027	0.0068722	0.062854	-0.0325387	0.063065	-0.0280366	0.063044	0.0320534	0.06303	0.0440947	0.062861	0.325003
	0.063159	-6.56748e-06	0.063159	0.000195488	0.063003	5.28911e-05	0.06321	0.00135467	0.063168	0.00333609	0.063152	0.00687216	0.062979	-0.0325543	0.06319	-0.028011	0.063168	0.0318966	0.063155	0.0444604	0.062986	0.325461
	0.063284	-5.81587e-06	0.063284	0.000194848	0.063128	5.28562e-05	0.063335	0.00135118	0.063292	0.00333421	0.063277	0.00687096	0.063104	-0.0325823	0.063315	-0.0279916	0.063293	0.031742	0.06328	0.0446865	0.06311	0.325918
	0.063409	-5.80836e-06	0.063409	0.000194257	0.063253	5.35992e-05	0.06346	0.0013477	0.063417	0.00333436	0.063402	0.00685919	0.063229	-0.0326258	0.06344	-0.0279755	0.063418	0.0315894	0.063404	0.0448699	0.063235	0.326372
	0.063534	-5.87976e-06	0.063534	0.000193584	0.063378	5.4345e-05	0.063585	0.00134473	0.063542	0.00333466	0.063527	0.00684116	0.063353	-0.0326697	0.063565	-0.0279482	0.063543	0.0314337	0.063529	0.0450533	0.06336	0.326591
	0.063659	-5.95304e-06	0.063659	0.000192748	0.063502	5.42521e-05	0.063709	0.00134261	0.063667	0.00333499	0.063651	0.00682199	0.063478	-0.032721	0.06369	-0.0279172	0.063668	0.0312891	0.063654	0.0452367	0.063485	0.326258
	0.063784	-6.02444e-06	0.063783	0.000192427	0.063627	5.28388e-05	0.063834	0.00133938	0.063792	0.00333537	0.063776	0.00680285	0.063603	-0.032792	0.063814	-0.0278855	0.063793	0.0311623	0.063779	0.0453611	0.06361	0.326351
	0.063908	-6.47728e-06	0.063908	0.000192202	0.063752	5.16548e-05	0.063959	0.00133471	0.063917	0.0033366	0.063901	0.00678444	0.063728	-0.0328528	0.063939	-0.0278461	0.063917	0.0310322	0.063904	0.0454677	0.063734	0.326442
	0.064033	-6.89255e-06	0.064033	0.000191981	0.063877	5.09961e-05	0.064084	0.00133009	0.064042	0.00334274	0.064026	0.00676921	0.063853	-0.032838	0.064064	-0.0277869	0.064042	0.0308928	0.064028	0.0455824	0.063859	0.326537
	0.064158	-7.25708e-06	0.064158	0.000191744	0.064002	5.03402e-05	0.064209	0.00132557	0.064166	0.00335583	0.064151	0.00676066	0.063977	-0.032822	0.064189	-0.0277344	0.064167	0.0307512	0.064153	0.0457008	0.063984	0.326637
	0.064283	-7.61597e-06	0.064283	0.00019131	0.064126	4.9844e-05	0.064334	0.00132229	0.064291	0.00336858	0.064276	0.00675688	0.064102	-0.032806	0.064314	-0.0276889	0.064292	0.0306261	0.064278	0.0458193	0.064109	0.326754
	0.064408	-7.97298e-06	0.064407	0.000190358	0.064251	5.02299e-05	0.064458	0.0013203	0.064416	0.00338176	0.0644	0.00675408	0.064227	-0.0327835	0.064439	-0.0276429	0.064417	0.0305602	0.064403	0.0459556	0.064234	0.326605
	0.064532	-8.33751e-06	0.064532	0.000189233	0.064376	5.10947e-05	0.064583	0.00131851	0.064541	0.00339559	0.064525	0.00675128	0.064352	-0.0327613	0.064563	-0.0275969	0.064542	0.0305241	0.064528	0.0462305	0.064358	0.32635
	0.064657	-9.31459e-06	0.064657	0.000187993	0.064501	5.16374e-05	0.064708	0.00131673	0.064666	0.00341522	0.06465	0.00674813	0.064477	-0.0327588	0.064688	-0.0275472	0.064666	0.0304911	0.064652	0.0466589	0.064483	0.326095
	0.064782	-1.07182e-05	0.064782	0.000186837	0.064626	5.20698e-05	0.064833	0.00131495	0.064791	0.00343294	0.064775	0.00674181	0.064601	-0.0327614	0.064813	-0.0275073	0.064791	0.0304583	0.064777	0.0471334	0.064608	0.325775
	0.064907	-1.21895e-05	0.064906	0.000186126	0.06475	5.24993e-05	0.064958	0.00131109	0.064915	0.00345069	0.0649	0.00673539	0.064726	-0.0327637	0.064938	-0.0274858	0.064916	0.0304269	0.064902	0.0476083	0.064733	0.325032
	0.065032	-1.3657e-05	0.065031	0.000186685	0.064875	5.26038e-05	0.065083	0.00130609	0.06504	0.00346784	0.065025	0.00672944	0.064851	-0.0327639	0.065063	-0.0274643	0.065041	0.0304007	0.065027	0.048066	0.064858	0.324165
	0.065157	-1.51527e-05	0.065156	0.000188175	0.065	5.2093e-05	0.065207	0.00130328	0.065165	0.0034841	0.065149	0.00672337	0.064976	-0.032759	0.065188	-0.0274498	0.065166	0.0304145	0.065152	0.0483662	0.064982	0.323361
	0.065281	-1.64548e-05	0.065281	0.000189752	0.065125	5.0761e-05	0.065332	0.00130167	0.06529	0.00349428	0.065274	0.00671723	0.0651	-0.0327672	0.065312	-0.0274776	0.065291	0.0305481	0.065276	0.0484382	0.065107	0.322591
	0.065406	-1.73756e-05	0.065406	0.000191388	0.06525	4.88341e-05	0.065457	0.00130005	0.065415	0.0034965	0.065399	0.00671268	0.065225	-0.0327888	0.065437	-0.0275258	0.065415	0.0307636	0.065401	0.0483673	0.065232	0.321848
	0.065531	-1.8161e-05	0.06553	0.00019304	0.065374	4.69739e-05	0.065582	0.00129788	0.06554	0.00349248	0.065524	0.00671529	0.06535	-0.0328088	0.065562	-0.0275894	0.06554	0.0309837	0.065526	0.0482694	0.065357	0.321355
	0.065656	-1.89652e-05	0.065655	0.000193169	0.065499	4.52501e-05	0.065707	0.00129388	0.065664	0.00348842	0.065649	0.00672165	0.065475	-0.0328297	0.065687	-0.0276534	0.065665	0.0312091	0.065651	0.0481693	0.065482	0.321308
	0.065781	-1.97638e-05	0.06578	0.000192461	0.065624	4.38543e-05	0.065832	0.00128691	0.065789	0.0034844	0.065774	0.00672855	0.0656	-0.0328511	0.065812	-0.0277183	0.06579	0.0314591	0.065776	0.0481785	0.065606	0.321246
	0.065906	-2.05642e-05	0.065905	0.000191527	0.065749	4.24874e-05	0.065957	0.00127772	0.065914	0.0034806	0.065898	0.00673542	0.065724	-0.0328684	0.065937	-0.0277622	0.065915	0.0316434	0.0659	0.048317	0.065731	0.321184
	0.06603	-2.06657e-05	0.06603	0.000190571	0.065874	4.09494e-05	0.066081	0.00126829	0.066039	0.00347654	0.066023	0.00674076	0.065849	-0.0328708	0.066062	-0.027683	0.06604	0.0316756	0.066025	0.0484214	0.065856	0.321123
	0.066155	-1.99554e-05	0.066154	0.000189571	0.065999	3.94752e-05	0.066206	0.00125887	0.066164	0.00346837	0.066148	0.00673984	0.065974	-0.032873	0.066186	-0.0276196	0.066164	0.0317081	0.06615	0.0484766	0.065981	0.320965
	0.06628	-1.8999e-05	0.066279	0.000188514	0.066123	3.79545e-05	0.066331	0.00125033	0.066289	0.00346041	0.066273	0.00673755	0.066099	-0.0328729	0.066311	-0.0275642	0.066289	0.0317442	0.066275	0.0485312	0.066106	0.320228
	0.066405	-1.80445e-05	0.066404	0.000187724	0.066248	3.66283e-05	0.066456	0.00124228	0.066413	0.00345219	0.066398	0.00673545	0.066224	-0.0328588	0.066436	-0.0275073	0.066414	0.0318018	0.0664	0.0485718	0.06623	0.319136
	0.06653	-1.70993e-05	0.066529	0.000187433	0.066373	3.59115e-05	0.066581	0.0012325	0.066538	0.00344441	0.066523	0.00673335	0.066348	-0.0328404	0.066561	-0.0274534	0.066539	0.0319162	0.066524	0.048587	0.066355	0.317891
	0.066654	-1.62857e-05	0.066654	0.000187229	0.066498	3.59173e-05	0.066706	0.00122195	0.066663	0.00343906	0.066647	0.00673125	0.066473	-0.0328406	0.066686	-0.0274179	0.066664	0.032106	0.066649	0.0485918	0.06648	0.316649
	0.066779	-1.60264e-05	0.066778	0.000187016	0.066623	3.62481e-05	0.06683	0.00121156	0.066788	0.00344069	0.066772	0.00673122	0.066598	-0.0328429	0.066811	-0.027349	0.066789	0.0323174	0.066774	0.0485978	0.066605	0.315414
	0.066904	-1.60903e-05	0.066903	0.000186812	0.066747	3.65761e-05	0.066955	0.00120063	0.066913	0.00344457	0.066897	0.00673055	0.066723	-0.0328477	0.066935	-0.0272267	0.066913	0.0325295	0.066899	0.0486037	0.06673	0.314232
	0.067029	-1.61523e-05	0.067028	0.00018666	0.066872	3.67183e-05	0.06708	0.00118952	0.067038	0.00344859	0.067022	0.00672963	0.066848	-0.0328719	0.06706	-0.0271086	0.067038	0.032731	0.067024	0.0486016	0.066854	0.313161
	0.067154	-1.62162e-05	0.067153	0.000185793	0.066997	3.62336e-05	0.067205	0.00117873	0.067163	0.00345247	0.067147	0.00672871	0.066972	-0.0329182	0.067185	-0.0269921	0.067163	0.0328844	0.067148	0.0485296	0.066979	0.312271
	0.067279	-1.62782e-05	0.067277	0.000184599	0.067122	3.48145e-05	0.06733	0.00116792	0.067287	0.00345599	0.067272	0.00672779	0.067097	-0.0329467	0.06731	-0.0268814	0.067288	0.0329635	0.067273	0.0484328	0.067104	0.311375
	0.067403	-1.62106e-05	0.067402	0.000183478	0.067247	3.28789e-05	0.067455	0.00115708	0.067412	0.00345787	0.067396	0.00672858	0.067222	-0.0329624	0.067435	-0.0267971	0.067413	0.0329823	0.067398	0.0483662	0.067229	0.310516
	0.067528	-1.60415e-05	0.067527	0.000182263	0.067371	3.09578e-05	0.067579	0.0011473	0.067537	0.00345991	0.067521	0.00672998	0.067347	-0.0329785	0.06756	-0.0267485	0.067538	0.0330015	0.067523	0.0483127	0.067354	0.309784
	0.067653	-1.58648e-05	0.067652	0.000181176	0.067496	2.90802e-05	0.067704	0.00113994	0.067662	0.00346191	0.067646	0.00672753	0.067471	-0.032988	0.067684	-0.0267012	0.067662	0.0330153	0.067648	0.0482575	0.067478	0.30961
	0.067778	-1.5692e-05	0.067777	0.000180344	0.067621	2.6866e-05	0.067829	0.00113627	0.067787	0.00346388	0.067771	0.00672426	0.067596	-0.032968	0.067809	-0.0266519	0.067787	0.0330123	0.067772	0.0482245	0.067603	0.309322
	0.067903	-1.55172e-05	0.067901	0.000179771	0.067746	2.43587e-05	0.067954	0.0011351	0.067912	0.00346589	0.067896	0.00672124	0.067721	-0.0329565	0.067934	-0.0266009	0.067912	0.0330346	0.067897	0.0482315	0.067728	0.308956
	0.068028	-1.54721e-05	0.068026	0.000179198	0.067871	2.1921e-05	0.068079	0.00113462	0.068036	0.00346745	0.068021	0.00671803	0.067846	-0.0329552	0.068059	-0.0265356	0.068037	0.0331459	0.068022	0.0482694	0.067853	0.3086
	0.068152	-1.58442e-05	0.068151	0.00017865	0.067995	1.94601e-05	0.068204	0.00113436	0.068161	0.0034677	0.068145	0.00669866	0.067971	-0.032954	0.068184	-0.0264921	0.068162	0.0332567	0.068147	0.0483181	0.067978	0.308163
	0.068277	-1.64323e-05	0.068276	0.000178017	0.06812	1.70282e-05	0.068329	0.00113616	0.068286	0.00346701	0.06827	0.00666722	0.068095	-0.0329506	0.068309	-0.0264566	0.068287	0.0333664	0.068272	0.0483668	0.068102	0.307408
	0.068402	-1.70204e-05	0.068401	0.000176333	0.068245	1.50084e-05	0.068453	0.00113983	0.068411	0.00346631	0.068395	0.00663352	0.06822	-0.0329341	0.068433	-0.0264222	0.068411	0.0334865	0.068396	0.0484171	0.068227	0.306539
	0.068527	-1.76048e-05	0.068525	0.000175214	0.06837	1.37577e-05	0.068578	0.00114379	0.068536	0.00346562	0.06852	0.00659981	0.068345	-0.032912	0.068558	-0.0263921	0.068536	0.033624	0.068521	0.0484804	0.068352	0.306359
	0.068652	-1.81967e-05	0.06865	0.000173975	0.068495	1.28435e-05	0.068703	0.00114789	0.068661	0.0034651	0.068645	0.00656611	0.06847	-0.032882	0.068683	-0.0263885	0.068661	0.033762	0.068646	0.0484858	0.068477	0.306186
	0.068776	-1.89351e-05	0.068775	0.00017277	0.068619	1.19468e-05	0.068828	0.00115188	0.068785	0.00346537	0.068769	0.00653893	0.068595	-0.0328485	0.068808	-0.026395	0.068786	0.0338904	0.068771	0.0484155	0.068601	0.305996
	0.068901	-1.98051e-05	0.0689	0.000171566	0.068744	1.10617e-05	0.068953	0.00115502	0.06891	0.00346535	0.068894	0.00652087	0.068719	-0.0328162	0.068933	-0.0263796	0.068911	0.034018	0.068896	0.0483316	0.068726	0.305684
	0.069026	-2.06995e-05	0.069025	0.000171814	0.068869	1.01592e-05	0.069078	0.0011565	0.069035	0.00346535	0.069019	0.00650217	0.068844	-0.0327915	0.069058	-0.0263641	0.069036	0.0341464	0.06902	0.0482483	0.068851	0.304937
	0.069151	-2.16071e-05	0.069149	0.000172235	0.068994	9.33794e-06	0.069202	0.00115828	0.06916	0.00346534	0.069144	0.00648227	0.068969	-0.0327785	0.069183	-0.0263496	0.069161	0.0342936	0.069145	0.0482132	0.068976	0.303632
	0.069276	-2.25034e-05	0.069274	0.000172464	0.069119	8.77205e-06	0.069327	0.00116184	0.069285	0.00346589	0.069269	0.00646237	0.069094	-0.0327705	0.069307	-0.0263432	0.069285	0.0344875	0.06927	0.0482683	0.069101	0.301792
	0.069401	-2.36421e-05	0.069399	0.000172668	0.069244	8.35126e-06	0.069452	0.00116599	0.06941	0.00346944	0.069394	0.00644247	0.069218	-0.0327666	0.069432	-0.0263515	0.06941	0.0347347	0.069395	0.0483441	0.069225	0.299955
	0.069525	-2.5305e-05	0.069524	0.000172883	0.069368	7.92757e-06	0.069577	0.00117015	0.069535	0.00347252	0.069518	0.00642371	0.069343	-0.0327626	0.069557	-0.0263537	0.069535	0.0349808	0.06952	0.0483982	0.06935	0.298141
	0.06965	-2.71953e-05	0.069648	0.00017296	0.069493	7.49227e-06	0.069702	0.00117315	0.069659	0.00347501	0.069643	0.00641325	0.069468	-0.0327561	0.069682	-0.0263513	0.06966	0.0352232	0.069644	0.0484539	0.069475	0.296454
	0.069775	-2.91138e-05	0.069773	0.000171841	0.069618	5.58856e-06	0.069827	0.00117427	0.069784	0.00347761	0.069768	0.0064074	0.069593	-0.0327375	0.069807	-0.026349	0.069785	0.0354508	0.069769	0.0485037	0.0696	0.2951
	0.0699	-3.10285e-05	0.069898	0.000171043	0.069743	3.49622e-06	0.069951	0.00117396	0.069909	0.00347993	0.069893	0.00640155	0.069718	-0.0327055	0.069932	-0.0263369	0.06991	0.0356242	0.069894	0.0485404	0.069725	0.294267
	0.070025	-3.29169e-05	0.070023	0.000170247	0.069868	2.30931e-06	0.070076	0.00117295	0.070034	0.00348053	0.070018	0.00639566	0.069842	-0.032658	0.070056	-0.0262854	0.070034	0.0357578	0.070019	0.0486108	0.069849	0.293426
	0.07015	-3.35689e-05	0.070148	0.000169409	0.069992	1.41549e-06	0.070201	0.00117194	0.070159	0.00347897	0.070143	0.00639318	0.069967	-0.0326087	0.070181	-0.0262186	0.070159	0.0358867	0.070143	0.0487698	0.069974	0.292576
	0.070274	-3.33359e-05	0.070272	0.000168609	0.070117	5.53603e-07	0.070326	0.0011709	0.070284	0.00347716	0.070267	0.0063907	0.070092	-0.0325616	0.070306	-0.0261732	0.070284	0.0360174	0.070268	0.0489786	0.070099	0.291827
	0.070399	-3.30822e-05	0.070397	0.000167461	0.070242	1.96657e-07	0.070451	0.00116963	0.070408	0.00347534	0.070392	0.00638578	0.070217	-0.0325267	0.070431	-0.0261269	0.070409	0.0361405	0.070393	0.0491869	0.070224	0.291149
	0.070524	-3.28323e-05	0.070522	0.000166573	0.070367	2.83717e-07	0.070576	0.00116698	0.070533	0.00347353	0.070517	0.00638008	0.070342	-0.0325086	0.070556	-0.0260831	0.070534	0.0362053	0.070518	0.0493882	0.070349	0.290424
	0.070649	-3.25843e-05	0.070647	0.000165671	0.070492	-4.64997e-07	0.070701	0.00116329	0.070658	0.00346996	0.070642	0.00637443	0.070466	-0.0324953	0.070681	-0.0260328	0.070659	0.0361692	0.070643	0.0495726	0.070473	0.289688
	0.070774	-3.22743e-05	0.070772	0.000164723	0.070616	-1.69254e-06	0.070825	0.0011596	0.070783	0.00345593	0.070767	0.00637004	0.070591	-0.0324854	0.070805	-0.0259814	0.070783	0.036103	0.070767	0.0497328	0.070598	0.288934
	0.070899	-3.12746e-05	0.070896	0.000163817	0.070741	-2.93169e-06	0.07095	0.00115596	0.070908	0.00343597	0.070892	0.00636861	0.070716	-0.0324747	0.07093	-0.025936	0.070908	0.0360366	0.070892	0.0498534	0.070723	0.28816
	0.071023	-2.98409e-05	0.071021	0.000162873	0.070866	-4.28983e-06	0.071075	0.00115187	0.071033	0.00341589	0.071016	0.00637137	0.070841	-0.0324651	0.071055	-0.0258883	0.071033	0.03597	0.071017	0.0499708	0.070848	0.287378
	0.071148	-2.84148e-05	0.071146	0.000162317	0.070991	-5.92945e-06	0.0712	0.0011495	0.071157	0.00339568	0.071141	0.00637528	0.070965	-0.0324575	0.07118	-0.025843	0.071158	0.0359341	0.071142	0.0501033	0.070973	0.286988
	0.071273	-2.69867e-05	0.071271	0.000160958	0.071116	-7.29049e-06	0.071325	0.00114934	0.071282	0.00337624	0.071266	0.00637916	0.07109	-0.032453	0.071305	-0.0257951	0.071283	0.03596	0.071267	0.0502813	0.071097	0.286742
	0.071398	-2.55699e-05	0.071395	0.000159454	0.07124	-8.3207e-06	0.07145	0.00114938	0.071407	0.00336325	0.071391	0.00638323	0.071215	-0.0324548	0.07143	-0.025731	0.071408	0.0359821	0.071391	0.0505767	0.071222	0.286502
	0.071523	-2.44707e-05	0.07152	0.000158008	0.071365	-9.29286e-06	0.071574	0.00114944	0.071532	0.00336068	0.071516	0.00638015	0.07134	-0.0324566	0.071555	-0.0256278	0.071532	0.0360038	0.071516	0.0510089	0.071347	0.286411
	0.071647	-2.39953e-05	0.071645	0.000156555	0.07149	-1.02476e-05	0.071699	0.00115093	0.071657	0.00336303	0.071641	0.00637026	0.071465	-0.0324596	0.071679	-0.0255093	0.071657	0.0360253	0.071641	0.0514498	0.071472	0.286714
	0.071772	-2.38074e-05	0.07177	0.000154903	0.071615	-1.10312e-05	0.071824	0.00115473	0.071782	0.00336538	0.071765	0.00635891	0.071589	-0.0324705	0.071804	-0.025389	0.071782	0.0360427	0.071766	0.0518967	0.071597	0.286878
	0.071897	-2.36195e-05	0.071895	0.00015479	0.07174	-1.18611e-05	0.071949	0.00116078	0.071906	0.00336776	0.07189	0.00634718	0.071714	-0.0324931	0.071929	-0.0252776	0.071907	0.036035	0.071891	0.0523771	0.071721	0.286676
	0.072022	-2.34297e-05	0.072019	0.000154695	0.071865	-1.30597e-05	0.072074	0.00116805	0.072031	0.00337018	0.072015	0.0063358	0.071839	-0.0325144	0.072054	-0.0251817	0.072032	0.0359873	0.072015	0.0528402	0.071846	0.286471
	0.072147	-2.30727e-05	0.072144	0.000154599	0.071989	-1.44004e-05	0.072199	0.00117537	0.072156	0.00337251	0.07214	0.00632565	0.071964	-0.0325363	0.072179	-0.0251319	0.072157	0.0359295	0.07214	0.0531409	0.071971	0.286194
	0.072272	-2.27495e-05	0.072269	0.000154505	0.072114	-1.56947e-05	0.072324	0.00118154	0.072281	0.0033742	0.072265	0.00631815	0.072089	-0.0325582	0.072304	-0.0251833	0.072281	0.0358727	0.072265	0.0533855	0.072096	0.285609
	0.072396	-2.25504e-05	0.072394	0.000154586	0.072239	-1.6394e-05	0.072448	0.00118574	0.072406	0.00337591	0.07239	0.00631701	0.072213	-0.0325708	0.072428	-0.0252363	0.072406	0.0358162	0.07239	0.0536462	0.072221	0.284942
	0.072521	-2.23643e-05	0.072519	0.000155357	0.072364	-1.65101e-05	0.072573	0.00118785	0.072531	0.00337761	0.072514	0.00631907	0.072338	-0.0325617	0.072553	-0.0252811	0.072531	0.0357685	0.072515	0.0539319	0.072345	0.284768
	0.072646	-2.21764e-05	0.072643	0.000156093	0.072489	-1.67597e-05	0.072698	0.00118898	0.072656	0.00337908	0.072639	0.00632114	0.072463	-0.0325658	0.072678	-0.0253069	0.072656	0.035757	0.072639	0.0543013	0.07247	0.284779
	0.072771	-2.24094e-05	0.072768	0.000156862	0.072613	-1.71282e-05	0.072823	0.00119004	0.07278	0.00337914	0.072764	0.00632127	0.072588	-0.0325772	0.072803	-0.0253103	0.072781	0.0357134	0.072764	0.0547476	0.072595	0.28479
	0.072896	-2.31498e-05	0.072893	0.00015757	0.072738	-1.74968e-05	0.072948	0.00119108	0.072905	0.00337726	0.072889	0.00631592	0.072712	-0.0325886	0.072928	-0.0252943	0.072906	0.0356707	0.072889	0.0552048	0.07272	0.284856
	0.073021	-2.39427e-05	0.073018	0.000158303	0.072863	-1.79669e-05	0.073073	0.0011922	0.07303	0.003374	0.073014	0.00630556	0.072837	-0.0326072	0.073053	-0.0252739	0.07303	0.0356266	0.073014	0.0556543	0.072845	0.28503
	0.073145	-2.4653e-05	0.073143	0.000158545	0.072988	-1.86924e-05	0.073197	0.00119363	0.073155	0.00337078	0.073139	0.00629357	0.072962	-0.0326417	0.073177	-0.0252527	0.073155	0.0355817	0.073139	0.0560866	0.072969	0.28517
	0.07327	-2.53614e-05	0.073267	0.000158401	0.073113	-1.92351e-05	0.073322	0.00119535	0.07328	0.00336702	0.073263	0.00628127	0.073087	-0.0326615	0.073302	-0.0252299	0.07328	0.0355236	0.073263	0.0563679	0.073094	0.285247
	0.073395	-2.60848e-05	0.073392	0.000158258	0.073237	-1.94063e-05	0.073447	0.00119717	0.073405	0.00336084	0.073388	0.00626893	0.073212	-0.0326574	0.073427	-0.0251999	0.073405	0.0354756	0.073388	0.0565269	0.073219	0.285321
	0.07352	-2.64568e-05	0.073517	0.000158108	0.073362	-1.9476e-05	0.073572	0.00119894	0.073529	0.00335183	0.073513	0.00626407	0.073336	-0.0326534	0.073552	-0.0251597	0.07353	0.0354376	0.073513	0.0567601	0.073344	0.285321
	0.073645	-2.67631e-05	0.073642	0.000157958	0.073487	-1.95485e-05	0.073697	0.00119981	0.073654	0.00334465	0.073638	0.0062683	0.073461	-0.032646	0.073677	-0.0251076	0.073655	0.035401	0.073638	0.0570014	0.073469	0.285094
	0.073769	-2.71746e-05	0.073766	0.000157578	0.073612	-1.96501e-05	0.073822	0.00119868	0.073779	0.00333783	0.073763	0.0062717	0.073586	-0.0326269	0.073802	-0.0250544	0.073779	0.0353638	0.073763	0.0572394	0.073593	0.284521
	0.073894	-2.75918e-05	0.073891	0.000156814	0.073737	-1.97691e-05	0.073946	0.00119428	0.073904	0.00333106	0.073888	0.00627284	0.073711	-0.0326107	0.073926	-0.0249933	0.073904	0.0353186	0.073887	0.0574915	0.073718	0.283484
	0.074019	-2.80145e-05	0.074016	0.000156016	0.073861	-1.95195e-05	0.074071	0.00118859	0.074029	0.00332337	0.074012	0.00627399	0.073836	-0.0326204	0.074051	-0.0249105	0.074029	0.03521	0.074012	0.0577685	0.073843	0.28241
	0.074144	-2.7898e-05	0.074141	0.000155111	0.073986	-1.90465e-05	0.074196	0.00118291	0.074154	0.00331318	0.074137	0.00627354	0.07396	-0.0326302	0.074176	-0.0248282	0.074154	0.035097	0.074137	0.0580076	0.073968	0.281305
	0.074269	-2.72742e-05	0.074266	0.00015428	0.074111	-1.85589e-05	0.074321	0.00117798	0.074278	0.00330322	0.074262	0.00626534	0.074085	-0.0326376	0.074301	-0.0247616	0.074279	0.0349871	0.074262	0.0582316	0.074092	0.280082
	0.074394	-2.6314e-05	0.07439	0.000153496	0.074236	-1.80395e-05	0.074446	0.00117687	0.074403	0.00329344	0.074387	0.00626448	0.07421	-0.0326336	0.074426	-0.0246941	0.074404	0.0348766	0.074387	0.058449	0.074217	0.278902
	0.074518	-2.52486e-05	0.074515	0.000153403	0.074361	-1.75664e-05	0.074571	0.00117524	0.074528	0.00328367	0.074512	0.00627809	0.074335	-0.0326206	0.074551	-0.02463	0.074528	0.0347669	0.074511	0.0586205	0.074342	0.278067
	0.074643	-2.41813e-05	0.07464	0.000154474	0.074485	-1.75403e-05	0.074696	0.00117239	0.074653	0.00327469	0.074637	0.00629599	0.074459	-0.0326191	0.074676	-0.0245722	0.074653	0.0347215	0.074636	0.0586638	0.074467	0.277434
	0.074768	-2.33189e-05	0.074765	0.000155507	0.07461	-1.83877e-05	0.07482	0.00116952	0.074778	0.00326991	0.074761	0.00631433	0.074584	-0.0326216	0.0748	-0.0245115	0.074778	0.0347027	0.074761	0.0586368	0.074592	0.276803
	0.074893	-2.28435e-05	0.07489	0.000156545	0.074735	-1.94731e-05	0.074945	0.00116662	0.074903	0.00326667	0.074886	0.00633993	0.074709	-0.0326245	0.074925	-0.0244233	0.074903	0.0346735	0.074886	0.0585946	0.074716	0.276204
	0.075018	-2.23305e-05	0.075014	0.000157585	0.07486	-2.05584e-05	0.07507	0.00116397	0.075028	0.00326251	0.075011	0.00636915	0.074834	-0.0326232	0.07505	-0.0243271	0.075028	0.0346402	0.075011	0.0585518	0.074841	0.275687
	0.075143	-2.16766e-05	0.075139	0.000158451	0.074985	-2.13274e-05	0.075195	0.00116262	0.075152	0.00325836	0.075136	0.00638657	0.074959	-0.0326123	0.075175	-0.0242285	0.075153	0.0346071	0.075135	0.058561	0.074966	0.275345
	0.075267	-2.09964e-05	0.075264	0.000157866	0.07511	-2.15161e-05	0.07532	0.00116295	0.075277	0.00325421	0.075261	0.006397	0.075083	-0.0325918	0.0753	-0.024149	0.075277	0.0345564	0.07526	0.058798	0.075091	0.27525
	0.075392	-2.02429e-05	0.075389	0.000156682	0.075234	-2.1487e-05	0.075445	0.00116395	0.075402	0.00325072	0.075385	0.00640768	0.075208	-0.0325621	0.075425	-0.024105	0.075402	0.0344666	0.075385	0.0591886	0.075216	0.275155
	0.075517	-1.91475e-05	0.075514	0.000155409	0.075359	-2.14348e-05	0.075569	0.00116492	0.075527	0.00324938	0.07551	0.00641601	0.075333	-0.0325333	0.075549	-0.0240547	0.075527	0.0343536	0.07551	0.0594769	0.07534	0.275044
	0.075642	-1.75578e-05	0.075638	0.000154263	0.075484	-2.13855e-05	0.075694	0.00116407	0.075652	0.00324575	0.075635	0.00642005	0.075458	-0.0325134	0.075674	-0.0239918	0.075652	0.0342379	0.075635	0.0597182	0.075465	0.274867
	0.075767	-1.53782e-05	0.075763	0.00015304	0.075609	-2.13187e-05	0.075819	0.00116114	0.075777	0.00324021	0.07576	0.00642342	0.075583	-0.0325214	0.075799	-0.023928	0.075777	0.0341216	0.075759	0.059967	0.07559	0.274595
	0.075891	-1.2958e-05	0.075888	0.000152152	0.075734	-2.10837e-05	0.075944	0.00115923	0.075901	0.00323428	0.075885	0.00642778	0.075707	-0.032556	0.075924	-0.0238493	0.075902	0.0340048	0.075884	0.0601537	0.075715	0.274233
	0.076016	-1.05228e-05	0.076013	0.000152434	0.075858	-1.89623e-05	0.076069	0.0011583	0.076026	0.00322833	0.07601	0.00643216	0.075832	-0.0326025	0.076049	-0.023737	0.076026	0.0338678	0.076009	0.0602272	0.07584	0.273831
	0.076141	-7.74938e-06	0.076137	0.000152696	0.075983	-1.56656e-05	0.076194	0.00115746	0.076151	0.00322334	0.076134	0.006437	0.075957	-0.0326497	0.076174	-0.0236219	0.076151	0.0337626	0.076134	0.0602884	0.075964	0.273428
	0.076266	-4.59827e-06	0.076262	0.000152971	0.076108	-1.24676e-05	0.076318	0.00115754	0.076276	0.00322012	0.076259	0.00644631	0.076082	-0.0326971	0.076298	-0.0235491	0.076276	0.0336854	0.076259	0.0603619	0.076089	0.273579
	0.076391	-2.45808e-06	0.076387	0.000153257	0.076233	-9.2058e-06	0.076443	0.00115933	0.076401	0.00321906	0.076384	0.00645738	0.076206	-0.0327296	0.076423	-0.0234941	0.076401	0.0336135	0.076383	0.0604339	0.076214	0.2747
	0.076516	-8.92858e-07	0.076512	0.000153815	0.076358	-5.68859e-06	0.076568	0.00116181	0.076526	0.00321884	0.076509	0.00646463	0.076331	-0.0327285	0.076548	-0.0234385	0.076526	0.0335427	0.076508	0.0605118	0.076339	0.275747
	0.07664	6.85513e-07	0.076637	0.000154976	0.076482	-2.62408e-06	0.076693	0.0011644	0.07665	0.00321862	0.076634	0.00647079	0.076456	-0.0327112	0.076673	-0.0233969	0.076651	0.033522	0.076633	0.0606265	0.076464	0.276721
	0.076765	1.8599e-06	0.076761	0.000156128	0.076607	-1.39974e-07	0.076818	0.0011671	0.076775	0.00321682	0.076759	0.00647693	0.076581	-0.0326803	0.076798	-0.0233684	0.076775	0.0336152	0.076758	0.0607742	0.076588	0.277693
	0.07689	2.32777e-06	0.076886	0.000157285	0.076732	2.22515e-06	0.076943	0.00116965	0.0769	0.00321053	0.076883	0.00648447	0.076706	-0.0326509	0.076923	-0.0233437	0.0769	0.0337863	0.076883	0.0609235	0.076713	0.278423
	0.077015	2.47433e-06	0.077011	0.000158443	0.076857	4.59028e-06	0.077068	0.00117194	0.077025	0.00320863	0.077008	0.00649238	0.07683	-0.0326207	0.077048	-0.023322	0.077025	0.0339742	0.077007	0.0610744	0.076838	0.278508
	0.07714	2.48561e-06	0.077136	0.000159518	0.076982	6.75807e-06	0.077192	0.001174	0.07715	0.00321152	0.077133	0.00649785	0.076955	-0.0325858	0.077172	-0.0232998	0.07715	0.034163	0.077132	0.0612216	0.076963	0.278262
	0.077265	2.44991e-06	0.077261	0.000160118	0.077106	8.66468e-06	0.077317	0.00117671	0.077275	0.00321482	0.077258	0.00650198	0.07708	-0.0325478	0.077297	-0.0232754	0.077275	0.0343495	0.077257	0.0613308	0.077088	0.278125
	0.077389	2.44427e-06	0.077385	0.000159935	0.077231	1.08615e-05	0.077442	0.00117969	0.077399	0.00321815	0.077383	0.00650624	0.077205	-0.0325083	0.077422	-0.0232454	0.0774	0.0344211	0.077382	0.061366	0.077212	0.277989
	0.077514	2.73552e-06	0.07751	0.000159739	0.077356	1.30728e-05	0.077567	0.00118274	0.077524	0.00322564	0.077508	0.00650252	0.07733	-0.0324687	0.077547	-0.023214	0.077524	0.03435	0.077507	0.0613546	0.077337	0.277852
	0.077639	3.16581e-06	0.077635	0.00015956	0.077481	1.52609e-05	0.077692	0.0011863	0.077649	0.00323207	0.077632	0.00648669	0.077454	-0.0324311	0.077672	-0.0231869	0.077649	0.0342434	0.077631	0.0613243	0.077462	0.277745
	0.077764	3.74079e-06	0.07776	0.000159393	0.077606	1.7362e-05	0.077817	0.00119023	0.077774	0.00323323	0.077757	0.00647289	0.077579	-0.0324052	0.077797	-0.0231604	0.077774	0.0341354	0.077756	0.0612946	0.077587	0.277472
	0.077889	4.38341e-06	0.077885	0.000159431	0.07773	1.93092e-05	0.077941	0.0011925	0.077899	0.00323246	0.077882	0.00646501	0.077704	-0.0323908	0.077921	-0.0231333	0.077899	0.0340315	0.077881	0.0613087	0.077712	0.276784
	0.078013	5.02979e-06	0.078009	0.000159785	0.077855	2.06702e-05	0.078066	0.00119333	0.078024	0.0032317	0.078007	0.00645712	0.077829	-0.0323684	0.078046	-0.0230905	0.078024	0.0339748	0.078006	0.0614888	0.077836	0.275986
	0.078138	5.47512e-06	0.078134	0.000160239	0.07798	2.19906e-05	0.078191	0.00119392	0.078149	0.00323065	0.078132	0.00645321	0.077954	-0.0323359	0.078171	-0.0230092	0.078149	0.0340158	0.078131	0.0617533	0.077961	0.275213
	0.078263	5.75321e-06	0.078259	0.000160683	0.078105	2.32704e-05	0.078316	0.00119448	0.078273	0.00322703	0.078257	0.00646895	0.078078	-0.0322987	0.078296	-0.0229141	0.078274	0.034096	0.078255	0.0619551	0.078086	0.274444
	0.078388	5.79831e-06	0.078384	0.000161191	0.07823	2.45908e-05	0.078441	0.00119295	0.078398	0.00322197	0.078381	0.00649718	0.078203	-0.0322533	0.078421	-0.0228185	0.078398	0.0341784	0.07838	0.0621585	0.078211	0.273935
	0.078513	5.70999e-06	0.078508	0.000162025	0.078355	2.6036e-05	0.078566	0.00119212	0.078523	0.00321692	0.078506	0.00652367	0.078328	-0.0321868	0.078546	-0.0227231	0.078523	0.0342602	0.078505	0.0623598	0.078336	0.273824
	0.078638	5.60101e-06	0.078633	0.00016321	0.078479	2.77308e-05	0.07869	0.00119328	0.078648	0.00321182	0.078631	0.0065492	0.078453	-0.0321327	0.07867	-0.0226244	0.078648	0.0343451	0.07863	0.0625794	0.07846	0.273987
	0.078762	5.96366e-06	0.078758	0.000163815	0.078604	2.91382e-05	0.078815	0.00119501	0.078773	0.00320677	0.078756	0.00657482	0.078577	-0.0321002	0.078795	-0.0225261	0.078773	0.0343928	0.078755	0.0627812	0.078585	0.27415
	0.078887	7.20381e-06	0.078883	0.000164442	0.078729	3.0418e-05	0.07894	0.00119667	0.078898	0.00320653	0.078881	0.00659565	0.078702	-0.032068	0.07892	-0.0224449	0.078898	0.0343817	0.078879	0.0629035	0.07871	0.274346
	0.079012	9.23314e-06	0.079008	0.000165075	0.078854	3.17965e-05	0.079065	0.00120084	0.079022	0.00321113	0.079006	0.00661282	0.078827	-0.0320346	0.079045	-0.0223765	0.079023	0.034352	0.079004	0.0629868	0.078835	0.274757
	0.079137	1.17848e-05	0.079132	0.000165719	0.078979	3.3085e-05	0.07919	0.00120647	0.079147	0.00321725	0.07913	0.00663425	0.078952	-0.0319969	0.07917	-0.0223083	0.079147	0.0343203	0.079129	0.063069	0.07896	0.275424
	0.079262	1.44418e-05	0.079257	0.000166482	0.079103	3.46549e-05	0.079315	0.00121236	0.079272	0.00322364	0.079255	0.0066586	0.079077	-0.0319406	0.079295	-0.0222381	0.079272	0.0342872	0.079254	0.0632005	0.079084	0.275966
	0.079387	1.70893e-05	0.079382	0.000167792	0.079228	3.65499e-05	0.07944	0.00121785	0.079397	0.00323002	0.07938	0.00668302	0.079201	-0.0318602	0.079419	-0.022151	0.079397	0.0342269	0.079379	0.0634677	0.079209	0.276495
	0.079511	1.89909e-05	0.079507	0.000169311	0.079353	3.84072e-05	0.079564	0.00122362	0.079522	0.00323524	0.079505	0.00670855	0.079326	-0.0317734	0.079544	-0.0220491	0.079522	0.0341585	0.079503	0.0639389	0.079334	0.277025
	0.079636	2.01671e-05	0.079632	0.000170878	0.079478	4.0337e-05	0.079689	0.0012296	0.079647	0.00324016	0.07963	0.00673653	0.079451	-0.0316866	0.079669	-0.0219506	0.079647	0.0341089	0.079628	0.0645334	0.079459	0.277589
	0.079761	2.07759e-05	0.079756	0.000172266	0.079603	4.22001e-05	0.079814	0.00123555	0.079771	0.00324748	0.079755	0.00675815	0.079576	-0.0316032	0.079794	-0.0218494	0.079772	0.0340651	0.079753	0.0651177	0.079583	0.278285
	0.079886	2.12306e-05	0.079881	0.000172893	0.079727	4.41387e-05	0.079939	0.0012426	0.079896	0.00325618	0.079879	0.00677049	0.079701	-0.0315421	0.079919	-0.0217483	0.079896	0.0340202	0.079878	0.0656441	0.079708	0.279154
	0.080011	2.16797e-05	0.080006	0.000173281	0.079852	4.61178e-05	0.080064	0.00125076	0.080021	0.00326494	0.080004	0.00678028	0.079825	-0.0315109	0.080044	-0.0216484	0.080021	0.033961	0.080003	0.0660201	0.079833	0.280219
	0.080136	2.22942e-05	0.080131	0.000173918	0.079977	4.82943e-05	0.080189	0.00125916	0.080146	0.0032736	0.080129	0.00678978	0.07995	-0.0314869	0.080169	-0.0215644	0.080146	0.0338714	0.080127	0.0662878	0.079958	0.281284
	0.08026	2.35944e-05	0.080255	0.000174541	0.080102	5.0317e-05	0.080313	0.00126721	0.080271	0.00328679	0.080254	0.00680114	0.080075	-0.031463	0.080293	-0.0215009	0.080271	0.0338483	0.080252	0.0665275	0.080083	0.282266
	0.080385	2.43949e-05	0.08038	0.000175189	0.080227	5.23165e-05	0.080438	0.00127333	0.080396	0.00330534	0.080379	0.0068157	0.0802	-0.031439	0.080418	-0.0214427	0.080396	0.0338466	0.080377	0.0667655	0.080207	0.282967
	0.08051	2.48177e-05	0.080505	0.000176112	0.080351	5.44059e-05	0.080563	0.00127778	0.08052	0.00332536	0.080504	0.00683897	0.080324	-0.0314117	0.080543	-0.0213848	0.080521	0.0338453	0.080502	0.0670306	0.080332	0.283665
	0.080635	2.52048e-05	0.08063	0.000177313	0.080476	5.63648e-05	0.080688	0.00127742	0.080645	0.00334555	0.080628	0.00686663	0.080449	-0.0313806	0.080668	-0.021324	0.080645	0.0338439	0.080627	0.0674488	0.080457	0.284473
	0.08076	2.55956e-05	0.080755	0.000177994	0.080601	5.83265e-05	0.080813	0.00127596	0.08077	0.0033654	0.080753	0.00689385	0.080574	-0.0313524	0.080793	-0.02127	0.08077	0.0339042	0.080751	0.0680806	0.080582	0.285282
	0.080884	2.59676e-05	0.080879	0.000178627	0.080726	6.02157e-05	0.080938	0.0012744	0.080895	0.00338506	0.080878	0.00691906	0.080699	-0.031324	0.080918	-0.0212225	0.080895	0.0339276	0.080876	0.0688234	0.080707	0.286109
	0.081009	2.66196e-05	0.081004	0.000179292	0.080851	6.21804e-05	0.081063	0.00127431	0.08102	0.00340193	0.081003	0.0069354	0.080824	-0.0312944	0.081042	-0.0211713	0.08102	0.0339061	0.081001	0.0696019	0.080831	0.287027
	0.081134	2.76268e-05	0.081129	0.000180292	0.080976	6.40754e-05	0.081187	0.0012749	0.081145	0.00341608	0.081128	0.00693839	0.080948	-0.0312669	0.081167	-0.0211191	0.081145	0.0338758	0.081126	0.0703847	0.080956	0.288031
	0.081259	2.87505e-05	0.081254	0.000182215	0.0811	6.59617e-05	0.081312	0.00127531	0.08127	0.00342962	0.081253	0.0069361	0.081073	-0.0312494	0.081292	-0.0210668	0.08127	0.0338464	0.08125	0.0711215	0.081081	0.288949
	0.081384	2.98403e-05	0.081379	0.000184151	0.081225	6.69599e-05	0.081437	0.00127559	0.081394	0.00344318	0.081377	0.00693381	0.081198	-0.0312417	0.081417	-0.0209948	0.081394	0.0338078	0.081375	0.0717177	0.081206	0.289818
	0.081509	3.05186e-05	0.081503	0.000186166	0.08135	6.72153e-05	0.081562	0.00127584	0.081519	0.00345539	0.081502	0.00693149	0.081323	-0.0312348	0.081542	-0.0208571	0.081519	0.0337543	0.0815	0.0720509	0.081331	0.29067
	0.081633	3.07554e-05	0.081628	0.000188177	0.081475	6.73952e-05	0.081687	0.0012761	0.081644	0.00346521	0.081627	0.00693804	0.081448	-0.0312281	0.081667	-0.0206745	0.081644	0.0337259	0.081625	0.072217	0.081455	0.291373
	0.081758	3.05205e-05	0.081753	0.000189931	0.0816	6.7581e-05	0.081812	0.00127665	0.081769	0.00347214	0.081752	0.00695445	0.081572	-0.0312211	0.081791	-0.0204983	0.081769	0.0337036	0.08175	0.0723841	0.08158	0.290965
	0.081883	3.01917e-05	0.081878	0.000190871	0.081724	6.77464e-05	0.081936	0.00127958	0.081894	0.00347801	0.081877	0.00697613	0.081697	-0.0312031	0.081916	-0.0203182	0.081894	0.0336816	0.081874	0.0725632	0.081705	0.290615
	0.082008	2.98741e-05	0.082003	0.000191704	0.081849	6.7993e-05	0.082061	0.00128451	0.082019	0.00348397	0.082001	0.00699877	0.081822	-0.0311575	0.082041	-0.0201334	0.082019	0.0336598	0.081999	0.072792	0.08183	0.290355
	0.082133	2.95472e-05	0.082127	0.000192531	0.081974	6.81352e-05	0.082186	0.00128976	0.082143	0.00348994	0.082126	0.00702179	0.081947	-0.0310945	0.082166	-0.0199714	0.082143	0.0336383	0.082124	0.0731453	0.081955	0.290103
	0.082258	2.96336e-05	0.082252	0.000193317	0.082099	6.82658e-05	0.082311	0.00129523	0.082268	0.00349256	0.082251	0.00704169	0.082071	-0.0310313	0.082291	-0.019843	0.082268	0.0336369	0.082249	0.0735992	0.082079	0.28991
	0.082382	2.944e-05	0.082377	0.000194082	0.082224	6.83964e-05	0.082436	0.0012998	0.082393	0.00349227	0.082376	0.00705517	0.082196	-0.0309665	0.082416	-0.0197311	0.082393	0.0336491	0.082374	0.0740752	0.082204	0.290112
	0.082507	2.88745e-05	0.082502	0.000194821	0.082348	6.8527e-05	0.082561	0.00129669	0.082518	0.00349109	0.082501	0.00706032	0.082321	-0.030897	0.08254	-0.019622	0.082518	0.0336639	0.082498	0.0745443	0.082329	0.290214
	0.082632	2.8245e-05	0.082626	0.000195463	0.082473	6.86576e-05	0.082685	0.00129059	0.082643	0.00348972	0.082626	0.00706252	0.082446	-0.0308299	0.082665	-0.0195105	0.082643	0.033678	0.082623	0.0749116	0.082454	0.28909
	0.082757	2.76193e-05	0.082751	0.000195899	0.082598	6.918e-05	0.08281	0.00128392	0.082768	0.00348838	0.08275	0.00706471	0.082571	-0.0307698	0.08279	-0.0193966	0.082768	0.033745	0.082748	0.0751361	0.082579	0.287998
	0.082882	2.67361e-05	0.082876	0.000196126	0.082723	6.98242e-05	0.082935	0.00127775	0.082892	0.00348789	0.082875	0.0070669	0.082695	-0.0307123	0.082915	-0.0192774	0.082892	0.0338993	0.082873	0.0752784	0.082703	0.28686
	0.083006	2.60108e-05	0.083001	0.000196305	0.082848	7.04743e-05	0.08306	0.00127086	0.083017	0.00348986	0.083	0.00707085	0.08282	-0.030656	0.08304	-0.0191499	0.083017	0.0339962	0.082998	0.0753936	0.082828	0.285768
	0.083131	2.60146e-05	0.083126	0.00019648	0.082972	7.11272e-05	0.083185	0.00126908	0.083142	0.00349679	0.083125	0.0070745	0.082945	-0.0305997	0.083165	-0.019023	0.083142	0.0340671	0.083122	0.0755072	0.082953	0.284856
	0.083256	2.61405e-05	0.08325	0.000196642	0.083097	7.17802e-05	0.08331	0.00126877	0.083267	0.00350556	0.08325	0.0070773	0.08307	-0.030565	0.08329	-0.0188992	0.083267	0.0341423	0.083247	0.0756376	0.083078	0.284473
	0.083381	2.62664e-05	0.083375	0.000196801	0.083222	7.23954e-05	0.083435	0.00126868	0.083392	0.0035144	0.083375	0.00708003	0.083195	-0.0305531	0.083414	-0.0187752	0.083392	0.0342148	0.083372	0.0759157	0.083203	0.284673
	0.083506	2.62213e-05	0.0835	0.000197018	0.083347	7.31064e-05	0.083559	0.0012686	0.083517	0.00352358	0.083499	0.00708267	0.083319	-0.0305427	0.083539	-0.0186618	0.083517	0.0341966	0.083497	0.0763355	0.083327	0.284867
	0.083631	2.53927e-05	0.083625	0.000197555	0.083472	7.3858e-05	0.083684	0.00126851	0.083642	0.00353373	0.083624	0.0070829	0.083444	-0.030532	0.083664	-0.0185639	0.083641	0.0342845	0.083622	0.0768104	0.083452	0.285044
	0.083755	2.41149e-05	0.08375	0.000198118	0.083596	7.45777e-05	0.083809	0.00126869	0.083766	0.00354042	0.083749	0.00708836	0.083569	-0.0305215	0.083789	-0.0184657	0.083766	0.0344338	0.083746	0.0773071	0.083577	0.285046
	0.08388	2.27959e-05	0.083874	0.000198691	0.083721	7.53641e-05	0.083934	0.00126873	0.083891	0.00354477	0.083874	0.00710337	0.083694	-0.0305068	0.083914	-0.0183686	0.083891	0.0345867	0.083871	0.0777977	0.083702	0.285039
	0.084005	2.14223e-05	0.083999	0.000199114	0.083846	7.62492e-05	0.084059	0.00126838	0.084016	0.00354924	0.083999	0.0071221	0.083818	-0.0304745	0.084039	-0.0182759	0.084016	0.0347421	0.083996	0.0783192	0.083827	0.284967
	0.08413	2.01014e-05	0.084124	0.000199374	0.083971	7.85621e-05	0.084184	0.00126797	0.084141	0.00355342	0.084124	0.0071406	0.083943	-0.0304288	0.084163	-0.0181793	0.084141	0.0348686	0.084121	0.078837	0.083951	0.284889
	0.084255	1.91994e-05	0.084249	0.000199495	0.084096	8.12377e-05	0.084308	0.00126755	0.084266	0.00356123	0.084248	0.00715898	0.084068	-0.030383	0.084288	-0.0181017	0.084266	0.0349234	0.084246	0.0791935	0.084076	0.284819
	0.08438	1.86977e-05	0.084374	0.000199508	0.084221	8.39366e-05	0.084433	0.00126714	0.084391	0.00357234	0.084373	0.00718476	0.084193	-0.0303383	0.084413	-0.0180454	0.08439	0.0348846	0.08437	0.0794428	0.084201	0.284829
	0.084504	1.83238e-05	0.084498	0.000199485	0.084345	8.66355e-05	0.084558	0.00126788	0.084515	0.00358633	0.084498	0.00719933	0.084318	-0.0302933	0.084538	-0.0179875	0.084515	0.0348284	0.084495	0.0796906	0.084326	0.284882
	0.084629	1.79781e-05	0.084623	0.000199576	0.08447	8.90993e-05	0.084683	0.00127156	0.08464	0.00360143	0.084623	0.00720747	0.084442	-0.0302811	0.084663	-0.0179284	0.08464	0.0347691	0.08462	0.0798978	0.08445	0.284733
	0.084754	1.76211e-05	0.084748	0.000200089	0.084595	9.16008e-05	0.084808	0.00127537	0.084765	0.00361672	0.084748	0.00721538	0.084567	-0.030297	0.084788	-0.01787	0.084765	0.0347138	0.084745	0.0800076	0.084575	0.284474
	0.084879	1.71757e-05	0.084873	0.000200822	0.08472	9.26049e-05	0.084933	0.00127934	0.08489	0.00363043	0.084873	0.00722349	0.084692	-0.0303142	0.084912	-0.0178141	0.08489	0.0346584	0.08487	0.080052	0.0847	0.284204
	0.085004	1.59826e-05	0.084997	0.000201083	0.084845	9.349e-05	0.085057	0.00128314	0.085015	0.00363821	0.084997	0.0072315	0.084817	-0.0303318	0.085037	-0.0177592	0.085015	0.0346413	0.084994	0.080085	0.084825	0.28397
	0.085128	1.38048e-05	0.085122	0.000200935	0.084969	9.45057e-05	0.085182	0.00128659	0.08514	0.00363884	0.085122	0.00723354	0.084942	-0.0303493	0.085162	-0.0177042	0.085139	0.0346322	0.085119	0.0801185	0.08495	0.283865
	0.085253	1.14974e-05	0.085247	0.000200789	0.085094	9.53966e-05	0.085307	0.00128578	0.085264	0.00363559	0.085247	0.00723608	0.085066	-0.0303666	0.085287	-0.0176506	0.085264	0.0346231	0.085244	0.0801667	0.085074	0.283582
	0.085378	9.18993e-06	0.085372	0.000200626	0.085219	9.63687e-05	0.085432	0.00128373	0.085389	0.00363177	0.085372	0.0072397	0.085191	-0.0303714	0.085412	-0.0175997	0.085389	0.0346085	0.085369	0.0802841	0.085199	0.282943
	0.085503	6.89189e-06	0.085497	0.000200443	0.085344	9.66357e-05	0.085557	0.00128157	0.085514	0.00362791	0.085497	0.00724323	0.085316	-0.0303684	0.085537	-0.0175622	0.085514	0.0345435	0.085494	0.0803739	0.085324	0.282302
	0.085628	4.83062e-06	0.085621	0.00020022	0.085469	9.67141e-05	0.085682	0.00127941	0.085639	0.00362571	0.085622	0.00724683	0.085441	-0.0303679	0.085662	-0.017554	0.085639	0.0345021	0.085618	0.0803906	0.085449	0.281752
	0.085753	3.84413e-06	0.085746	0.000199945	0.085593	9.67953e-05	0.085807	0.00127725	0.085764	0.00362721	0.085746	0.00725325	0.085565	-0.0303675	0.085786	-0.0175583	0.085764	0.0344782	0.085743	0.0803896	0.085574	0.281811
	0.085877	3.47961e-06	0.085871	0.000199664	0.085718	9.68737e-05	0.085931	0.00127361	0.085889	0.00363122	0.085871	0.00726212	0.08569	-0.0303671	0.085911	-0.0175627	0.085888	0.0344561	0.085868	0.0803879	0.085698	0.28208
	0.086002	3.19024e-06	0.085996	0.00019973	0.085843	9.6955e-05	0.086056	0.00126934	0.086013	0.00363584	0.085996	0.00727131	0.085815	-0.0303699	0.086036	-0.017567	0.086013	0.0344349	0.085993	0.0803322	0.085823	0.282255
	0.086127	2.90087e-06	0.086121	0.000200301	0.085968	9.68998e-05	0.086181	0.00126503	0.086138	0.0036407	0.086121	0.00728043	0.08594	-0.0303608	0.086161	-0.0175779	0.086138	0.0344366	0.086118	0.0803214	0.085948	0.282422
	0.086252	2.60962e-06	0.086245	0.000201379	0.086093	9.62614e-05	0.086306	0.00126092	0.086263	0.00364541	0.086246	0.00728965	0.086065	-0.0303408	0.086286	-0.0175962	0.086263	0.0344738	0.086242	0.0804464	0.086073	0.282582
	0.086377	2.10417e-06	0.08637	0.00020316	0.086217	9.56229e-05	0.086431	0.00125664	0.086388	0.00364869	0.086371	0.00729862	0.086189	-0.030321	0.086411	-0.0176135	0.086388	0.0345556	0.086367	0.0806308	0.086198	0.282652
	0.086502	8.45229e-07	0.086495	0.000205258	0.086342	9.50106e-05	0.086556	0.00125446	0.086513	0.00364639	0.086495	0.00730425	0.086314	-0.0303015	0.086535	-0.0176285	0.086513	0.034644	0.086492	0.0808094	0.086322	0.282493
	0.086626	-4.58806e-07	0.08662	0.000206871	0.086467	9.43403e-05	0.08668	0.00125645	0.086638	0.00364108	0.08662	0.00730794	0.086439	-0.0302812	0.08666	-0.0176443	0.086637	0.0347319	0.086617	0.0809884	0.086447	0.282653
	0.086751	-1.76472e-06	0.086745	0.000207394	0.086592	9.37105e-05	0.086805	0.00125883	0.086763	0.00363581	0.086745	0.00731137	0.086564	-0.0302734	0.086785	-0.017658	0.086762	0.0348193	0.086742	0.081154	0.086572	0.282938
	0.086876	-3.06688e-06	0.086869	0.000207265	0.086717	9.22537e-05	0.08693	0.0012612	0.086887	0.00363024	0.08687	0.00731487	0.086689	-0.0302827	0.08691	-0.0176511	0.086887	0.0349546	0.086866	0.0812227	0.086697	0.283223
	0.087001	-4.28448e-06	0.086994	0.000206802	0.086842	9.07534e-05	0.087055	0.00126357	0.087012	0.00362503	0.086995	0.00731836	0.086813	-0.0302983	0.087035	-0.0176213	0.087012	0.0350207	0.086991	0.0811377	0.086822	0.283443
	0.087126	-5.2672e-06	0.087119	0.000206098	0.086966	8.91776e-05	0.08718	0.00126491	0.087137	0.00362046	0.08712	0.00731499	0.086938	-0.0303131	0.08716	-0.0175821	0.087137	0.0350739	0.087116	0.0810528	0.086946	0.283378
	0.08725	-6.23865e-06	0.087244	0.000205563	0.087091	8.76686e-05	0.087305	0.00126038	0.087262	0.00361593	0.087244	0.00730733	0.087063	-0.0303287	0.087284	-0.0175413	0.087262	0.035124	0.087241	0.0809706	0.087071	0.283198
	0.087375	-7.20822e-06	0.087368	0.000205619	0.087216	8.61044e-05	0.08743	0.00125544	0.087387	0.00361137	0.087369	0.0072991	0.087188	-0.0303454	0.087409	-0.0174991	0.087387	0.0351758	0.087366	0.0808889	0.087196	0.282907
	0.0875	-8.22289e-06	0.087493	0.000206019	0.087341	8.50074e-05	0.087554	0.00124998	0.087512	0.0036067	0.087494	0.00729086	0.087312	-0.0303605	0.087534	-0.0174774	0.087511	0.0352158	0.08749	0.0805589	0.087321	0.282603
	0.087625	-9.23192e-06	0.087618	0.000205775	0.087466	8.49233e-05	0.087679	0.00124502	0.087636	0.00360214	0.087619	0.0072826	0.087437	-0.0303738	0.087659	-0.0175006	0.087636	0.0352447	0.087615	0.0801294	0.087446	0.28233
	0.08775	-1.01789e-05	0.087743	0.000204948	0.08759	8.48391e-05	0.087804	0.00123956	0.087761	0.00359885	0.087744	0.00727535	0.087562	-0.0303875	0.087784	-0.0175578	0.087761	0.0353065	0.08774	0.0796949	0.08757	0.28219
	0.087875	-1.07577e-05	0.087868	0.000204129	0.087715	8.47492e-05	0.087929	0.00123885	0.087886	0.00359794	0.087869	0.00726562	0.087687	-0.0304014	0.087909	-0.0176255	0.087886	0.0353731	0.087865	0.0792751	0.087695	0.282439
	0.087999	-1.13251e-05	0.087992	0.000202968	0.08784	8.4665e-05	0.088054	0.00123958	0.088011	0.00359766	0.087993	0.00725201	0.087812	-0.0304151	0.088033	-0.0176944	0.088011	0.0354401	0.08799	0.0788467	0.08782	0.283745
	0.088124	-1.19208e-05	0.088117	0.000201208	0.087965	8.45605e-05	0.088179	0.00124026	0.088136	0.00359737	0.088118	0.00723815	0.087936	-0.030424	0.088158	-0.0177677	0.088136	0.0355068	0.088114	0.078428	0.087945	0.28502
	0.088249	-1.24882e-05	0.088242	0.000199755	0.08809	8.42036e-05	0.088303	0.00124092	0.088261	0.00359709	0.088243	0.00722403	0.088061	-0.0304288	0.088283	-0.0178525	0.08826	0.0355376	0.088239	0.0780844	0.08807	0.286332
	0.088374	-1.27156e-05	0.088367	0.000198851	0.088214	8.37422e-05	0.088428	0.00124158	0.088385	0.00359797	0.088368	0.00721004	0.088186	-0.0304324	0.088408	-0.0179325	0.088385	0.0355638	0.088364	0.0779021	0.088194	0.287412
	0.088499	-1.32962e-05	0.088492	0.000197989	0.088339	8.32982e-05	0.088553	0.00124044	0.08851	0.00360476	0.088493	0.00721039	0.088311	-0.030436	0.088533	-0.0180106	0.08851	0.0355897	0.088489	0.0776403	0.088319	0.287728
	0.088624	-1.39689e-05	0.088616	0.000197136	0.088464	8.28338e-05	0.088678	0.00123736	0.088635	0.00361389	0.088617	0.0072213	0.088436	-0.0304396	0.088658	-0.01809	0.088635	0.0356134	0.088614	0.0773752	0.088444	0.287665
	0.088748	-1.46134e-05	0.088741	0.000196897	0.088589	8.23985e-05	0.088803	0.00124172	0.08876	0.00362271	0.088742	0.00723411	0.08856	-0.0304567	0.088783	-0.0181698	0.08876	0.0356388	0.088738	0.0771074	0.088569	0.287399
	0.088873	-1.52899e-05	0.088866	0.000197245	0.088714	8.21635e-05	0.088928	0.00124626	0.088885	0.00363166	0.088867	0.00724673	0.088685	-0.0305099	0.088907	-0.0182516	0.088885	0.0356338	0.088863	0.0768348	0.088694	0.287129
	0.088998	-1.62519e-05	0.088991	0.000197653	0.088838	8.14989e-05	0.089052	0.0012508	0.08901	0.00364067	0.088992	0.00725935	0.08881	-0.0305778	0.089032	-0.0183301	0.089009	0.0355296	0.088988	0.076481	0.088818	0.286853
	0.089123	-1.71614e-05	0.089115	0.000198097	0.088963	8.05964e-05	0.089177	0.00125517	0.089135	0.00363913	0.089117	0.00727131	0.088935	-0.0306467	0.089157	-0.0184058	0.089134	0.0352767	0.089113	0.0762743	0.088943	0.286595
	0.089248	-1.78171e-05	0.08924	0.000198534	0.089088	7.9691e-05	0.089302	0.00125808	0.089259	0.00363305	0.089242	0.00727986	0.08906	-0.0307171	0.089282	-0.018476	0.089259	0.035008	0.089238	0.0761634	0.089068	0.286335
	0.089373	-1.84635e-05	0.089365	0.00019901	0.089213	7.87217e-05	0.089427	0.00125579	0.089384	0.0036262	0.089366	0.00728727	0.089184	-0.0307825	0.089407	-0.0185489	0.089384	0.0347507	0.089362	0.0760655	0.089193	0.286058
	0.089497	-1.90761e-05	0.08949	0.000199583	0.089338	7.75493e-05	0.089552	0.00125288	0.089509	0.00361948	0.089491	0.00729465	0.089309	-0.0308199	0.089532	-0.0186165	0.089509	0.0344746	0.089487	0.0759681	0.089318	0.285779
	0.089622	-1.97807e-05	0.089615	0.000200233	0.089462	7.5901e-05	0.089677	0.00124997	0.089634	0.00361262	0.089616	0.00730186	0.089434	-0.0308411	0.089656	-0.0186786	0.089634	0.0342299	0.089612	0.0758805	0.089442	0.285507
	0.089747	-2.05248e-05	0.089739	0.000200899	0.089587	7.4627e-05	0.089802	0.00124719	0.089759	0.00360697	0.089741	0.00730921	0.089559	-0.0308622	0.089781	-0.0187304	0.089758	0.0340963	0.089737	0.0757783	0.089567	0.285337
	0.089872	-2.0444e-05	0.089864	0.000201566	0.089712	7.33095e-05	0.089926	0.00124262	0.089884	0.00360564	0.089866	0.00731423	0.089683	-0.0308833	0.089906	-0.0187773	0.089883	0.0339673	0.089862	0.0754737	0.089692	0.285445
	0.089997	-2.03594e-05	0.089989	0.000202227	0.089837	7.20791e-05	0.090051	0.00123822	0.090008	0.00360544	0.089991	0.00732285	0.089808	-0.0309044	0.090031	-0.0188244	0.090008	0.0338389	0.089986	0.0751318	0.089817	0.285693
	0.090121	-2.02749e-05	0.090114	0.000201993	0.089962	7.07325e-05	0.090176	0.00123197	0.090133	0.00360521	0.090115	0.0073321	0.089933	-0.0309241	0.090156	-0.0188486	0.090133	0.033705	0.090111	0.0747893	0.089941	0.285938
	0.090246	-2.01997e-05	0.090239	0.000201158	0.090087	6.87302e-05	0.090301	0.00122643	0.090258	0.00360501	0.09024	0.00734129	0.090058	-0.0309442	0.090281	-0.018837	0.090258	0.0336623	0.090236	0.0744404	0.090066	0.28619
	0.090371	-2.05248e-05	0.090363	0.00020052	0.090211	6.57643e-05	0.090426	0.00122091	0.090383	0.0036048	0.090365	0.00735025	0.090183	-0.0309654	0.090405	-0.0188174	0.090383	0.0336763	0.090361	0.0740617	0.090191	0.286417
	0.090496	-2.15714e-05	0.090488	0.000199958	0.090336	6.24444e-05	0.090551	0.00121638	0.090508	0.00359859	0.09049	0.00736001	0.090307	-0.0309864	0.09053	-0.0187978	0.090507	0.0337075	0.090486	0.0736289	0.090316	0.286548
	0.090621	-2.26913e-05	0.090613	0.000199393	0.090461	5.93538e-05	0.090675	0.00121308	0.090633	0.00358834	0.090615	0.00735827	0.090432	-0.0310078	0.090655	-0.0187796	0.090632	0.0337364	0.09061	0.0731588	0.090441	0.286595
	0.090746	-2.38112e-05	0.090738	0.000198782	0.090586	5.6298e-05	0.0908	0.00120895	0.090757	0.00357747	0.09074	0.00734676	0.090557	-0.0310335	0.09078	-0.0187612	0.090757	0.0337678	0.090735	0.0726719	0.090565	0.286586
	0.09087	-2.49236e-05	0.090863	0.000197968	0.090711	5.36166e-05	0.090925	0.00120446	0.090882	0.00356627	0.090864	0.00733258	0.090682	-0.0310491	0.090905	-0.0188051	0.090882	0.0337177	0.09086	0.0721894	0.09069	0.286576
	0.090995	-2.58104e-05	0.090987	0.000196665	0.090835	5.13646e-05	0.09105	0.0012002	0.091007	0.00355498	0.090989	0.00731875	0.090807	-0.0310597	0.09103	-0.0188754	0.091007	0.0335496	0.090985	0.0719259	0.090815	0.28652
	0.09112	-2.5833e-05	0.091112	0.000195088	0.09096	4.94029e-05	0.091175	0.00119551	0.091132	0.00354683	0.091114	0.00730488	0.090931	-0.0310705	0.091155	-0.0189503	0.091132	0.033373	0.09111	0.0717496	0.09094	0.286229
	0.091245	-2.5647e-05	0.091237	0.000193517	0.091085	4.73599e-05	0.0913	0.001192	0.091257	0.0035441	0.091239	0.00728937	0.091056	-0.0310815	0.091279	-0.0190336	0.091256	0.0332049	0.091234	0.0716841	0.091065	0.285634
	0.09137	-2.54497e-05	0.091362	0.000191938	0.09121	4.53053e-05	0.091424	0.00118908	0.091382	0.00354282	0.091364	0.00726705	0.091181	-0.0310925	0.091404	-0.019107	0.091381	0.0330294	0.091359	0.0716306	0.091189	0.284918
	0.091495	-2.52524e-05	0.091486	0.000190414	0.091335	4.32303e-05	0.091549	0.00118746	0.091506	0.00354146	0.091489	0.00725951	0.091306	-0.0310948	0.091529	-0.0191605	0.091506	0.0328541	0.091484	0.0715775	0.091314	0.284199
	0.091619	-2.50419e-05	0.091611	0.000188935	0.091459	4.12192e-05	0.091674	0.00118583	0.091631	0.00354018	0.091613	0.00725207	0.09143	-0.0311177	0.091654	-0.019186	0.091631	0.0327274	0.091609	0.0714434	0.091439	0.283492
	0.091744	-2.44049e-05	0.091736	0.000187441	0.091584	3.96841e-05	0.091799	0.00118422	0.091756	0.00353829	0.091738	0.00724441	0.091555	-0.0311515	0.091779	-0.0191935	0.091756	0.0326607	0.091734	0.071148	0.091564	0.282932
	0.091869	-2.40235e-05	0.091861	0.000185941	0.091709	3.82215e-05	0.091924	0.00118288	0.091881	0.00352882	0.091863	0.00723662	0.09168	-0.0311849	0.091904	-0.0191962	0.091881	0.0326012	0.091858	0.0707477	0.091689	0.28244
	0.091994	-2.37473e-05	0.091986	0.000184457	0.091834	3.68111e-05	0.092049	0.00118192	0.092006	0.00351579	0.091988	0.00722727	0.091805	-0.0312181	0.092028	-0.019199	0.092005	0.0325364	0.091983	0.0703338	0.091813	0.281415
	0.092119	-2.34711e-05	0.09211	0.000183193	0.091959	3.53862e-05	0.092174	0.00118246	0.092131	0.00350289	0.092113	0.00721357	0.09193	-0.0312491	0.092153	-0.0192027	0.09213	0.0324742	0.092108	0.0699308	0.091938	0.280216
	0.092243	-2.32061e-05	0.092235	0.000181732	0.092083	3.35899e-05	0.092298	0.00118324	0.092256	0.00348915	0.092238	0.00719376	0.092054	-0.0312701	0.092278	-0.0192153	0.092255	0.0324047	0.092233	0.0695288	0.092063	0.27899
	0.092368	-2.31216e-05	0.09236	0.000179932	0.092208	3.13786e-05	0.092423	0.00118394	0.09238	0.00347573	0.092362	0.00717033	0.092179	-0.0312807	0.092403	-0.0192224	0.09238	0.0323047	0.092357	0.0694867	0.092188	0.277828
	0.092493	-2.32738e-05	0.092485	0.000178075	0.092333	2.9739e-05	0.092548	0.00118444	0.092505	0.00346354	0.092487	0.00714626	0.092304	-0.0312884	0.092528	-0.0192218	0.092505	0.0321815	0.092482	0.0695683	0.092313	0.276802
	0.092618	-2.34109e-05	0.09261	0.000176233	0.092458	2.79455e-05	0.092673	0.00118325	0.09263	0.00345437	0.092612	0.00712194	0.092429	-0.0312963	0.092653	-0.0192193	0.09263	0.0320694	0.092607	0.0696744	0.092437	0.275997
	0.092743	-2.35481e-05	0.092734	0.000174548	0.092583	2.6303e-05	0.092798	0.00117971	0.092755	0.00344654	0.092737	0.00709755	0.092554	-0.0313052	0.092777	-0.0192167	0.092754	0.0319468	0.092732	0.0697853	0.092562	0.275419
	0.092868	-2.36796e-05	0.092859	0.000174037	0.092708	2.48375e-05	0.092923	0.00117445	0.09288	0.00343886	0.092862	0.0070828	0.092678	-0.0313187	0.092902	-0.019203	0.092879	0.0318297	0.092857	0.069894	0.092687	0.274857
	0.092992	-2.36853e-05	0.092984	0.000174875	0.092832	2.49681e-05	0.093047	0.00116947	0.093005	0.00343119	0.092987	0.0070698	0.092803	-0.0313315	0.093027	-0.0191835	0.093004	0.0317542	0.092981	0.0698496	0.092812	0.274302
	0.093117	-2.31347e-05	0.093109	0.00017615	0.092957	2.58242e-05	0.093172	0.00116455	0.093129	0.00342325	0.093111	0.00705717	0.092928	-0.0313438	0.093152	-0.0191865	0.093129	0.031631	0.093106	0.0697474	0.092937	0.273772
	0.093242	-2.27101e-05	0.093234	0.000177406	0.093082	2.68921e-05	0.093297	0.00115781	0.093254	0.00341747	0.093236	0.00704436	0.093053	-0.0313555	0.093277	-0.0191961	0.093254	0.0315018	0.093231	0.0696219	0.093061	0.273372
	0.093367	-2.24339e-05	0.093358	0.000178663	0.093207	2.79252e-05	0.093422	0.00115181	0.093379	0.0034114	0.093361	0.00703126	0.093177	-0.0313675	0.093402	-0.0192054	0.093379	0.0313789	0.093356	0.0694948	0.093186	0.273208
	0.093492	-2.21576e-05	0.093483	0.000178731	0.093332	2.88219e-05	0.093547	0.00114971	0.093504	0.00340568	0.093486	0.0070154	0.093302	-0.0313843	0.093526	-0.0192247	0.093503	0.0312491	0.093481	0.0693649	0.093311	0.273067
	0.093617	-2.19209e-05	0.093608	0.000177419	0.093456	2.87842e-05	0.093672	0.0011476	0.093629	0.00339981	0.093611	0.00700958	0.093427	-0.0314075	0.093651	-0.0192597	0.093628	0.0310391	0.093605	0.0692151	0.093436	0.272895
	0.093741	-2.23493e-05	0.093733	0.000175775	0.093581	2.72171e-05	0.093796	0.0011455	0.093754	0.00339415	0.093736	0.00701645	0.093552	-0.0314294	0.093776	-0.0192755	0.093753	0.0308237	0.09373	0.0690079	0.093561	0.27237
	0.093866	-2.2789e-05	0.093857	0.000174106	0.093706	2.54092e-05	0.093921	0.00114369	0.093878	0.00338894	0.09386	0.00702315	0.093677	-0.0314495	0.093901	-0.0192787	0.093878	0.0306275	0.093855	0.0691426	0.093685	0.271195
	0.093991	-2.28679e-05	0.093982	0.000172424	0.093831	2.3549e-05	0.094046	0.00114304	0.094003	0.00338474	0.093985	0.00702996	0.093801	-0.0314705	0.094026	-0.0192805	0.094003	0.0304318	0.09398	0.0694509	0.09381	0.269903
	0.094116	-2.29468e-05	0.094107	0.000170895	0.093956	2.17411e-05	0.094171	0.00113897	0.094128	0.00338078	0.09411	0.00703638	0.093926	-0.0314846	0.094151	-0.0192822	0.094128	0.0302354	0.094105	0.0697636	0.093935	0.268499
	0.094241	-2.30164e-05	0.094232	0.000170107	0.09408	2.02843e-05	0.094296	0.00113248	0.094253	0.00337651	0.094235	0.00703794	0.094051	-0.0314648	0.094276	-0.0192345	0.094252	0.0300243	0.094229	0.0700758	0.09406	0.267127
	0.094365	-2.29731e-05	0.094357	0.000169968	0.094205	1.98925e-05	0.094421	0.00112652	0.094378	0.00337255	0.09436	0.00703009	0.094176	-0.0314407	0.0944	-0.0191673	0.094377	0.0297984	0.094354	0.0703912	0.094185	0.265796
	0.09449	-2.2851e-05	0.094481	0.000169993	0.09433	1.96139e-05	0.094546	0.00112026	0.094503	0.00336792	0.094485	0.00702245	0.094301	-0.0314189	0.094525	-0.0190925	0.094502	0.0295917	0.094479	0.0706081	0.094309	0.264562
	0.094615	-2.30878e-05	0.094606	0.000170018	0.094455	1.93614e-05	0.09467	0.00111425	0.094627	0.00335864	0.094609	0.0070146	0.094425	-0.0313972	0.09465	-0.0190133	0.094627	0.0293953	0.094604	0.0706308	0.094434	0.263664
	0.09474	-2.34279e-05	0.094731	0.000169978	0.09458	1.91032e-05	0.094795	0.00111031	0.094752	0.00334676	0.094734	0.00700745	0.09455	-0.031376	0.094775	-0.0189331	0.094752	0.0291993	0.094729	0.0706406	0.094559	0.263334
	0.094865	-2.37511e-05	0.094856	0.000169315	0.094704	1.89116e-05	0.09492	0.00110882	0.094877	0.00333464	0.094859	0.00700414	0.094675	-0.0313878	0.0949	-0.0188716	0.094877	0.0290043	0.094853	0.0706498	0.094684	0.263007
	0.09499	-2.39296e-05	0.094981	0.000167582	0.094829	1.88768e-05	0.095045	0.00110726	0.095002	0.00332203	0.094984	0.00699829	0.0948	-0.031401	0.095025	-0.0188116	0.095001	0.0288141	0.094978	0.0706838	0.094809	0.262724
	0.095114	-2.31855e-05	0.095105	0.000165473	0.094954	1.86359e-05	0.09517	0.0011057	0.095127	0.00330991	0.095109	0.00699098	0.094924	-0.031402	0.095149	-0.0187487	0.095126	0.0286568	0.095103	0.0707244	0.094933	0.26261
	0.095239	-2.21595e-05	0.09523	0.000163319	0.095079	1.81774e-05	0.095295	0.00110457	0.095252	0.00329853	0.095234	0.00698389	0.095049	-0.0313999	0.095274	-0.0186877	0.095251	0.0285295	0.095228	0.0708505	0.095058	0.262653
	0.095364	-2.09344e-05	0.095355	0.000161206	0.095204	1.77334e-05	0.095419	0.00110598	0.095377	0.00330018	0.095358	0.0069767	0.095174	-0.0313979	0.095399	-0.0186273	0.095376	0.0284022	0.095353	0.0709841	0.095183	0.262686
	0.095489	-1.96529e-05	0.09548	0.000159637	0.095328	1.7272e-05	0.095544	0.00110854	0.095501	0.00330398	0.095483	0.00696739	0.095299	-0.031396	0.095524	-0.0185643	0.095501	0.0282777	0.095477	0.0711253	0.095308	0.26271
	0.095614	-1.8471e-05	0.095604	0.000158547	0.095453	1.66248e-05	0.095669	0.00111112	0.095626	0.00330789	0.095608	0.0069382	0.095424	-0.0313959	0.095649	-0.0185317	0.095626	0.0281947	0.095602	0.0712443	0.095432	0.262718
	0.095739	-1.82512e-05	0.095729	0.000157478	0.095578	1.58036e-05	0.095794	0.00111385	0.095751	0.00331196	0.095733	0.00690946	0.095548	-0.0314016	0.095774	-0.0185087	0.09575	0.028109	0.095727	0.0712129	0.095557	0.262551
	0.095863	-1.85443e-05	0.095854	0.000156368	0.095703	1.54611e-05	0.095919	0.00111656	0.095876	0.00331605	0.095858	0.00688119	0.095673	-0.0314087	0.095898	-0.0184849	0.095875	0.0280082	0.095852	0.071168	0.095682	0.262144
	0.095988	-1.86176e-05	0.095979	0.000155265	0.095828	1.51245e-05	0.096044	0.00111886	0.096001	0.00331813	0.095982	0.00685312	0.095798	-0.0314158	0.096023	-0.0184628	0.096	0.0279035	0.095977	0.0711161	0.095807	0.261598
	0.096113	-1.86909e-05	0.096104	0.000154184	0.095953	1.47821e-05	0.096169	0.00112207	0.096126	0.00331398	0.096107	0.00682705	0.095923	-0.0314213	0.096148	-0.0184409	0.096125	0.0278062	0.096101	0.0710625	0.095932	0.260863
	0.096238	-1.87642e-05	0.096228	0.000153215	0.096077	1.4518e-05	0.096293	0.0011256	0.09625	0.00330911	0.096232	0.00681719	0.096048	-0.031422	0.096273	-0.0184262	0.09625	0.0276761	0.096226	0.0710101	0.096056	0.260141
	0.096363	-1.89051e-05	0.096353	0.00015338	0.096202	1.4608e-05	0.096418	0.00112931	0.096375	0.00330422	0.096357	0.00682619	0.096172	-0.0314263	0.096398	-0.0184448	0.096375	0.0275249	0.096351	0.0712649	0.096181	0.259353
	0.096487	-1.94462e-05	0.096478	0.00015408	0.096327	1.51071e-05	0.096543	0.00113273	0.0965	0.00329936	0.096482	0.00683579	0.096297	-0.0314337	0.096523	-0.018499	0.0965	0.0272802	0.096476	0.0716738	0.096306	0.258456
	0.096612	-1.95966e-05	0.096603	0.000154778	0.096452	1.56788e-05	0.096668	0.00113393	0.096625	0.00329456	0.096607	0.00684533	0.096422	-0.0314415	0.096647	-0.0185579	0.096624	0.0270176	0.096601	0.072112	0.096431	0.257584
	0.096737	-1.95909e-05	0.096728	0.000155474	0.096577	1.62621e-05	0.096793	0.00112994	0.09675	0.00329227	0.096731	0.00685474	0.096547	-0.0314491	0.096772	-0.0186195	0.096749	0.0267691	0.096725	0.072547	0.096556	0.256769
	0.096862	-1.95853e-05	0.096852	0.000156091	0.096701	1.69499e-05	0.096918	0.00112468	0.096875	0.00329145	0.096856	0.00686085	0.096671	-0.0314634	0.096897	-0.0186759	0.096874	0.0265456	0.09685	0.073003	0.09668	0.255951
	0.096987	-1.94988e-05	0.096977	0.000156655	0.096826	1.80555e-05	0.097042	0.00111922	0.096999	0.00329076	0.096981	0.00685563	0.096796	-0.0314791	0.097022	-0.0187288	0.096999	0.0263993	0.096975	0.0733541	0.096805	0.255244
	0.097112	-1.90178e-05	0.097102	0.000157235	0.096951	1.94833e-05	0.097167	0.00111399	0.097124	0.00329004	0.097106	0.00684962	0.096921	-0.0314837	0.097147	-0.0187066	0.097124	0.026342	0.0971	0.0735727	0.09693	0.254813
	0.097236	-1.87397e-05	0.097227	0.000157839	0.097076	2.06586e-05	0.097292	0.00110925	0.097249	0.00328935	0.097231	0.0068438	0.097046	-0.0314863	0.097272	-0.018671	0.097249	0.026394	0.097225	0.0735489	0.097055	0.254652
	0.097361	-1.91061e-05	0.097352	0.000158428	0.097201	2.17614e-05	0.097417	0.00110716	0.097374	0.00328392	0.097356	0.00683792	0.097171	-0.0314888	0.097397	-0.0186336	0.097373	0.0264456	0.097349	0.0735234	0.09718	0.254748
	0.097486	-1.94707e-05	0.097476	0.000159026	0.097325	2.28874e-05	0.097542	0.00110475	0.097499	0.0032781	0.09748	0.00683124	0.097295	-0.031488	0.097521	-0.0185991	0.097498	0.0264773	0.097474	0.0734991	0.097304	0.255057
	0.097611	-1.98389e-05	0.097601	0.000159947	0.09745	2.39234e-05	0.097667	0.00110214	0.097624	0.00327228	0.097605	0.00682387	0.09742	-0.0314815	0.097646	-0.018542	0.097623	0.0263896	0.097599	0.0734753	0.097429	0.255369
	0.097736	-2.0335e-05	0.097726	0.000160995	0.097575	2.41874e-05	0.097791	0.00109954	0.097749	0.00326647	0.09773	0.00682253	0.097545	-0.0314784	0.097771	-0.0185016	0.097748	0.0262676	0.097724	0.0735521	0.097554	0.255763
	0.097861	-2.10396e-05	0.097851	0.000162039	0.0977	2.44138e-05	0.097916	0.00109721	0.097873	0.00326066	0.097855	0.00682117	0.09767	-0.0314812	0.097896	-0.0184844	0.097873	0.0261155	0.097849	0.0737187	0.097679	0.256279
	0.097985	-2.21144e-05	0.097975	0.000163079	0.097825	2.46547e-05	0.098041	0.00109548	0.097998	0.00325506	0.09798	0.00681977	0.097795	-0.0314846	0.098021	-0.0184685	0.097998	0.0259584	0.097973	0.0740255	0.097804	0.25664
	0.09811	-2.3193e-05	0.0981	0.000164117	0.097949	2.48926e-05	0.098166	0.00109364	0.098123	0.0032558	0.098105	0.00681894	0.097919	-0.0314879	0.098146	-0.0184531	0.098122	0.0257956	0.098098	0.0743414	0.097928	0.256775
	0.098235	-2.42584e-05	0.098225	0.000164502	0.098074	2.51364e-05	0.098291	0.0010915	0.098248	0.00325678	0.098229	0.006824	0.098044	-0.0314905	0.09827	-0.01845	0.098247	0.0256509	0.098223	0.0746525	0.098053	0.256908
	0.09836	-2.51697e-05	0.09835	0.000164111	0.098199	2.53715e-05	0.098416	0.00108944	0.098373	0.00325774	0.098354	0.00684225	0.098169	-0.031489	0.098395	-0.0184642	0.098372	0.025566	0.098348	0.0748342	0.098178	0.256773
	0.098485	-2.55079e-05	0.098475	0.000163321	0.098324	2.56355e-05	0.098541	0.00108733	0.098498	0.00325866	0.098479	0.00686186	0.098294	-0.0314901	0.09852	-0.0184693	0.098497	0.0254828	0.098473	0.0749419	0.098303	0.256134
	0.098609	-2.56507e-05	0.098599	0.000162485	0.098449	2.62043e-05	0.098665	0.00108502	0.098622	0.00325915	0.098604	0.00688157	0.098418	-0.0314937	0.098645	-0.0184735	0.098622	0.0254098	0.098597	0.0746595	0.098428	0.255199
	0.098734	-2.55887e-05	0.098724	0.000161635	0.098574	2.72461e-05	0.09879	0.00108298	0.098747	0.00325421	0.098729	0.0069004	0.098543	-0.031498	0.09877	-0.0184776	0.098747	0.025334	0.098722	0.0743787	0.098552	0.254114
	0.098859	-2.55267e-05	0.098849	0.000160902	0.098698	2.83228e-05	0.098915	0.0010822	0.098872	0.00324783	0.098854	0.00691979	0.098668	-0.0315025	0.098895	-0.0184819	0.098871	0.0252607	0.098847	0.0740785	0.098677	0.252999
	0.098984	-2.5461e-05	0.098974	0.000160206	0.098823	2.94139e-05	0.09904	0.00108143	0.098997	0.00324083	0.098978	0.00693404	0.098793	-0.0315037	0.099019	-0.0185031	0.098996	0.0251811	0.098972	0.0737885	0.098802	0.251876
	0.099109	-2.53971e-05	0.099099	0.000158987	0.098948	3.02294e-05	0.099165	0.00108068	0.099122	0.00323413	0.099103	0.00693963	0.098918	-0.0314964	0.099144	-0.0185446	0.099121	0.0250932	0.099097	0.0734758	0.098927	0.250849
	0.099234	-2.5506e-05	0.099223	0.000157587	0.099073	3.04296e-05	0.09929	0.00107965	0.099247	0.00322713	0.099228	0.00694516	0.099042	-0.0314804	0.099269	-0.0185919	0.099246	0.0249659	0.099221	0.0733363	0.099052	0.249959
	0.099358	-2.61506e-05	0.099348	0.000156239	0.099198	2.94662e-05	0.099414	0.0010778	0.099371	0.00322421	0.099353	0.00695092	0.099167	-0.0314596	0.099394	-0.0186395	0.099371	0.0248386	0.099346	0.0732367	0.099176	0.249057
	0.099483	-2.67875e-05	0.099473	0.000154865	0.099322	2.77163e-05	0.099539	0.00107755	0.099496	0.00322063	0.099478	0.0069554	0.099292	-0.0314385	0.099519	-0.0186872	0.099496	0.0247102	0.099471	0.073135	0.099301	0.248125
	0.099608	-2.74076e-05	0.099598	0.000152748	0.099447	2.5949e-05	0.099664	0.00107785	0.099621	0.00321657	0.099603	0.0069554	0.099417	-0.0314172	0.099644	-0.0187162	0.09962	0.0245771	0.099596	0.0730468	0.099426	0.247183
	0.099733	-2.81367e-05	0.099723	0.00015155	0.099572	2.41439e-05	0.099789	0.00107815	0.099746	0.0032127	0.099727	0.00695356	0.099542	-0.0313966	0.099769	-0.0187064	0.099745	0.0244589	0.099721	0.0729895	0.099551	0.246062
	0.099858	-2.89785e-05	0.099847	0.000150896	0.099697	2.27364e-05	0.099914	0.00107969	0.099871	0.00320865	0.099852	0.00695467	0.099666	-0.0313979	0.099893	-0.018678	0.09987	0.0244055	0.099845	0.0729597	0.099676	0.244641
	0.099983	-2.92866e-05	0.099972	0.000150269	0.099822	2.22141e-05	0.100039	0.0010847	0.099996	0.00320467	0.099977	0.00695585	0.099791	-0.0313925	0.100018	-0.0186499	0.099995	0.0243658	0.09997	0.0729814	0.0998	0.243556
	0.100107	-2.95403e-05	0.100097	0.000149658	0.099946	2.28061e-05	0.100163	0.00108972	0.10012	0.00319956	0.100102	0.00695699	0.099916	-0.0313776	0.100143	-0.0186217	0.10012	0.0243275	0.100095	0.0730019	0.099925	0.242929
	0.100232	-2.97883e-05	0.100222	0.000149448	0.100071	2.40191e-05	0.100288	0.00109328	0.100245	0.00319322	0.100227	0.00695814	0.100041	-0.0313626	0.100268	-0.0185966	0.100245	0.0243071	0.10022	0.0730301	0.10005	0.242293
	0.100357	-3.00589e-05	0.100346	0.000149454	0.100196	2.52467e-05	0.100413	0.00109677	0.10037	0.00318686	0.100352	0.0069603	0.100166	-0.0313467	0.100393	-0.0185847	0.100369	0.02436	0.100345	0.0731366	0.100175	0.241685
	0.100482	-3.04253e-05	0.100471	0.000149237	0.100321	2.66716e-05	0.100538	0.0011	0.100495	0.00318051	0.100476	0.00696481	0.10029	-0.0313181	0.100518	-0.0186325	0.100494	0.0244686	0.100469	0.0733195	0.100299	0.241156
	0.100607	-3.09965e-05	0.100596	0.00014894	0.100446	2.82764e-05	0.100663	0.00110233	0.10062	0.00317466	0.100601	0.00696939	0.100415	-0.0312936	0.100642	-0.0186834	0.100619	0.024592	0.100594	0.0734926	0.100424	0.240617
	0.100732	-3.16391e-05	0.100721	0.00014865	0.10057	2.92601e-05	0.100788	0.00110352	0.100745	0.00317065	0.100726	0.00697397	0.10054	-0.0313072	0.100767	-0.018732	0.100744	0.0247177	0.100719	0.0736711	0.100549	0.239997
	0.100856	-3.22987e-05	0.100846	0.000148354	0.100695	2.962e-05	0.100913	0.00110479	0.10087	0.0031701	0.100851	0.00698017	0.100665	-0.0313208	0.100892	-0.018783	0.100869	0.0248215	0.100844	0.0738426	0.100674	0.239377
	0.100981	-3.29357e-05	0.10097	0.000148327	0.10082	2.99798e-05	0.101037	0.00110603	0.100994	0.00316959	0.100976	0.00699018	0.100789	-0.0313349	0.101017	-0.0188461	0.100994	0.0248554	0.100969	0.0740147	0.100799	0.238758
	0.101106	-3.36816e-05	0.101095	0.000149104	0.100945	3.03542e-05	0.101162	0.00110728	0.101119	0.00316913	0.101101	0.00699711	0.100914	-0.0313589	0.101142	-0.0188939	0.101118	0.0248094	0.101093	0.0740677	0.100923	0.238238
	0.101231	-3.50871e-05	0.10122	0.000150096	0.10107	3.09143e-05	0.101287	0.00110852	0.101244	0.00316868	0.101225	0.00699578	0.101039	-0.0313999	0.101267	-0.0189356	0.101243	0.0247623	0.101218	0.0740947	0.101048	0.238209
	0.101356	-3.73156e-05	0.101345	0.000151094	0.101194	3.14947e-05	0.101412	0.00110965	0.101369	0.00316746	0.10135	0.00699444	0.101164	-0.0314013	0.101391	-0.0189774	0.101368	0.0247113	0.101343	0.0741158	0.101173	0.238143
	0.10148	-3.9578e-05	0.10147	0.00015209	0.101319	3.19097e-05	0.101537	0.00111001	0.101494	0.00316445	0.101475	0.00699311	0.101289	-0.0314029	0.101516	-0.0190211	0.101493	0.0246614	0.101468	0.0741375	0.101298	0.237867
	0.101605	-4.18967e-05	0.101594	0.000153019	0.101444	3.22985e-05	0.101662	0.00110861	0.101619	0.00316057	0.1016	0.00699126	0.101413	-0.0314042	0.101641	-0.0190515	0.101618	0.024597	0.101593	0.0741586	0.101423	0.237575
	0.10173	-4.40914e-05	0.101719	0.000152673	0.101569	3.26874e-05	0.101786	0.00110717	0.101743	0.00315649	0.101725	0.00699362	0.101538	-0.0314038	0.101766	-0.0190704	0.101743	0.0244862	0.101717	0.0741737	0.101547	0.237287
	0.101855	-4.58069e-05	0.101844	0.00015173	0.101694	3.29341e-05	0.101911	0.00110503	0.101868	0.0031526	0.10185	0.00701336	0.101663	-0.0313942	0.101891	-0.0190541	0.101867	0.0243407	0.101842	0.0742181	0.101672	0.236897
	0.10198	-4.63537e-05	0.101969	0.000150715	0.101819	3.30559e-05	0.102036	0.00110034	0.101993	0.00314682	0.101974	0.00703263	0.101788	-0.0313842	0.102016	-0.0190378	0.101992	0.0241914	0.101967	0.0744117	0.101797	0.236289
	0.102105	-4.64157e-05	0.102094	0.000149704	0.101943	3.35812e-05	0.102161	0.0010942	0.102118	0.0031371	0.102099	0.00705231	0.101913	-0.031374	0.10214	-0.0190215	0.102117	0.024042	0.102092	0.0745908	0.101922	0.235544
	0.102229	-4.6474e-05	0.102218	0.000148696	0.102068	3.44547e-05	0.102286	0.00108861	0.102243	0.00312858	0.102224	0.00706989	0.102037	-0.0313638	0.102265	-0.0190056	0.102242	0.0238828	0.102217	0.0747693	0.102047	0.235058
	0.102354	-4.65341e-05	0.102343	0.000148323	0.102193	3.53224e-05	0.102411	0.00108322	0.102368	0.00311965	0.102349	0.00707612	0.102162	-0.0313546	0.10239	-0.0190377	0.102367	0.023694	0.102341	0.0748586	0.102171	0.234572
	0.102479	-4.64026e-05	0.102468	0.000148356	0.102318	3.6399e-05	0.102535	0.00107791	0.102492	0.00311114	0.102474	0.00706217	0.102287	-0.0313549	0.102515	-0.019062	0.102492	0.0235086	0.102466	0.0746736	0.102296	0.234072
	0.102604	-4.56453e-05	0.102593	0.000148437	0.102443	3.78878e-05	0.10266	0.00107288	0.102617	0.00310227	0.102598	0.00703737	0.102412	-0.0313659	0.10264	-0.0190804	0.102616	0.0233383	0.102591	0.074191	0.102421	0.233548
	0.102729	-4.44728e-05	0.102717	0.000148523	0.102567	3.93823e-05	0.102785	0.00106942	0.102742	0.00309628	0.102723	0.00701222	0.102536	-0.0313818	0.102765	-0.0190999	0.102741	0.0231771	0.102716	0.0735678	0.102546	0.232905
	0.102854	-4.32984e-05	0.102842	0.000148606	0.102692	4.0694e-05	0.10291	0.00106887	0.102867	0.00309022	0.102848	0.00698624	0.102661	-0.0313977	0.10289	-0.0191195	0.102866	0.0230189	0.102841	0.0729673	0.102671	0.232328
	0.102978	-4.21222e-05	0.102967	0.000148642	0.102817	4.19767e-05	0.103035	0.00107162	0.102992	0.00308406	0.102973	0.00696093	0.102786	-0.0314134	0.103014	-0.0191406	0.102991	0.0229214	0.102965	0.0723787	0.102795	0.231814
	0.103103	-4.09459e-05	0.103092	0.000148683	0.102942	4.3062e-05	0.10316	0.00107439	0.103117	0.00307767	0.103098	0.00693836	0.102911	-0.0314294	0.103139	-0.0191653	0.103116	0.0228453	0.10309	0.0720163	0.10292	0.231297
	0.103228	-3.99463e-05	0.103217	0.000148817	0.103067	4.31897e-05	0.103285	0.0010772	0.103242	0.00307175	0.103223	0.00692507	0.103036	-0.0314473	0.103264	-0.0191949	0.103241	0.0227128	0.103215	0.071848	0.103045	0.230766
	0.103353	-3.93224e-05	0.103341	0.000148962	0.103191	4.24294e-05	0.103409	0.00108088	0.103366	0.00306419	0.103347	0.00691191	0.10316	-0.0314573	0.103389	-0.0192258	0.103365	0.0225734	0.10334	0.071815	0.10317	0.230418
	0.103478	-3.87606e-05	0.103466	0.000149112	0.103316	4.09378e-05	0.103534	0.00108478	0.103491	0.0030528	0.103472	0.00689811	0.103285	-0.0314627	0.103514	-0.0192555	0.10349	0.0224323	0.103464	0.0717809	0.103295	0.230255
	0.103602	-3.82007e-05	0.103591	0.000149258	0.103441	3.90137e-05	0.103659	0.00108656	0.103616	0.00304654	0.103597	0.00688386	0.10341	-0.031468	0.103639	-0.0192814	0.103615	0.0222852	0.103589	0.0717485	0.103419	0.229886
	0.103727	-3.78079e-05	0.103716	0.000148977	0.103566	3.70955e-05	0.103784	0.0010881	0.103741	0.00303994	0.103722	0.00686981	0.103535	-0.0314724	0.103763	-0.0192826	0.10374	0.0221066	0.103714	0.0717263	0.103544	0.229415
	0.103852	-3.81274e-05	0.103841	0.000148135	0.103691	3.59115e-05	0.103909	0.00108963	0.103866	0.00303312	0.103847	0.0068591	0.10366	-0.0314694	0.103888	-0.0193092	0.103865	0.0220047	0.103839	0.0717074	0.103669	0.228939
	0.103977	-3.90913e-05	0.103965	0.000147198	0.103815	3.56909e-05	0.104034	0.00109113	0.103991	0.00302689	0.103972	0.00684959	0.103784	-0.0314686	0.104013	-0.0193445	0.10399	0.0219264	0.103964	0.0716068	0.103794	0.228471
	0.104102	-3.99726e-05	0.10409	0.00014626	0.10394	3.62859e-05	0.104158	0.00109239	0.104115	0.00302078	0.104096	0.00683986	0.103909	-0.0314743	0.104138	-0.0193786	0.104114	0.0218473	0.104088	0.0714975	0.103919	0.227947
	0.104227	-4.08407e-05	0.104215	0.000145364	0.104065	3.7287e-05	0.104283	0.00109308	0.10424	0.00301526	0.104221	0.00683128	0.104034	-0.0314803	0.104263	-0.0194171	0.104239	0.0217732	0.104213	0.0713882	0.104043	0.227235
	0.104351	-4.17257e-05	0.10434	0.000144431	0.10419	3.82853e-05	0.104408	0.0010936	0.104365	0.0030094	0.104346	0.0068259	0.104159	-0.0314866	0.104388	-0.0194925	0.104364	0.0216955	0.104338	0.0712616	0.104168	0.226422
	0.104476	-4.25844e-05	0.104464	0.000144239	0.104315	3.92227e-05	0.104533	0.0010941	0.10449	0.00300383	0.104471	0.00681935	0.104283	-0.0314979	0.104512	-0.0195742	0.104489	0.0215958	0.104463	0.0710387	0.104293	0.225603
	0.104601	-4.36686e-05	0.104589	0.000144528	0.10444	3.98988e-05	0.104658	0.00109389	0.104615	0.00299859	0.104596	0.00680431	0.104408	-0.0315156	0.104637	-0.0196358	0.104614	0.0214434	0.104588	0.070943	0.104418	0.22477
	0.104726	-4.51868e-05	0.104714	0.000144883	0.104564	4.04067e-05	0.104783	0.00109116	0.10474	0.00299624	0.104721	0.00678953	0.104533	-0.0315376	0.104762	-0.0197001	0.104739	0.0212968	0.104712	0.0708932	0.104543	0.223883
	0.104851	-4.67295e-05	0.104839	0.000145237	0.104689	4.09058e-05	0.104908	0.00108594	0.104864	0.0029973	0.104845	0.00677545	0.104658	-0.0315597	0.104887	-0.019761	0.104863	0.0211524	0.104837	0.0708456	0.104667	0.223289
	0.104976	-4.82271e-05	0.104964	0.000145677	0.104814	4.1405e-05	0.105032	0.00108084	0.104989	0.00300207	0.10497	0.00676581	0.104783	-0.0315816	0.105012	-0.0198085	0.104988	0.0210268	0.104962	0.0708029	0.104792	0.2231
	0.1051	-4.97303e-05	0.105088	0.000146798	0.104939	4.19041e-05	0.105157	0.00107595	0.105114	0.00300645	0.105095	0.00676499	0.104907	-0.031593	0.105137	-0.0198283	0.105113	0.0209405	0.105087	0.0707969	0.104917	0.223014
	0.105225	-5.09028e-05	0.105213	0.000147816	0.105064	4.19709e-05	0.105282	0.001071	0.105239	0.00301101	0.10522	0.00676629	0.105032	-0.0315716	0.105262	-0.0198305	0.105238	0.0208661	0.105212	0.0708386	0.105042	0.222926
	0.10535	-5.13782e-05	0.105338	0.00014875	0.105188	4.17619e-05	0.105407	0.00106566	0.105364	0.00301499	0.105345	0.00676788	0.105157	-0.0315599	0.105386	-0.0198284	0.105363	0.0207961	0.105336	0.0708872	0.105167	0.222839
	0.105475	-5.17765e-05	0.105463	0.000149675	0.105313	4.20579e-05	0.105532	0.00106058	0.105489	0.00301404	0.10547	0.0067694	0.105282	-0.0315565	0.105511	-0.0198264	0.105488	0.0207248	0.105461	0.0709392	0.105291	0.22253
	0.1056	-5.21768e-05	0.105588	0.0001506	0.105438	4.26557e-05	0.105657	0.00105615	0.105613	0.00300942	0.105594	0.00676788	0.105407	-0.0315529	0.105636	-0.0198247	0.105613	0.0206664	0.105586	0.0709873	0.105416	0.221944
	0.105724	-5.2577e-05	0.105712	0.000150873	0.105563	4.32535e-05	0.105781	0.00105175	0.105738	0.0030033	0.105719	0.00676082	0.105531	-0.0315519	0.105761	-0.0198294	0.105737	0.0206622	0.105711	0.071029	0.105541	0.221267
	0.105849	-5.29829e-05	0.105837	0.000151494	0.105688	4.36976e-05	0.105906	0.00104722	0.105863	0.00299719	0.105844	0.0067558	0.105656	-0.0315645	0.105886	-0.0198595	0.105862	0.0207113	0.105836	0.0710252	0.105666	0.220594
	0.105974	-5.32609e-05	0.105962	0.000152155	0.105812	4.34886e-05	0.106031	0.00104404	0.105988	0.00299149	0.105969	0.00675542	0.105781	-0.0315746	0.106011	-0.0199093	0.105987	0.0207636	0.10596	0.0709933	0.10579	0.219905
	0.106099	-5.33154e-05	0.106087	0.000152809	0.105937	4.2412e-05	0.106156	0.001042	0.106113	0.00298824	0.106094	0.00675503	0.105906	-0.031565	0.106135	-0.0199594	0.106112	0.0208157	0.106085	0.070963	0.105915	0.219158
	0.106224	-5.33455e-05	0.106212	0.000153465	0.106062	4.09726e-05	0.106281	0.00103872	0.106238	0.0029857	0.106219	0.0067558	0.10603	-0.0315553	0.10626	-0.0200084	0.106237	0.0208697	0.10621	0.0709316	0.10604	0.218622
	0.106349	-5.33756e-05	0.106336	0.000154192	0.106187	3.94868e-05	0.106406	0.00103481	0.106363	0.00298327	0.106343	0.00676082	0.106155	-0.0315465	0.106385	-0.020047	0.106362	0.0209188	0.106335	0.0708992	0.106165	0.218374
	0.106473	-5.34075e-05	0.106461	0.000154505	0.106312	3.80009e-05	0.10653	0.00103088	0.106487	0.00298098	0.106468	0.00676972	0.10628	-0.0315426	0.10651	-0.0200767	0.106486	0.0209394	0.10646	0.0708483	0.10629	0.21819
	0.106598	-5.41065e-05	0.106586	0.000154465	0.106436	3.66283e-05	0.106655	0.00102691	0.106612	0.00297824	0.106593	0.00677888	0.106405	-0.0315453	0.106635	-0.0200945	0.106611	0.0208915	0.106584	0.0707201	0.106414	0.218012
	0.106723	-5.576e-05	0.106711	0.000154388	0.106561	3.51396e-05	0.10678	0.00102273	0.106737	0.00297346	0.106718	0.00678813	0.10653	-0.0315613	0.10676	-0.0201138	0.106736	0.0208204	0.106709	0.0705324	0.106539	0.217857
	0.106848	-5.73741e-05	0.106835	0.000154307	0.106686	3.34564e-05	0.106905	0.00101898	0.106862	0.00296306	0.106843	0.00679719	0.106654	-0.0315821	0.106884	-0.0201311	0.106861	0.0207537	0.106834	0.0703506	0.106664	0.217753
	0.106973	-5.89769e-05	0.10696	0.00015438	0.106811	3.17326e-05	0.10703	0.00101615	0.106987	0.00295141	0.106968	0.00680511	0.106779	-0.0316029	0.107009	-0.0201362	0.106986	0.0207215	0.106959	0.0701558	0.106789	0.217588
	0.107098	-6.06004e-05	0.107085	0.000155082	0.106936	2.99885e-05	0.107155	0.00101337	0.107112	0.00293964	0.107092	0.00680838	0.106904	-0.0316257	0.107134	-0.0201294	0.107111	0.0207887	0.107084	0.0699211	0.106914	0.217407
	0.107222	-6.1957e-05	0.10721	0.000155595	0.10706	2.83605e-05	0.10728	0.00101057	0.107236	0.00292763	0.107217	0.00680584	0.107029	-0.0316535	0.107259	-0.0201117	0.107235	0.0209336	0.107208	0.0696397	0.107038	0.217223
	0.107347	-6.27349e-05	0.107335	0.000156057	0.107185	2.69472e-05	0.107404	0.00100791	0.107361	0.00291658	0.107342	0.0068012	0.107154	-0.0316701	0.107384	-0.0200941	0.10736	0.0211444	0.107333	0.0694634	0.107163	0.217041
	0.107472	-6.30525e-05	0.107459	0.000156493	0.10731	2.53831e-05	0.107529	0.00100569	0.107486	0.00290563	0.107467	0.00679649	0.107278	-0.0316695	0.107509	-0.0200772	0.107485	0.0213629	0.107458	0.0692854	0.107288	0.216821
	0.107597	-6.32592e-05	0.107584	0.000156947	0.107435	2.37347e-05	0.107654	0.00100371	0.107611	0.00289477	0.107592	0.00679246	0.107403	-0.031669	0.107633	-0.0200625	0.10761	0.0215382	0.107583	0.069109	0.107413	0.216078
	0.107722	-6.34677e-05	0.107709	0.000156405	0.10756	2.20835e-05	0.107779	0.00100169	0.107736	0.00288486	0.107717	0.00679017	0.107528	-0.0316666	0.107758	-0.0200554	0.107735	0.0216065	0.107708	0.0690063	0.107538	0.215137
	0.107846	-6.36538e-05	0.107834	0.000155582	0.107685	2.04265e-05	0.107904	0.000999656	0.107861	0.00287426	0.107841	0.00678947	0.107653	-0.0316571	0.107883	-0.0200604	0.10786	0.021644	0.107832	0.069109	0.107662	0.214188
	0.107971	-6.38454e-05	0.107959	0.000155409	0.107809	1.8723e-05	0.108029	0.000997685	0.107985	0.00286441	0.107966	0.00679007	0.107777	-0.031649	0.108008	-0.0200756	0.107984	0.0217093	0.107957	0.0692172	0.107787	0.213248
	0.108096	-6.42551e-05	0.108083	0.000155299	0.107934	1.72198e-05	0.108153	0.000997123	0.10811	0.00285354	0.108091	0.0067908	0.107902	-0.0316487	0.108133	-0.0200908	0.108109	0.0217771	0.108082	0.0693249	0.107912	0.212313
	0.108221	-6.48657e-05	0.108208	0.000155184	0.108059	1.585e-05	0.108278	0.000999131	0.108235	0.00284014	0.108216	0.00679163	0.108027	-0.0316484	0.108258	-0.0200997	0.108234	0.0218446	0.108207	0.0694298	0.108037	0.211565
	0.108346	-6.54745e-05	0.108333	0.000155118	0.108184	1.44948e-05	0.108403	0.00100239	0.10836	0.0028285	0.108341	0.00679274	0.108152	-0.0316491	0.108383	-0.0200719	0.108359	0.0219041	0.108332	0.0695435	0.108162	0.211182
	0.108471	-6.60476e-05	0.108458	0.000155255	0.108309	1.31512e-05	0.108528	0.00100561	0.108485	0.00281762	0.108466	0.00679691	0.108277	-0.0316562	0.108507	-0.020028	0.108484	0.0219716	0.108456	0.0696944	0.108286	0.21087
	0.108595	-6.61886e-05	0.108583	0.00015458	0.108433	1.18859e-05	0.108653	0.00100884	0.10861	0.00280631	0.10859	0.00680803	0.108401	-0.0316703	0.108632	-0.0199456	0.108609	0.0220741	0.108581	0.0699687	0.108411	0.21055
	0.10872	-6.61096e-05	0.108707	0.000153467	0.108558	1.08354e-05	0.108778	0.00101175	0.108735	0.0027955	0.108715	0.00682336	0.108526	-0.0316749	0.108757	-0.0198606	0.108733	0.0221882	0.108706	0.0704518	0.108536	0.210263
	0.108845	-6.64216e-05	0.108832	0.00015233	0.108683	9.5759e-06	0.108902	0.00101326	0.108859	0.00278723	0.10884	0.00683884	0.108651	-0.0316723	0.108882	-0.019783	0.108858	0.0222998	0.108831	0.0709349	0.108661	0.210252
	0.10897	-6.67786e-05	0.108957	0.000151248	0.108808	8.18585e-06	0.109027	0.00101354	0.108984	0.00278117	0.108965	0.00685595	0.108776	-0.0316697	0.109007	-0.0197378	0.108983	0.0224447	0.108956	0.0714223	0.108786	0.210422
	0.109095	-6.71281e-05	0.109082	0.000150256	0.108933	6.8045e-06	0.109152	0.00101365	0.109109	0.00277478	0.10909	0.00687477	0.108901	-0.0316667	0.109132	-0.019719	0.109108	0.0226274	0.10908	0.0719427	0.10891	0.210611
	0.10922	-6.77895e-05	0.109206	0.000149342	0.109057	5.43476e-06	0.109277	0.00101376	0.109234	0.00276829	0.109214	0.00689455	0.109025	-0.0316628	0.109256	-0.0196983	0.109233	0.0227558	0.109205	0.0724794	0.109035	0.210805
	0.109344	-6.89733e-05	0.109331	0.000148517	0.109182	4.72087e-06	0.109402	0.00101406	0.109359	0.0027622	0.109339	0.00691528	0.10915	-0.0316579	0.109381	-0.0196755	0.109358	0.0228387	0.10933	0.0728445	0.10916	0.211004
	0.109469	-7.03224e-05	0.109456	0.000147696	0.109307	5.4986e-06	0.109527	0.0010162	0.109484	0.00275524	0.109464	0.00693725	0.109275	-0.0316508	0.109506	-0.0196537	0.109482	0.022923	0.109455	0.0730874	0.109285	0.211365
	0.109594	-7.16772e-05	0.109581	0.000146916	0.109432	6.8016e-06	0.109652	0.00101875	0.109608	0.00274689	0.109589	0.00695725	0.1094	-0.0316436	0.109631	-0.0196431	0.109607	0.0229627	0.10958	0.0733298	0.10941	0.21162
	0.109719	-7.30376e-05	0.109706	0.000146072	0.109557	8.1162e-06	0.109776	0.00102007	0.109733	0.0027412	0.109714	0.00697438	0.109524	-0.0316369	0.109756	-0.0196851	0.109732	0.0228825	0.109704	0.0735629	0.109534	0.211524
	0.109844	-7.4413e-05	0.10983	0.000145116	0.109681	9.4192e-06	0.109901	0.00102126	0.109858	0.00273585	0.109839	0.00699101	0.109649	-0.0316323	0.109881	-0.0197345	0.109857	0.0227522	0.109829	0.0737512	0.109659	0.211372
	0.109969	-7.56926e-05	0.109955	0.000144662	0.109806	1.02869e-05	0.110026	0.00102246	0.109983	0.00273034	0.109963	0.00700942	0.109774	-0.0316336	0.110005	-0.0198058	0.109982	0.0226797	0.109954	0.0738962	0.109784	0.211217
	0.110093	-7.62638e-05	0.11008	0.000144289	0.109931	8.91715e-06	0.110151	0.00102114	0.110108	0.0027255	0.110088	0.00702799	0.109899	-0.0316423	0.11013	-0.0198773	0.110107	0.0226323	0.110079	0.0740266	0.109909	0.211049
	0.110218	-7.62037e-05	0.110205	0.000143918	0.110056	6.39242e-06	0.110276	0.00101708	0.110233	0.00272273	0.110213	0.00704519	0.110024	-0.0316537	0.110255	-0.0199351	0.110231	0.0225836	0.110204	0.0741564	0.110034	0.210858
	0.110343	-7.61436e-05	0.11033	0.000143547	0.110181	3.65003e-06	0.110401	0.00101236	0.110357	0.00272147	0.110338	0.00705829	0.110148	-0.0316652	0.11038	-0.0199485	0.110356	0.0226122	0.110328	0.0742873	0.110158	0.210723
	0.110468	-7.60834e-05	0.110454	0.000142978	0.110306	8.87332e-07	0.110525	0.0010077	0.110482	0.00272011	0.110463	0.00706487	0.110273	-0.0316758	0.110505	-0.0199433	0.110481	0.0227335	0.110453	0.0744339	0.110283	0.210617
	0.110593	-7.59932e-05	0.110579	0.000142322	0.11043	-1.85795e-06	0.11065	0.00100307	0.110607	0.00271869	0.110588	0.0070663	0.110398	-0.0316837	0.11063	-0.0199004	0.110606	0.0228528	0.110578	0.074653	0.110408	0.210511
	0.110717	-7.58824e-05	0.110704	0.000141645	0.110555	-3.49468e-06	0.110775	0.000998044	0.110732	0.00271738	0.110712	0.00706388	0.110523	-0.0316858	0.110754	-0.0198435	0.110731	0.0229647	0.110703	0.0749435	0.110533	0.210408
	0.110842	-7.57922e-05	0.110829	0.000140965	0.11068	-4.17084e-06	0.1109	0.000992184	0.110857	0.00271637	0.110837	0.0070614	0.110648	-0.0316832	0.110879	-0.0197866	0.110856	0.0230762	0.110828	0.0752567	0.110658	0.210022
	0.110967	-7.57095e-05	0.110954	0.000140288	0.110805	-4.64967e-06	0.111025	0.000988268	0.110982	0.00271459	0.110962	0.00705991	0.110772	-0.0316805	0.111004	-0.0197286	0.11098	0.0231757	0.110952	0.0755694	0.110782	0.209408
	0.111092	-7.56287e-05	0.111078	0.000139463	0.11093	-5.1198e-06	0.11115	0.000986297	0.111106	0.00271091	0.111087	0.00705918	0.110897	-0.0316749	0.111129	-0.01967	0.111105	0.0232504	0.111077	0.0758616	0.110907	0.208892
	0.111217	-7.54671e-05	0.111203	0.000138194	0.111054	-5.59282e-06	0.111274	0.000984297	0.111231	0.00270716	0.111212	0.00705282	0.111022	-0.0316577	0.111254	-0.0196281	0.11123	0.0232892	0.111202	0.0760877	0.111032	0.208402
	0.111342	-7.50293e-05	0.111328	0.000136	0.111179	-6.32993e-06	0.111399	0.000982289	0.111356	0.00270354	0.111337	0.0070402	0.111147	-0.0316427	0.111379	-0.0196086	0.111355	0.0232912	0.111327	0.07625	0.111157	0.207916
	0.111466	-7.49316e-05	0.111453	0.000133791	0.111304	-7.05252e-06	0.111524	0.00097935	0.111481	0.00269988	0.111461	0.00702722	0.111272	-0.0316568	0.111504	-0.0195892	0.11148	0.0232857	0.111452	0.0763912	0.111281	0.207435
	0.111591	-7.53976e-05	0.111577	0.000131583	0.111429	-7.37465e-06	0.111649	0.000976051	0.111606	0.00269755	0.111586	0.00701772	0.111396	-0.0316713	0.111628	-0.0195703	0.111605	0.0232644	0.111576	0.076528	0.111406	0.206728
	0.111716	-7.592e-05	0.111702	0.000129374	0.111554	-7.56618e-06	0.111774	0.00097302	0.111731	0.00269889	0.111711	0.00701861	0.111521	-0.0316866	0.111753	-0.0195837	0.111729	0.0231997	0.111701	0.0766714	0.111531	0.206211
	0.111841	-7.6448e-05	0.111827	0.000127909	0.111678	-7.75481e-06	0.111899	0.000970026	0.111856	0.0027002	0.111836	0.00703117	0.111646	-0.0317122	0.111878	-0.0196048	0.111854	0.0230848	0.111826	0.0768894	0.111656	0.205765
	0.111966	-7.72503e-05	0.111952	0.000127386	0.111803	-7.95214e-06	0.112024	0.000967087	0.11198	0.00270154	0.111961	0.00705059	0.111771	-0.0317522	0.112003	-0.0196235	0.111979	0.0229131	0.111951	0.0771945	0.111781	0.205314
	0.112091	-7.83157e-05	0.112077	0.000127365	0.111928	-8.37583e-06	0.112148	0.000965576	0.112105	0.00270277	0.112086	0.00707409	0.111895	-0.0317804	0.112128	-0.01964	0.112104	0.0227095	0.112076	0.0775207	0.111905	0.20485
	0.112215	-7.94018e-05	0.112201	0.000127343	0.112053	-8.1785e-06	0.112273	0.000965493	0.11223	0.00270231	0.11221	0.00709695	0.11202	-0.0318074	0.112253	-0.0196563	0.112229	0.0225012	0.1122	0.0778405	0.11203	0.204562
	0.11234	-8.04822e-05	0.112326	0.00012732	0.112178	-7.7432e-06	0.112398	0.000964037	0.112355	0.00269837	0.112335	0.00711796	0.112145	-0.0318346	0.112377	-0.0196671	0.112354	0.0223918	0.112325	0.0781715	0.112155	0.204527
	0.112465	-8.15476e-05	0.112451	0.000127332	0.112302	-7.3079e-06	0.112523	0.000961439	0.11248	0.00269362	0.11246	0.0071324	0.11227	-0.0318587	0.112502	-0.0196603	0.112478	0.0223885	0.11245	0.0784842	0.11228	0.204601
	0.11259	-8.26168e-05	0.112576	0.000127326	0.112427	-6.88711e-06	0.112648	0.000958841	0.112605	0.00268918	0.112585	0.00713955	0.112395	-0.0318718	0.112627	-0.0196248	0.112603	0.0223879	0.112575	0.0787661	0.112405	0.204684
	0.112715	-8.36671e-05	0.112701	0.000127247	0.112552	-6.52726e-06	0.112773	0.000956243	0.112729	0.00268473	0.11271	0.00714369	0.112519	-0.031877	0.112752	-0.019598	0.112728	0.0223893	0.1127	0.0790506	0.112529	0.204768
	0.112839	-8.37367e-05	0.112825	0.000127167	0.112677	-6.37926e-06	0.112897	0.000952843	0.112854	0.00268069	0.112835	0.00714782	0.112644	-0.0318789	0.112877	-0.0195741	0.112853	0.022391	0.112824	0.0793309	0.112654	0.204857
	0.112964	-8.30208e-05	0.11295	0.000127084	0.112802	-6.37346e-06	0.113022	0.000948402	0.112979	0.00267934	0.112959	0.0071502	0.112769	-0.0318808	0.113002	-0.0195511	0.112978	0.0223433	0.112949	0.0796203	0.112779	0.205021
	0.113089	-8.23124e-05	0.113075	0.000126774	0.112926	-6.39377e-06	0.113147	0.00094444	0.113104	0.00268196	0.113084	0.00714448	0.112894	-0.0318788	0.113126	-0.0195271	0.113103	0.0222193	0.113074	0.0798848	0.112904	0.205118
	0.113214	-8.16002e-05	0.1132	0.000125803	0.113051	-6.41118e-06	0.113272	0.0009407	0.113229	0.00268448	0.113209	0.00713491	0.113019	-0.0318599	0.113251	-0.019514	0.113227	0.0220151	0.113199	0.0800726	0.113029	0.205204
	0.113339	-8.05499e-05	0.113324	0.000124194	0.113176	-6.32412e-06	0.113397	0.000937033	0.113354	0.0026871	0.113334	0.00712706	0.113143	-0.0318203	0.113376	-0.0195157	0.113352	0.0217553	0.113324	0.0802375	0.113153	0.205292
	0.113464	-7.95258e-05	0.113449	0.000122583	0.113301	-5.36356e-06	0.113522	0.000933366	0.113478	0.00268936	0.113459	0.00711946	0.113268	-0.0317753	0.113501	-0.0195302	0.113477	0.0214891	0.113448	0.0804534	0.113278	0.205377
	0.113588	-7.88907e-05	0.113574	0.000120973	0.113426	-4.41461e-06	0.113647	0.000929597	0.113603	0.00268982	0.113584	0.00711205	0.113393	-0.0317304	0.113626	-0.0195505	0.113602	0.0212067	0.113573	0.0806774	0.113403	0.20545
	0.113713	-7.83721e-05	0.113699	0.000119373	0.113551	-3.50629e-06	0.113771	0.000925359	0.113728	0.00268762	0.113708	0.007107	0.113518	-0.031685	0.113751	-0.0195709	0.113727	0.0208664	0.113698	0.080897	0.113528	0.205554
	0.113838	-7.78572e-05	0.113824	0.000118039	0.113675	-2.62118e-06	0.113896	0.000920734	0.113853	0.00268524	0.113833	0.00710404	0.113642	-0.031653	0.113876	-0.0195923	0.113852	0.0205628	0.113823	0.0811464	0.113653	0.205669
	0.113963	-7.73424e-05	0.113948	0.000117808	0.1138	-1.71866e-06	0.114021	0.000915934	0.113978	0.00268286	0.113958	0.00710019	0.113767	-0.0316525	0.114	-0.0196224	0.113976	0.020363	0.113948	0.0814115	0.113777	0.205782
	0.114088	-7.68707e-05	0.114073	0.000117835	0.113925	-1.25724e-06	0.114146	0.000911078	0.114103	0.00268057	0.114083	0.00709612	0.113892	-0.0316587	0.114125	-0.0196581	0.114101	0.0201993	0.114072	0.0815283	0.113902	0.2059
	0.114213	-7.64799e-05	0.114198	0.00011786	0.11405	-1.01057e-06	0.114271	0.000906241	0.114227	0.00267667	0.114208	0.00709199	0.114017	-0.0316663	0.11425	-0.0196901	0.114226	0.0200351	0.114197	0.0816387	0.114027	0.206062
	0.114337	-7.61191e-05	0.114323	0.000117847	0.114175	-7.84217e-07	0.114396	0.000901248	0.114352	0.00267178	0.114333	0.00708741	0.114142	-0.0316739	0.114375	-0.0197227	0.114351	0.0198891	0.114322	0.0817474	0.114152	0.206425
	0.114462	-7.57546e-05	0.114448	0.000117201	0.114299	-5.57861e-07	0.11452	0.000896724	0.114477	0.00267052	0.114457	0.00708197	0.114266	-0.0316821	0.1145	-0.019755	0.114476	0.0197601	0.114447	0.0818264	0.114277	0.206814
	0.114587	-7.53957e-05	0.114572	0.000116091	0.114424	-3.34408e-07	0.114645	0.000891749	0.114602	0.00267004	0.114582	0.00707581	0.114391	-0.0316909	0.114625	-0.0197908	0.114601	0.0196482	0.114571	0.0817907	0.114401	0.207186
	0.114712	-7.57584e-05	0.114697	0.000114782	0.114549	-6.21705e-07	0.11477	0.000886884	0.114727	0.00266957	0.114707	0.00706938	0.114516	-0.0316933	0.114749	-0.0198572	0.114725	0.0195446	0.114696	0.081636	0.114526	0.207555
	0.114837	-7.7271e-05	0.114822	0.000113474	0.114674	-1.65191e-06	0.114895	0.000881807	0.114852	0.00267025	0.114832	0.00706283	0.114641	-0.0316881	0.114874	-0.0199569	0.11485	0.0194388	0.114821	0.0814796	0.114651	0.207937
	0.114961	-7.93078e-05	0.114947	0.000112172	0.114799	-3.29734e-06	0.11502	0.000876777	0.114977	0.00267247	0.114957	0.00705663	0.114766	-0.031683	0.114999	-0.0200626	0.114975	0.0193413	0.114946	0.0813265	0.114776	0.208406
	0.115086	-8.13109e-05	0.115072	0.000110959	0.114923	-5.11689e-06	0.115145	0.000870853	0.115101	0.00267198	0.115082	0.0070414	0.11489	-0.0316779	0.115124	-0.0201683	0.1151	0.0192561	0.115071	0.0811729	0.114901	0.208604
	0.115211	-8.33176e-05	0.115196	0.000109998	0.115048	-6.8755e-06	0.115269	0.000864219	0.115226	0.0026679	0.115206	0.00701708	0.115015	-0.031673	0.115249	-0.0202731	0.115225	0.0191291	0.115195	0.0809305	0.115025	0.208781
	0.115336	-8.49862e-05	0.115321	0.000108906	0.115173	-8.6167e-06	0.115394	0.00085824	0.115351	0.00266395	0.115331	0.00699206	0.11514	-0.0316692	0.115374	-0.020346	0.11535	0.0189566	0.11532	0.0805037	0.11515	0.20897
	0.115461	-8.5657e-05	0.115446	0.000107844	0.115298	-9.51632e-06	0.115519	0.000852196	0.115476	0.00266042	0.115456	0.00696602	0.115265	-0.0316662	0.115498	-0.0203684	0.115475	0.0187737	0.115445	0.079966	0.115275	0.209151
	0.115586	-8.56457e-05	0.115571	0.000106731	0.115423	-1.05959e-05	0.115644	0.000846345	0.115601	0.002658	0.115581	0.00694014	0.115389	-0.0316633	0.115623	-0.0203724	0.115599	0.0185913	0.11557	0.079445	0.1154	0.209242
	0.11571	-8.55161e-05	0.115695	0.000105633	0.115547	-1.20149e-05	0.115769	0.000840688	0.115726	0.00265778	0.115706	0.00692434	0.115514	-0.0316604	0.115748	-0.0203763	0.115724	0.0184251	0.115695	0.0789354	0.115525	0.208902
	0.115835	-8.53883e-05	0.11582	0.000104789	0.115672	-1.3492e-05	0.115894	0.00083539	0.11585	0.00266034	0.11583	0.00692052	0.115639	-0.031654	0.115873	-0.0203803	0.115849	0.0183416	0.115819	0.0784729	0.115649	0.208476
	0.11596	-8.53451e-05	0.115945	0.00010401	0.115797	-1.49053e-05	0.116019	0.000827448	0.115975	0.00266313	0.115955	0.00692103	0.115764	-0.0316393	0.115998	-0.0203845	0.115974	0.0183785	0.115944	0.07823	0.115774	0.208032
	0.116085	-8.56288e-05	0.11607	0.000103333	0.115922	-1.61822e-05	0.116143	0.000818898	0.1161	0.00266613	0.11608	0.00692234	0.115889	-0.0316176	0.116123	-0.0203575	0.116099	0.0184637	0.116069	0.0782192	0.115899	0.207587
	0.11621	-8.59652e-05	0.116195	0.000102655	0.116047	-1.67568e-05	0.116268	0.000810339	0.116225	0.00267011	0.116205	0.00692364	0.116013	-0.0315933	0.116247	-0.0203005	0.116224	0.0185477	0.116194	0.0782278	0.116024	0.207164
	0.116335	-8.62226e-05	0.116319	0.00010201	0.116172	-1.59123e-05	0.116393	0.000801789	0.11635	0.00267405	0.11633	0.0069224	0.116138	-0.0315692	0.116372	-0.0202437	0.116348	0.0185893	0.116319	0.0782365	0.116149	0.206778
	0.116459	-8.64819e-05	0.116444	0.000101632	0.116296	-1.48357e-05	0.116518	0.000795238	0.116475	0.00267572	0.116455	0.00691734	0.116263	-0.0315445	0.116497	-0.0201865	0.116473	0.0185755	0.116443	0.0782451	0.116273	0.206466
	0.116584	-8.67374e-05	0.116569	0.000101387	0.116421	-1.37619e-05	0.116643	0.000793746	0.116599	0.00267612	0.116579	0.00691598	0.116388	-0.0315207	0.116622	-0.0201294	0.116598	0.0184425	0.116568	0.0781834	0.116398	0.20614
	0.116709	-8.68746e-05	0.116694	0.000101326	0.116546	-1.28304e-05	0.116768	0.000794068	0.116724	0.00267653	0.116704	0.00691865	0.116513	-0.0314995	0.116747	-0.0200927	0.116723	0.0182419	0.116693	0.0779692	0.116523	0.205815
	0.116834	-8.69235e-05	0.116819	0.000101389	0.116671	-1.21281e-05	0.116892	0.000794547	0.116849	0.0026735	0.116829	0.00692116	0.116637	-0.0314802	0.116872	-0.0200788	0.116848	0.0180371	0.116818	0.0776809	0.116648	0.205492
	0.116959	-8.69704e-05	0.116943	0.000101512	0.116796	-1.26853e-05	0.117017	0.000795045	0.116974	0.00266471	0.116954	0.0069237	0.116762	-0.0314616	0.116997	-0.0200692	0.116973	0.0178569	0.116943	0.0773969	0.116772	0.205109
	0.117083	-8.70231e-05	0.117068	0.000102164	0.11692	-1.37358e-05	0.117142	0.000795966	0.117099	0.00265339	0.117079	0.00692249	0.116887	-0.0314429	0.117121	-0.0200597	0.117097	0.0177759	0.117067	0.0771231	0.116897	0.204939
	0.117208	-8.70757e-05	0.117193	0.000103245	0.117045	-1.48328e-05	0.117267	0.000798177	0.117224	0.00264109	0.117204	0.00691731	0.117012	-0.0314266	0.117246	-0.0200502	0.117222	0.0177696	0.117192	0.0768526	0.117022	0.205076
	0.117333	-8.71264e-05	0.117318	0.000104554	0.11717	-1.59907e-05	0.117392	0.000802904	0.117349	0.00262849	0.117328	0.00691086	0.117136	-0.0314215	0.117371	-0.0200617	0.117347	0.0177864	0.117317	0.0767033	0.117147	0.205226
	0.117458	-8.71997e-05	0.117443	0.000106179	0.117295	-1.71834e-05	0.117517	0.000807999	0.117473	0.002617	0.117453	0.00690424	0.117261	-0.0314357	0.117496	-0.020112	0.117472	0.0178087	0.117442	0.0766692	0.117272	0.205377
	0.117583	-8.74064e-05	0.117567	0.000107754	0.11742	-1.8054e-05	0.117641	0.000813149	0.117598	0.00261117	0.117578	0.00689741	0.117386	-0.0314591	0.117621	-0.0201798	0.117597	0.0178308	0.117567	0.076659	0.117396	0.205528
	0.117708	-8.79006e-05	0.117692	0.000108923	0.117544	-1.84138e-05	0.117766	0.000818299	0.117723	0.00261001	0.117703	0.00688742	0.117511	-0.0314825	0.117746	-0.0202478	0.117722	0.0178049	0.117691	0.0766487	0.117521	0.205892
	0.117832	-8.8391e-05	0.117817	0.000109159	0.117669	-1.86866e-05	0.117891	0.000824021	0.117848	0.00260881	0.117828	0.00687022	0.117636	-0.0315053	0.11787	-0.0203162	0.117846	0.0177481	0.117816	0.0766384	0.117646	0.206605
	0.117957	-8.88795e-05	0.117942	0.000109288	0.117794	-1.89681e-05	0.118016	0.000831318	0.117973	0.00260757	0.117953	0.00684053	0.11776	-0.0315215	0.117995	-0.0203845	0.117971	0.0177291	0.117941	0.0764036	0.117771	0.207381
	0.118082	-8.93718e-05	0.118066	0.000108773	0.117919	-1.81962e-05	0.118141	0.000839076	0.118098	0.00260634	0.118077	0.00680451	0.117885	-0.0315184	0.11812	-0.02038	0.118096	0.0177277	0.118066	0.0758021	0.117896	0.208189
	0.118207	-8.9477e-05	0.118191	0.000108067	0.118044	-1.68119e-05	0.118266	0.000846732	0.118222	0.00260178	0.118202	0.00676848	0.11801	-0.0314994	0.118245	-0.0203152	0.118221	0.017726	0.118191	0.0751107	0.11802	0.208958
	0.118332	-8.88833e-05	0.118316	0.000107329	0.118168	-1.49459e-05	0.118391	0.00085437	0.118347	0.00259365	0.118327	0.00673322	0.118135	-0.0314804	0.11837	-0.0202471	0.118346	0.0177462	0.118315	0.0744193	0.118145	0.209667
	0.118457	-8.77521e-05	0.118441	0.000106408	0.118293	-1.29552e-05	0.118515	0.000860036	0.118472	0.00258611	0.118452	0.00670489	0.11826	-0.0314614	0.118495	-0.0201782	0.118471	0.0177985	0.11844	0.0737285	0.11827	0.210167
	0.118581	-8.65665e-05	0.118566	0.000105302	0.118418	-1.09528e-05	0.11864	0.000862339	0.118597	0.00257979	0.118577	0.00668321	0.118384	-0.0314389	0.118619	-0.0201099	0.118595	0.017728	0.118565	0.0730907	0.118395	0.210509
	0.118706	-8.5362e-05	0.11869	0.00010417	0.118543	-9.13616e-06	0.118765	0.000860976	0.118722	0.00257348	0.118702	0.00666528	0.118509	-0.0314146	0.118744	-0.0200564	0.11872	0.017588	0.11869	0.0725616	0.11852	0.210849
	0.118831	-8.41557e-05	0.118815	0.000103049	0.118668	-7.81865e-06	0.11889	0.000859253	0.118847	0.00256758	0.118826	0.00664932	0.118634	-0.0313977	0.118869	-0.0200402	0.118845	0.0174453	0.118815	0.0721088	0.118644	0.211173
	0.118956	-8.32631e-05	0.11894	0.000101901	0.118792	-6.40828e-06	0.119015	0.000857493	0.118971	0.00256288	0.118951	0.00663415	0.118759	-0.0313839	0.118994	-0.0200439	0.11897	0.01731	0.118939	0.0716819	0.118769	0.211485
	0.119081	-8.2878e-05	0.119065	0.000100986	0.118917	-4.89634e-06	0.11914	0.000855881	0.119096	0.00255896	0.119076	0.00662337	0.118883	-0.0313702	0.119119	-0.0200476	0.119095	0.0170923	0.119064	0.0712459	0.118894	0.211432
	0.119206	-8.25642e-05	0.11919	0.000100751	0.119042	-3.3757e-06	0.119264	0.000854563	0.119221	0.00255537	0.119201	0.0066188	0.119008	-0.0313582	0.119244	-0.0200512	0.11922	0.0168823	0.119189	0.0707872	0.119019	0.211196
	0.11933	-8.2241e-05	0.119314	0.000100774	0.119167	-1.86086e-06	0.119389	0.000855632	0.119346	0.00255197	0.119326	0.00662461	0.119133	-0.0313573	0.119369	-0.0200547	0.119344	0.0167493	0.119314	0.0703793	0.119144	0.210973
	0.119455	-8.19272e-05	0.119439	0.000101218	0.119292	-1.22562e-07	0.119514	0.000856913	0.119471	0.00254856	0.119451	0.00663428	0.119258	-0.0313793	0.119493	-0.0200494	0.119469	0.0166374	0.119439	0.0700942	0.119268	0.210741
	0.11958	-8.16059e-05	0.119564	0.000101643	0.119417	1.60122e-06	0.119639	0.000858193	0.119596	0.00254664	0.119575	0.00664391	0.119383	-0.0314159	0.119618	-0.0200355	0.119594	0.016525	0.119563	0.0698729	0.119393	0.210496
	0.119705	-8.11417e-05	0.119689	0.000102076	0.119541	2.18452e-06	0.119764	0.000859502	0.11972	0.00254722	0.1197	0.00665123	0.119507	-0.0314526	0.119743	-0.0200197	0.119719	0.0164861	0.119688	0.0696468	0.119518	0.209941
	0.11983	-8.11756e-05	0.119813	0.000102545	0.119666	2.69237e-06	0.119889	0.000866338	0.119845	0.00255052	0.119825	0.00665396	0.119632	-0.0314877	0.119868	-0.0200038	0.119844	0.0165385	0.119813	0.0694136	0.119643	0.209271
	0.119954	-8.12864e-05	0.119938	0.00010296	0.119791	3.19442e-06	0.120014	0.000873755	0.11997	0.00255546	0.11995	0.00665202	0.119757	-0.031507	0.119993	-0.0199881	0.119969	0.0166691	0.119938	0.0691869	0.119768	0.208617
	0.120079	-8.13954e-05	0.120063	0.000103189	0.119916	3.54556e-06	0.120138	0.000881678	0.120095	0.00256053	0.120075	0.00664735	0.119882	-0.0314907	0.120118	-0.0199723	0.120093	0.0168242	0.120063	0.0688856	0.119892	0.207962
	0.120204	-8.15063e-05	0.120188	0.000103376	0.120041	3.53105e-06	0.120263	0.000889427	0.12022	0.00256592	0.1202	0.00664213	0.120007	-0.0314525	0.120242	-0.0199484	0.120218	0.0169824	0.120187	0.0684826	0.120017	0.20731
	0.120329	-8.14104e-05	0.120313	0.000103562	0.120165	4.00988e-06	0.120388	0.000897166	0.120345	0.00257182	0.120324	0.00663711	0.120131	-0.0314144	0.120367	-0.0199199	0.120343	0.0171303	0.120312	0.0680606	0.120142	0.206738
	0.120454	-8.09651e-05	0.120437	0.000103779	0.12029	4.65992e-06	0.120513	0.00090157	0.12047	0.00258054	0.120449	0.00661797	0.120256	-0.0313762	0.120492	-0.0198916	0.120468	0.0171959	0.120437	0.0676387	0.120267	0.207141
	0.120579	-8.04634e-05	0.120562	0.000104143	0.120415	5.3506e-06	0.120638	0.000904316	0.120594	0.00259131	0.120574	0.00658865	0.120381	-0.0313555	0.120617	-0.0198632	0.120593	0.017208	0.120562	0.0672448	0.120392	0.207345
	0.120703	-7.9958e-05	0.120687	0.000105156	0.12054	6.00935e-06	0.120763	0.000906407	0.120719	0.00260167	0.120699	0.00655638	0.120506	-0.0313556	0.120742	-0.0198347	0.120718	0.0172033	0.120687	0.0670436	0.120516	0.207547
	0.120828	-7.94525e-05	0.120812	0.000106466	0.120665	5.39703e-06	0.120887	0.000908471	0.120844	0.0026117	0.120824	0.00652577	0.12063	-0.031356	0.120867	-0.0197715	0.120842	0.0171962	0.120811	0.0670641	0.120641	0.207757
	0.120953	-7.89621e-05	0.120937	0.000107777	0.120789	4.46839e-06	0.121012	0.000910526	0.120969	0.00261995	0.120949	0.00649493	0.120755	-0.0313558	0.120991	-0.0196726	0.120967	0.017189	0.120936	0.0671577	0.120766	0.207915
	0.121078	-7.84472e-05	0.121061	0.000108971	0.120914	4.07953e-06	0.121137	0.000913234	0.121094	0.00262499	0.121073	0.00647159	0.12088	-0.0313557	0.121116	-0.0195639	0.121092	0.0171937	0.121061	0.0672513	0.120891	0.207582
	0.121203	-7.69685e-05	0.121186	0.000109679	0.121039	3.7516e-06	0.121262	0.000917528	0.121219	0.00262789	0.121198	0.00646361	0.121005	-0.0313492	0.121241	-0.0194529	0.121217	0.0171962	0.121186	0.0673427	0.121016	0.206931
	0.121328	-7.50744e-05	0.121311	0.000110271	0.121164	3.42367e-06	0.121387	0.000922908	0.121343	0.00263026	0.121323	0.00647219	0.12113	-0.0313291	0.121366	-0.0193437	0.121342	0.0171846	0.121311	0.0673882	0.12114	0.206236
	0.121452	-7.31916e-05	0.121436	0.000110634	0.121289	3.68195e-06	0.121512	0.000929367	0.121468	0.00263267	0.121448	0.00648497	0.121254	-0.0313027	0.121491	-0.019241	0.121467	0.0171684	0.121435	0.0674764	0.121265	0.205547
	0.121577	-7.12581e-05	0.121561	0.000110996	0.121413	4.84855e-06	0.121636	0.000935853	0.121593	0.00263575	0.121573	0.00649795	0.121379	-0.0312753	0.121616	-0.0191758	0.121591	0.0171526	0.12156	0.0676868	0.12139	0.204882
	0.121702	-6.94223e-05	0.121685	0.000111384	0.121538	5.04009e-06	0.121761	0.000942275	0.121718	0.00263891	0.121698	0.00651047	0.121504	-0.0312479	0.12174	-0.0191344	0.121716	0.0171179	0.121685	0.0679232	0.121515	0.204169
	0.121827	-6.88023e-05	0.12181	0.000111871	0.121663	5.05169e-06	0.121886	0.00094796	0.121843	0.00264112	0.121822	0.00651842	0.121629	-0.0312206	0.121865	-0.0190941	0.121841	0.0170614	0.12181	0.0681591	0.12164	0.203553
	0.121952	-6.88229e-05	0.121935	0.000112336	0.121788	5.0633e-06	0.122011	0.000953184	0.121968	0.00264288	0.121947	0.00651171	0.121754	-0.0311936	0.12199	-0.0190536	0.121966	0.016976	0.121935	0.0683776	0.121764	0.203142
	0.122076	-6.88925e-05	0.12206	0.000112584	0.121913	5.07201e-06	0.122136	0.000957708	0.122092	0.0026446	0.122072	0.00649667	0.121878	-0.0311716	0.122115	-0.0190135	0.122091	0.0168815	0.122059	0.0684106	0.121889	0.202711
	0.122201	-6.8962e-05	0.122184	0.000112805	0.122038	5.83233e-06	0.122261	0.000962323	0.122217	0.00264494	0.122197	0.00648033	0.122003	-0.0311573	0.12224	-0.0189859	0.122216	0.0167889	0.122184	0.0681158	0.122014	0.202264
	0.122326	-6.90315e-05	0.122309	0.000113078	0.122162	6.45626e-06	0.122386	0.000966884	0.122342	0.00264254	0.122322	0.00646399	0.122128	-0.0311459	0.122365	-0.0189666	0.12234	0.0166941	0.122309	0.0676857	0.122139	0.201833
	0.122451	-6.91875e-05	0.122434	0.000113695	0.122287	6.96411e-06	0.12251	0.000970984	0.122467	0.0026378	0.122446	0.00644297	0.122253	-0.0311346	0.12249	-0.0189482	0.122465	0.0166586	0.122434	0.0672535	0.122263	0.201238
	0.122576	-6.88868e-05	0.122559	0.000114845	0.122412	7.44004e-06	0.122635	0.000973389	0.122592	0.00263217	0.122571	0.00642151	0.122377	-0.0311312	0.122614	-0.0189299	0.12259	0.0166958	0.122559	0.066811	0.122388	0.200591
	0.122701	-6.8543e-05	0.122684	0.00011573	0.122537	7.94208e-06	0.12276	0.000973361	0.122717	0.00262666	0.122696	0.0064038	0.122502	-0.031147	0.122739	-0.0189114	0.122715	0.0167862	0.122683	0.066343	0.122513	0.199933
	0.122825	-6.82029e-05	0.122808	0.000116549	0.122662	8.45573e-06	0.122885	0.00097267	0.122842	0.00262119	0.122821	0.00638727	0.122627	-0.0311727	0.122864	-0.0188933	0.12284	0.0168928	0.122808	0.0659324	0.122638	0.19928
	0.12295	-6.7859e-05	0.122933	0.000117347	0.122786	9.10288e-06	0.12301	0.000971988	0.122966	0.00261943	0.122946	0.00637071	0.122752	-0.0311971	0.122989	-0.01887	0.122965	0.0169926	0.122933	0.0656154	0.122763	0.198668
	0.123075	-6.78909e-05	0.123058	0.000117893	0.122911	1.00199e-05	0.123135	0.000971279	0.123091	0.00262601	0.123071	0.00635414	0.122877	-0.0312214	0.123114	-0.0188473	0.123089	0.017124	0.123058	0.0653335	0.122887	0.198273
	0.1232	-6.86933e-05	0.123183	0.000117397	0.123036	1.09427e-05	0.123259	0.000970864	0.123216	0.00263708	0.123195	0.00634632	0.123001	-0.0312463	0.123239	-0.018826	0.123214	0.0172651	0.123183	0.0650506	0.123012	0.197952
	0.123325	-6.96384e-05	0.123308	0.000116318	0.123161	1.1822e-05	0.123384	0.000970136	0.123341	0.00264907	0.12332	0.00635147	0.123126	-0.031246	0.123363	-0.0188047	0.123339	0.0172979	0.123307	0.0647807	0.123137	0.197732
	0.12345	-7.05986e-05	0.123432	0.000114841	0.123286	1.30032e-05	0.123509	0.000968671	0.123466	0.00266105	0.123445	0.00636094	0.123251	-0.0312207	0.123488	-0.0187837	0.123464	0.0173001	0.123432	0.0645232	0.123262	0.197514
	0.123574	-7.1508e-05	0.123557	0.000113322	0.12341	1.52638e-05	0.123634	0.00096716	0.123591	0.0026711	0.12357	0.00637017	0.123376	-0.0311873	0.123613	-0.0187298	0.123589	0.0173023	0.123557	0.0641948	0.123387	0.197303
	0.123699	-7.21413e-05	0.123682	0.000111861	0.123535	1.76057e-05	0.123759	0.000965668	0.123715	0.00267681	0.123695	0.00637948	0.123501	-0.0311498	0.123738	-0.0186286	0.123714	0.0173047	0.123682	0.063801	0.123511	0.197083
	0.123824	-7.14686e-05	0.123807	0.00011048	0.12366	1.98345e-05	0.123884	0.000964157	0.12384	0.0026752	0.12382	0.00638772	0.123625	-0.0311134	0.123863	-0.0185175	0.123838	0.0172496	0.123807	0.0634082	0.123636	0.196826
	0.123949	-7.07564e-05	0.123932	0.000109611	0.123785	2.21764e-05	0.124008	0.000961817	0.123965	0.00267048	0.123944	0.00639496	0.12375	-0.0310792	0.123988	-0.0184053	0.123963	0.0172348	0.123931	0.0630301	0.123761	0.196349
	0.124074	-7.00499e-05	0.124056	0.000109552	0.12391	2.45096e-05	0.124133	0.000958749	0.12409	0.00266577	0.124069	0.00640409	0.123875	-0.0310486	0.124112	-0.0182894	0.124088	0.0172615	0.124056	0.0627055	0.123886	0.195824
	0.124198	-6.93265e-05	0.124181	0.000109494	0.124034	2.64597e-05	0.124258	0.000955579	0.124215	0.00266092	0.124194	0.00641414	0.124	-0.0310256	0.124237	-0.0181761	0.124213	0.0172946	0.124181	0.0627044	0.124011	0.195235
	0.124323	-6.86162e-05	0.124306	0.000109438	0.124159	2.71417e-05	0.124383	0.000952447	0.12434	0.00265593	0.124319	0.00642428	0.124125	-0.0310076	0.124362	-0.0181364	0.124338	0.0173273	0.124306	0.062943	0.124135	0.194657
	0.124448	-6.81841e-05	0.124431	0.000109417	0.124284	2.73216e-05	0.124508	0.00094936	0.124464	0.00265513	0.124444	0.00643445	0.124249	-0.0309896	0.124487	-0.0181269	0.124463	0.0173899	0.124431	0.0631978	0.12426	0.193591
	0.124573	-6.86989e-05	0.124555	0.000109525	0.124409	2.75102e-05	0.124633	0.0009469	0.124589	0.00265742	0.124569	0.00644231	0.124374	-0.030979	0.124612	-0.0181182	0.124588	0.0174535	0.124555	0.0634531	0.124385	0.19257
	0.124698	-6.96497e-05	0.12468	0.000109846	0.124534	2.76843e-05	0.124758	0.000947075	0.124714	0.00265991	0.124693	0.00644135	0.124499	-0.0309943	0.124737	-0.0181096	0.124712	0.0174899	0.12468	0.063683	0.12451	0.191648
	0.124823	-7.05648e-05	0.124805	0.000110277	0.124658	2.73825e-05	0.124882	0.000948172	0.124839	0.00266244	0.124818	0.00643827	0.124624	-0.03103	0.124861	-0.0181009	0.124837	0.0175194	0.124805	0.0638037	0.124635	0.190721
	0.124947	-7.15043e-05	0.12493	0.000110705	0.124783	2.68225e-05	0.125007	0.000949305	0.124964	0.00265723	0.124943	0.00643512	0.124748	-0.0310707	0.124986	-0.0181203	0.124962	0.0175494	0.12493	0.0638253	0.124759	0.189881
	0.125072	-7.24569e-05	0.125055	0.000111201	0.124908	2.66977e-05	0.125132	0.00095042	0.125089	0.00264358	0.125068	0.00643197	0.124873	-0.0311111	0.125111	-0.0181682	0.125087	0.0175908	0.125055	0.0638129	0.124884	0.189775
	0.125197	-7.29756e-05	0.125179	0.000111903	0.125033	2.65758e-05	0.125257	0.000951452	0.125213	0.00262725	0.125193	0.00643026	0.124998	-0.0311518	0.125236	-0.0182242	0.125212	0.0176765	0.125179	0.0638004	0.125009	0.19017
	0.125322	-7.29286e-05	0.125304	0.000112344	0.125158	2.64568e-05	0.125382	0.000951922	0.125338	0.00261031	0.125318	0.00642606	0.125123	-0.0311697	0.125361	-0.0182788	0.125337	0.0178721	0.125304	0.0637479	0.125134	0.190865
	0.125447	-7.28778e-05	0.125429	0.000112236	0.125283	2.63349e-05	0.125507	0.000952152	0.125463	0.00259344	0.125442	0.00641954	0.125248	-0.0311629	0.125486	-0.0183342	0.125461	0.0180892	0.125429	0.0636262	0.125259	0.191601
	0.125572	-7.28252e-05	0.125554	0.000112126	0.125407	2.62624e-05	0.125631	0.000952382	0.125588	0.00257624	0.125567	0.00641299	0.125372	-0.0311478	0.125611	-0.0183706	0.125586	0.0183019	0.125554	0.0634558	0.125383	0.192338
	0.125696	-7.27689e-05	0.125679	0.000112026	0.125532	2.59548e-05	0.125756	0.000952613	0.125713	0.00256622	0.125692	0.00640619	0.125497	-0.0311297	0.125735	-0.0183687	0.125711	0.0185094	0.125678	0.0632719	0.125508	0.192756
	0.125821	-7.21563e-05	0.125803	0.000111961	0.125657	2.55514e-05	0.125881	0.000952824	0.125838	0.00255746	0.125817	0.00639932	0.125622	-0.0311117	0.12586	-0.0183566	0.125836	0.0186417	0.125803	0.063082	0.125633	0.192587
	0.125946	-7.16903e-05	0.125928	0.000111924	0.125782	2.51451e-05	0.126006	0.000952235	0.125963	0.00254692	0.125942	0.00638476	0.125747	-0.031108	0.125985	-0.0183443	0.125961	0.018659	0.125928	0.0628596	0.125758	0.192693
	0.126071	-7.12375e-05	0.126053	0.000111869	0.125907	2.4794e-05	0.126131	0.000946218	0.126087	0.00253625	0.126067	0.00636937	0.125872	-0.0311261	0.12611	-0.0183321	0.126086	0.0185965	0.126053	0.0625091	0.125883	0.19292
	0.126196	-7.07865e-05	0.126178	0.000111809	0.126031	2.53715e-05	0.126256	0.000939797	0.126212	0.0025256	0.126191	0.00635417	0.125996	-0.0311698	0.126235	-0.0183201	0.12621	0.0185036	0.126178	0.0621217	0.126007	0.193146
	0.12632	-7.03412e-05	0.126302	0.000111694	0.126156	2.6509e-05	0.12638	0.000933633	0.126337	0.00252171	0.126316	0.00633958	0.126121	-0.0312254	0.12636	-0.0183343	0.126335	0.0184108	0.126302	0.0617447	0.126132	0.193467
	0.126445	-6.98282e-05	0.126427	0.000111232	0.126281	2.80065e-05	0.126505	0.000927524	0.126462	0.00252355	0.126441	0.00632448	0.126246	-0.0312809	0.126484	-0.0183608	0.12646	0.0183171	0.126427	0.0613763	0.126257	0.194378
	0.12657	-6.9552e-05	0.126552	0.000110294	0.126406	2.9501e-05	0.12663	0.000922595	0.126587	0.00252625	0.126566	0.00631859	0.126371	-0.031334	0.126609	-0.0183884	0.126585	0.0182176	0.126552	0.0610025	0.126382	0.195221
	0.126695	-6.96102e-05	0.126677	0.000109319	0.126531	3.09404e-05	0.126755	0.000925322	0.126712	0.00252879	0.126691	0.00633688	0.126495	-0.0313624	0.126734	-0.0184151	0.12671	0.0181124	0.126677	0.0607909	0.126507	0.195126
	0.12682	-6.96685e-05	0.126802	0.000108315	0.126655	3.1692e-05	0.12688	0.000929551	0.126836	0.00253128	0.126816	0.00636555	0.12662	-0.0313555	0.126859	-0.0184423	0.126835	0.0180809	0.126802	0.0606665	0.126631	0.195029
	0.126945	-6.97549e-05	0.126926	0.000107321	0.12678	3.19329e-05	0.127005	0.000933762	0.126961	0.00253215	0.12694	0.00639687	0.126745	-0.0313304	0.126984	-0.0184623	0.126959	0.0180683	0.126926	0.0603895	0.126756	0.194888
	0.127069	-7.02547e-05	0.127051	0.000106162	0.126905	3.34883e-05	0.12713	0.000937954	0.127086	0.00252923	0.127065	0.00643	0.12687	-0.0313035	0.127109	-0.0185054	0.127084	0.0180553	0.127051	0.0600222	0.126881	0.19449
	0.127194	-7.15193e-05	0.127176	0.000104554	0.12703	3.58651e-05	0.127254	0.000941989	0.127211	0.00252688	0.12719	0.00646033	0.126995	-0.0312765	0.127233	-0.0185646	0.127209	0.0180393	0.127176	0.0596657	0.127006	0.194008
	0.127319	-7.27783e-05	0.127301	0.000103006	0.127155	3.82389e-05	0.127379	0.000944735	0.127336	0.00252551	0.127315	0.00648599	0.127119	-0.0312442	0.127358	-0.0186261	0.127334	0.0179953	0.127301	0.0592773	0.12713	0.193973
	0.127444	-7.39846e-05	0.127426	0.000101832	0.127279	4.05576e-05	0.127504	0.000945454	0.127461	0.00252417	0.12744	0.00649524	0.127244	-0.0312145	0.127483	-0.0186873	0.127459	0.0178966	0.127426	0.0587763	0.127255	0.194116
	0.127569	-7.52078e-05	0.12755	0.000100672	0.127404	4.26644e-05	0.127629	0.000946172	0.127585	0.00252278	0.127565	0.00650233	0.127369	-0.031197	0.127608	-0.0187505	0.127584	0.0177872	0.12755	0.05829	0.12738	0.194249
	0.127694	-7.58937e-05	0.127675	9.94967e-05	0.127529	4.41125e-05	0.127754	0.000946909	0.12771	0.00251748	0.127689	0.00650917	0.127494	-0.0311849	0.127733	-0.0188168	0.127708	0.0176737	0.127675	0.0578291	0.127505	0.194342
	0.127818	-7.49429e-05	0.1278	9.83882e-05	0.127654	4.47278e-05	0.127879	0.000947628	0.127835	0.00250962	0.127814	0.00651626	0.127619	-0.0311727	0.127858	-0.01887	0.127833	0.0175607	0.1278	0.0573627	0.12763	0.194373
	0.127943	-7.38192e-05	0.127925	9.72859e-05	0.127779	4.53401e-05	0.128003	0.000947398	0.12796	0.0025008	0.127939	0.00652481	0.127743	-0.0311695	0.127983	-0.0189178	0.127958	0.0174489	0.127925	0.0569105	0.127754	0.19444
	0.128068	-7.1974e-05	0.12805	9.60899e-05	0.127903	4.59408e-05	0.128128	0.000940101	0.128085	0.00249188	0.128064	0.00653906	0.127868	-0.0311813	0.128107	-0.0189667	0.128083	0.0174494	0.12805	0.0564577	0.127879	0.194541
	0.128193	-7.01458e-05	0.128174	9.48585e-05	0.128028	4.64283e-05	0.128253	0.000932951	0.12821	0.00248348	0.128189	0.00655479	0.127993	-0.0311998	0.128232	-0.019016	0.128208	0.0174852	0.128174	0.0559838	0.128004	0.194647
	0.128318	-6.84058e-05	0.128299	9.36208e-05	0.128153	4.67766e-05	0.128378	0.000926032	0.128334	0.00247536	0.128314	0.00656996	0.128118	-0.0312173	0.128357	-0.0190459	0.128333	0.017545	0.128299	0.0556495	0.128129	0.194658
	0.128443	-6.82047e-05	0.128424	9.26977e-05	0.128278	4.64486e-05	0.128503	0.000918624	0.128459	0.00246876	0.128438	0.00658576	0.128242	-0.0312343	0.128482	-0.0190159	0.128457	0.0176032	0.128424	0.055386	0.128254	0.194272
	0.128567	-6.81653e-05	0.128549	9.23414e-05	0.128403	4.60424e-05	0.128628	0.000911816	0.128584	0.00246491	0.128563	0.00660198	0.128367	-0.031249	0.128607	-0.0189683	0.128582	0.017663	0.128549	0.055122	0.128378	0.193896
	0.128692	-6.79191e-05	0.128673	9.17143e-05	0.128528	4.56448e-05	0.128752	0.000907163	0.128709	0.00246258	0.128688	0.00662716	0.128492	-0.0312411	0.128732	-0.0189198	0.128707	0.0177354	0.128674	0.0549586	0.128503	0.193619
	0.128817	-6.76429e-05	0.128798	9.05745e-05	0.128652	4.53024e-05	0.128877	0.000905265	0.128834	0.00246019	0.128813	0.0066551	0.128617	-0.0312139	0.128856	-0.0188716	0.128832	0.0178421	0.128798	0.0549126	0.128628	0.193359
	0.128942	-6.73442e-05	0.128923	8.9441e-05	0.128777	4.50238e-05	0.129002	0.000903367	0.128959	0.00245786	0.128938	0.00668321	0.128742	-0.0311656	0.128981	-0.0188235	0.128957	0.0178743	0.128923	0.0549451	0.128753	0.193157
	0.129067	-6.688e-05	0.129048	8.81742e-05	0.128902	4.47336e-05	0.129127	0.000901404	0.129084	0.0024556	0.129063	0.00671135	0.128866	-0.0311112	0.129106	-0.0187394	0.129082	0.0179071	0.129048	0.0550192	0.128878	0.193229
	0.129191	-6.60871e-05	0.129173	8.66343e-05	0.129027	4.44405e-05	0.129252	0.000899552	0.129208	0.00245426	0.129187	0.00673952	0.128991	-0.0310568	0.129231	-0.0186708	0.129206	0.0179404	0.129173	0.0550998	0.129002	0.193473
	0.129316	-6.47549e-05	0.129297	8.533e-05	0.129152	4.41474e-05	0.129377	0.000898106	0.129333	0.002449	0.129312	0.00676864	0.129116	-0.0310043	0.129356	-0.0186062	0.129331	0.0179622	0.129298	0.055135	0.129127	0.193499
	0.129441	-6.29116e-05	0.129422	8.47716e-05	0.129276	4.36714e-05	0.129502	0.000898152	0.129458	0.00244146	0.129437	0.00678797	0.129241	-0.0309544	0.129481	-0.0185393	0.129456	0.017855	0.129422	0.0549559	0.129252	0.193527
	0.129566	-6.10307e-05	0.129547	8.42861e-05	0.129401	4.21305e-05	0.129626	0.000898041	0.129583	0.00243374	0.129562	0.00679974	0.129366	-0.0309406	0.129605	-0.0184748	0.129581	0.0176335	0.129547	0.0546719	0.129377	0.193519
	0.129691	-5.93358e-05	0.129672	8.37693e-05	0.129526	4.02006e-05	0.129751	0.000897931	0.129708	0.00242598	0.129687	0.00680972	0.12949	-0.0309385	0.12973	-0.0184709	0.129706	0.0173791	0.129672	0.0543468	0.129502	0.193302
	0.129816	-5.82497e-05	0.129797	8.30546e-05	0.129651	3.73915e-05	0.129876	0.00089782	0.129833	0.00241812	0.129811	0.00682008	0.129615	-0.0309363	0.129855	-0.0185124	0.129831	0.0171278	0.129797	0.0540152	0.129626	0.192793
	0.12994	-5.75864e-05	0.129921	8.20795e-05	0.129776	3.46085e-05	0.130001	0.000897129	0.129957	0.00241074	0.129936	0.00683016	0.12974	-0.0309332	0.12998	-0.0185698	0.129955	0.016873	0.129922	0.053677	0.129751	0.192311
	0.130065	-5.81539e-05	0.130046	8.10793e-05	0.1299	3.19735e-05	0.130126	0.000893508	0.130082	0.00240625	0.130061	0.00684066	0.129865	-0.0309278	0.130105	-0.0186262	0.13008	0.0166297	0.130046	0.0534969	0.129876	0.191804
	0.13019	-5.87007e-05	0.130171	8.00479e-05	0.130025	2.96519e-05	0.130251	0.000889768	0.130207	0.0024036	0.130186	0.0068556	0.129989	-0.0309183	0.13023	-0.0186843	0.130205	0.0165032	0.130171	0.0534185	0.130001	0.191329
	0.130315	-5.92606e-05	0.130296	7.90353e-05	0.13015	2.7754e-05	0.130375	0.000886156	0.130332	0.00240094	0.130311	0.00687032	0.130114	-0.0309066	0.130354	-0.0187411	0.13033	0.0164536	0.130296	0.0532751	0.130126	0.190897
	0.13044	-5.97717e-05	0.130421	7.8033e-05	0.130275	2.61637e-05	0.1305	0.000882452	0.130457	0.00239816	0.130436	0.00688568	0.130239	-0.0308946	0.130479	-0.0187948	0.130455	0.0164114	0.130421	0.0531031	0.13025	0.190673
	0.130565	-6.02246e-05	0.130545	7.70454e-05	0.1304	2.4646e-05	0.130625	0.000878942	0.130582	0.00239533	0.13056	0.00690116	0.130364	-0.0308826	0.130604	-0.0188392	0.13058	0.0163704	0.130546	0.0529305	0.130375	0.190617
	0.130689	-6.04144e-05	0.13067	7.60098e-05	0.130524	2.31282e-05	0.13075	0.000875671	0.130706	0.00238771	0.130685	0.00690924	0.130489	-0.0308563	0.130729	-0.0188799	0.130704	0.0163271	0.13067	0.0527401	0.1305	0.190886
	0.130814	-6.05402e-05	0.130795	7.49305e-05	0.130649	2.15989e-05	0.130875	0.000872207	0.130831	0.00237963	0.13081	0.00691772	0.130613	-0.0308115	0.130854	-0.0189202	0.130829	0.016261	0.130795	0.0525237	0.130625	0.191155
	0.130939	-6.06718e-05	0.13092	7.3872e-05	0.130774	2.01305e-05	0.131	0.000868466	0.130956	0.00237141	0.130935	0.00692685	0.130738	-0.0307372	0.130979	-0.0189604	0.130954	0.0161232	0.13092	0.0523257	0.13075	0.191499
	0.131064	-6.08371e-05	0.131044	7.28823e-05	0.130899	1.91496e-05	0.131125	0.000864634	0.131081	0.00236333	0.13106	0.00693556	0.130863	-0.0306568	0.131104	-0.0189971	0.131079	0.0159634	0.131045	0.0521553	0.130874	0.192073
	0.131189	-6.10889e-05	0.131169	7.2078e-05	0.131024	1.85605e-05	0.131249	0.000860948	0.131206	0.00235511	0.131185	0.0069443	0.130988	-0.030576	0.131228	-0.0189917	0.131204	0.0158036	0.13117	0.0519908	0.130999	0.192484
	0.131313	-6.13651e-05	0.131294	7.1257e-05	0.131149	1.79772e-05	0.131374	0.000857585	0.131331	0.00234708	0.131309	0.00696004	0.131113	-0.0304985	0.131353	-0.0189548	0.131329	0.0156452	0.131294	0.0518307	0.131124	0.192218
	0.131438	-6.1677e-05	0.131419	7.02465e-05	0.131273	1.7124e-05	0.131499	0.00085554	0.131456	0.00235033	0.131434	0.00697626	0.131237	-0.0304293	0.131478	-0.0189146	0.131453	0.015476	0.131419	0.0514379	0.131249	0.191584
	0.131563	-6.19927e-05	0.131544	6.92109e-05	0.131398	1.47298e-05	0.131624	0.000853836	0.13158	0.00235907	0.131559	0.0069877	0.131362	-0.0303981	0.131603	-0.0188726	0.131578	0.0152382	0.131544	0.050997	0.131374	0.190977
	0.131688	-6.22276e-05	0.131668	6.82128e-05	0.131523	1.21587e-05	0.131749	0.000852186	0.131705	0.00236811	0.131684	0.00699905	0.131487	-0.0303779	0.131728	-0.0188383	0.131703	0.014926	0.131669	0.0506048	0.131498	0.190246
	0.131813	-6.19025e-05	0.131793	6.73544e-05	0.131648	9.54108e-06	0.131874	0.000850473	0.13183	0.00237716	0.131809	0.00701101	0.131612	-0.0303586	0.131853	-0.0188408	0.131828	0.0146215	0.131794	0.0502245	0.131623	0.189357
	0.131938	-6.15737e-05	0.131918	6.66126e-05	0.131773	6.94089e-06	0.131998	0.000849063	0.131955	0.00238604	0.131934	0.00701463	0.131736	-0.0303388	0.131977	-0.0188825	0.131953	0.0143121	0.131918	0.049868	0.131748	0.18886
	0.132062	-6.17616e-05	0.132043	6.58291e-05	0.131897	4.53804e-06	0.132123	0.000848842	0.13208	0.00239791	0.132058	0.0070104	0.131861	-0.0303465	0.132102	-0.0189269	0.132078	0.0140013	0.132043	0.0496089	0.131873	0.188901
	0.132187	-6.19439e-05	0.132168	6.50144e-05	0.132022	3.07253e-06	0.132248	0.000849137	0.132205	0.00240035	0.132183	0.00701918	0.131986	-0.0303327	0.132227	-0.018973	0.132202	0.0137447	0.132168	0.0495553	0.131998	0.188943
	0.132312	-6.21111e-05	0.132292	6.4206e-05	0.132147	3.55717e-06	0.132373	0.00084957	0.132329	0.00240258	0.132308	0.00703066	0.132111	-0.0303032	0.132352	-0.0190173	0.132327	0.0136365	0.132293	0.0496635	0.132122	0.18889
	0.132437	-6.20341e-05	0.132417	6.33642e-05	0.132272	3.19732e-06	0.132498	0.000849994	0.132454	0.00240479	0.132433	0.00704268	0.132236	-0.030275	0.132477	-0.0190395	0.132452	0.0135535	0.132418	0.0498139	0.132247	0.188573
	0.132562	-6.15004e-05	0.132542	6.25557e-05	0.132397	2.53857e-06	0.132623	0.000850178	0.132579	0.00240701	0.132558	0.0070573	0.13236	-0.0302447	0.132602	-0.0190244	0.132577	0.013472	0.132542	0.0499584	0.132372	0.187958
	0.132687	-6.10175e-05	0.132667	6.21786e-05	0.132521	1.8537e-06	0.132747	0.000849054	0.132704	0.0024101	0.132683	0.00707797	0.132485	-0.0301961	0.132726	-0.0189985	0.132702	0.0133893	0.132667	0.0500346	0.132497	0.186843
	0.132811	-6.05177e-05	0.132792	6.21682e-05	0.132646	1.02953e-06	0.132872	0.000845276	0.132829	0.00240387	0.132807	0.00708932	0.13261	-0.030143	0.132851	-0.0189711	0.132827	0.0133171	0.132792	0.0499221	0.132621	0.185614
	0.132936	-6.00348e-05	0.132916	6.21578e-05	0.132771	-1.98014e-07	0.132997	0.000837869	0.132954	0.00239325	0.132932	0.00709247	0.132735	-0.0301234	0.132976	-0.0189435	0.132951	0.0132995	0.132917	0.0495586	0.132746	0.184413
	0.133061	-5.95895e-05	0.133041	6.20598e-05	0.132896	-9.98964e-07	0.133122	0.000830286	0.133078	0.00238255	0.133057	0.00709574	0.13286	-0.0301036	0.133101	-0.018936	0.133076	0.0133127	0.133042	0.0490852	0.132871	0.183394
	0.133186	-5.93865e-05	0.133166	6.18014e-05	0.133021	-1.24854e-06	0.133247	0.000822906	0.133203	0.00237168	0.133182	0.00709905	0.132984	-0.030085	0.133226	-0.0189508	0.133201	0.0133259	0.133166	0.0486416	0.132996	0.18271
	0.133311	-5.91554e-05	0.133291	6.17223e-05	0.133145	-1.4923e-06	0.133372	0.000815978	0.133328	0.00235907	0.133307	0.00709927	0.133109	-0.0300693	0.133351	-0.0189809	0.133326	0.0133389	0.133291	0.0481774	0.133121	0.182268
	0.133435	-5.83512e-05	0.133415	6.2039e-05	0.13327	-1.74768e-06	0.133497	0.000811076	0.133453	0.00234351	0.133432	0.00709669	0.133234	-0.0300787	0.133476	-0.0190123	0.133451	0.0133615	0.133416	0.0477701	0.133245	0.181984
	0.13356	-5.75263e-05	0.13354	6.24745e-05	0.133395	-2.01756e-06	0.133621	0.000806792	0.133578	0.0023333	0.133556	0.00709116	0.133359	-0.0300962	0.1336	-0.0190436	0.133576	0.0134474	0.133541	0.0474309	0.13337	0.181727
	0.133685	-5.67296e-05	0.133665	6.29558e-05	0.13352	-2.25843e-06	0.133746	0.000803116	0.133703	0.00232309	0.133681	0.00708538	0.133483	-0.0301168	0.133725	-0.019067	0.133701	0.0136331	0.133666	0.0472318	0.133495	0.181562
	0.13381	-5.60513e-05	0.13379	6.36184e-05	0.133645	-2.37451e-06	0.133871	0.000799347	0.133827	0.00231309	0.133806	0.00707981	0.133608	-0.0301365	0.13385	-0.0190582	0.133825	0.0138194	0.13379	0.0470679	0.13362	0.181637
	0.133935	-5.6444e-05	0.133915	6.43935e-05	0.133769	-2.49059e-06	0.133996	0.000795938	0.133952	0.00230281	0.133931	0.00707428	0.133733	-0.0301566	0.133975	-0.0190323	0.13395	0.0140057	0.133915	0.0468997	0.133745	0.181788
	0.13406	-5.84301e-05	0.134039	6.51165e-05	0.133894	-2.60667e-06	0.134121	0.000793285	0.134077	0.0022897	0.134056	0.00708735	0.133858	-0.0301675	0.1341	-0.0190016	0.134075	0.0141903	0.13404	0.0467401	0.133869	0.181991
	0.134184	-6.03674e-05	0.134164	6.58104e-05	0.134019	-2.85914e-06	0.134246	0.000793478	0.134202	0.00228225	0.134181	0.00709863	0.133983	-0.0301629	0.134225	-0.0189708	0.1342	0.0143325	0.134165	0.0465902	0.133994	0.18219
	0.134309	-6.24343e-05	0.134289	6.65105e-05	0.134144	-3.5295e-06	0.13437	0.000800002	0.134327	0.00227524	0.134305	0.00711011	0.134107	-0.0301447	0.134349	-0.0189399	0.134325	0.014335	0.13429	0.0464679	0.134119	0.182392
	0.134434	-6.43678e-05	0.134414	6.74335e-05	0.134269	-4.12151e-06	0.134495	0.000806368	0.134452	0.00226832	0.13443	0.0071207	0.134232	-0.0301258	0.134474	-0.0189397	0.13445	0.014327	0.134414	0.0463587	0.134244	0.182614
	0.134559	-6.56906e-05	0.134539	6.86087e-05	0.134394	-4.6816e-06	0.13462	0.000812965	0.134577	0.00226136	0.134555	0.0071317	0.134357	-0.0301072	0.134599	-0.0189762	0.134574	0.0143187	0.134539	0.0462505	0.134369	0.183008
	0.134684	-6.53731e-05	0.134663	6.93838e-05	0.134518	-5.25909e-06	0.134745	0.000817654	0.134701	0.00225487	0.13468	0.0071318	0.134482	-0.0300808	0.134724	-0.0190625	0.134699	0.0143107	0.134664	0.0461412	0.134493	0.183734
	0.134809	-6.48996e-05	0.134788	6.9611e-05	0.134643	-6.04843e-06	0.13487	0.000816982	0.134826	0.00224816	0.134805	0.00712563	0.134607	-0.0300545	0.134849	-0.0191494	0.134824	0.0143016	0.134789	0.0460362	0.134618	0.184536
	0.134933	-6.44392e-05	0.134913	6.97318e-05	0.134768	-7.70838e-06	0.134995	0.000814761	0.134951	0.00224056	0.13493	0.00711793	0.134731	-0.0300552	0.134974	-0.019236	0.134949	0.014279	0.134914	0.0458199	0.134743	0.185297
	0.135058	-6.39732e-05	0.135038	6.99527e-05	0.134893	-9.7833e-06	0.135119	0.000811435	0.135076	0.00223289	0.135054	0.00710986	0.134856	-0.0300558	0.135098	-0.0193209	0.135074	0.0142247	0.135038	0.0454888	0.134868	0.185713
	0.135183	-6.3573e-05	0.135162	7.04965e-05	0.135018	-1.19163e-05	0.135244	0.000808119	0.135201	0.00222536	0.135179	0.00710172	0.134981	-0.0300564	0.135223	-0.0194028	0.135199	0.0141696	0.135163	0.0451442	0.134993	0.185376
	0.135308	-6.33982e-05	0.135287	7.14133e-05	0.135142	-1.40812e-05	0.135369	0.000805502	0.135326	0.00221952	0.135304	0.0070925	0.135106	-0.0300558	0.135348	-0.0195195	0.135323	0.0141151	0.135288	0.0447996	0.135117	0.184678
	0.135433	-6.35335e-05	0.135412	7.26052e-05	0.135267	-1.63099e-05	0.135494	0.00080517	0.13545	0.00221728	0.135429	0.00708143	0.135231	-0.0300513	0.135473	-0.0196366	0.135448	0.014066	0.135413	0.0443603	0.135242	0.183798
	0.135557	-6.36726e-05	0.135537	7.39324e-05	0.135392	-1.85705e-05	0.135619	0.000805714	0.135575	0.00221391	0.135554	0.00706887	0.135355	-0.0300444	0.135598	-0.0197594	0.135573	0.0140677	0.135538	0.0437782	0.135367	0.182936
	0.135682	-6.38097e-05	0.135662	7.5241e-05	0.135517	-2.07122e-05	0.135744	0.000804811	0.1357	0.00221023	0.135678	0.00705613	0.13548	-0.0300352	0.135723	-0.0198762	0.135698	0.0142074	0.135662	0.0434184	0.135492	0.182163
	0.135807	-6.39469e-05	0.135786	7.61307e-05	0.135642	-2.19978e-05	0.135869	0.000803908	0.135825	0.00220647	0.135803	0.00704379	0.135605	-0.030026	0.135847	-0.0199882	0.135823	0.014411	0.135787	0.0430906	0.135617	0.1816
	0.135932	-6.39694e-05	0.135911	7.62599e-05	0.135766	-2.32834e-05	0.135993	0.000802876	0.13595	0.00220305	0.135928	0.00703123	0.13573	-0.030018	0.135972	-0.020024	0.135948	0.0146149	0.135912	0.0427579	0.135741	0.181341
	0.136057	-6.34659e-05	0.136036	7.63203e-05	0.135891	-2.4569e-05	0.136118	0.000800803	0.136075	0.0022028	0.136053	0.00701565	0.135854	-0.0300237	0.136097	-0.0200301	0.136072	0.0148202	0.136037	0.0424436	0.135866	0.181309
	0.136182	-6.29604e-05	0.136161	7.6662e-05	0.136016	-2.54773e-05	0.136243	0.000797984	0.136199	0.00220251	0.136178	0.00699858	0.135979	-0.0300304	0.136222	-0.0200355	0.136197	0.0150346	0.136162	0.0424945	0.135991	0.181275
	0.136306	-6.24493e-05	0.136286	7.69954e-05	0.136141	-2.53235e-05	0.136368	0.00079779	0.136324	0.00220172	0.136303	0.00698239	0.136104	-0.0300393	0.136347	-0.0200412	0.136322	0.0152715	0.136286	0.0424317	0.136116	0.181231
	0.136431	-6.19683e-05	0.13641	7.73329e-05	0.136266	-2.51639e-05	0.136493	0.000798205	0.136449	0.00220093	0.136427	0.00696729	0.136229	-0.0300482	0.136472	-0.0200429	0.136447	0.0154143	0.136411	0.0422867	0.136241	0.181065
	0.136556	-6.16639e-05	0.136535	7.77351e-05	0.13639	-2.53206e-05	0.136618	0.00079861	0.136574	0.00219994	0.136552	0.00695076	0.136354	-0.03006	0.136597	-0.020045	0.136572	0.0155493	0.136536	0.0421325	0.136365	0.180653
	0.136681	-6.20397e-05	0.13666	7.87352e-05	0.136515	-2.54744e-05	0.136742	0.000799228	0.136699	0.00219645	0.136677	0.00693324	0.136478	-0.030091	0.136721	-0.0200497	0.136697	0.0156821	0.136661	0.0419821	0.13649	0.180089
	0.136806	-6.25846e-05	0.136785	8.00396e-05	0.13664	-2.56369e-05	0.136867	0.000800352	0.136824	0.00219019	0.136802	0.00690838	0.136603	-0.0301291	0.136846	-0.0200546	0.136821	0.0158083	0.136786	0.0418161	0.136615	0.179502
	0.136931	-6.3137e-05	0.13691	8.13315e-05	0.136765	-2.58255e-05	0.136992	0.000801365	0.136948	0.00218859	0.136927	0.00689251	0.136728	-0.0301808	0.136971	-0.0200596	0.136946	0.015927	0.13691	0.041657	0.13674	0.178932
	0.137055	-6.37064e-05	0.137034	8.26337e-05	0.13689	-2.60374e-05	0.137117	0.000802093	0.137073	0.0021875	0.137052	0.00687652	0.136853	-0.030234	0.137096	-0.0200622	0.137071	0.0160601	0.137035	0.0415293	0.136865	0.178441
	0.13718	-6.42306e-05	0.137159	8.39631e-05	0.137015	-2.62289e-05	0.137242	0.000802793	0.137198	0.00218643	0.137176	0.00685989	0.136978	-0.0302882	0.137221	-0.0200604	0.137196	0.0162232	0.13716	0.041406	0.136989	0.178098
	0.137305	-6.45839e-05	0.137284	8.528e-05	0.137139	-2.64175e-05	0.137367	0.000803549	0.137323	0.00218567	0.137301	0.00684349	0.137102	-0.0303293	0.137346	-0.0200623	0.137321	0.0163828	0.137285	0.0412886	0.137114	0.177725
	0.13743	-6.47925e-05	0.137409	8.58988e-05	0.137264	-2.66149e-05	0.137492	0.000804461	0.137448	0.00218758	0.137426	0.00682454	0.137227	-0.030354	0.13747	-0.0200657	0.137446	0.0165465	0.137409	0.0410722	0.137239	0.17729
	0.137555	-6.50029e-05	0.137533	8.61551e-05	0.137389	-2.66062e-05	0.137616	0.000804958	0.137573	0.0021894	0.137551	0.00680069	0.137352	-0.0303737	0.137595	-0.0200693	0.13757	0.0167132	0.137534	0.0405155	0.137364	0.176844
	0.13768	-6.52021e-05	0.137658	8.62676e-05	0.137514	-2.55905e-05	0.137741	0.00080447	0.137698	0.00219113	0.137676	0.00677357	0.137477	-0.0303865	0.13772	-0.0200747	0.137695	0.0169008	0.137659	0.0402023	0.137489	0.176386
	0.137804	-6.53975e-05	0.137783	8.63614e-05	0.137639	-2.31441e-05	0.137866	0.000803991	0.137822	0.00219292	0.137801	0.00674807	0.137601	-0.0303993	0.137845	-0.0201103	0.13782	0.0171405	0.137784	0.0399378	0.137613	0.175467
	0.137929	-6.56343e-05	0.137908	8.64551e-05	0.137763	-2.06048e-05	0.137991	0.00080353	0.137947	0.00219479	0.137925	0.00672241	0.137726	-0.0304135	0.13797	-0.0201489	0.137945	0.0173924	0.137909	0.0396819	0.137738	0.174105
	0.138054	-6.6119e-05	0.138033	8.68635e-05	0.137888	-1.81381e-05	0.138116	0.00080224	0.138072	0.00219787	0.13805	0.00670365	0.137851	-0.0304346	0.138095	-0.0201726	0.13807	0.0176508	0.138033	0.0394244	0.137863	0.172929
	0.138179	-6.66282e-05	0.138157	8.76241e-05	0.138013	-1.56743e-05	0.138241	0.000799016	0.138197	0.00220152	0.138175	0.0066938	0.137976	-0.0304509	0.138219	-0.0201961	0.138195	0.0179236	0.138158	0.0391528	0.137988	0.171752
	0.138304	-6.71844e-05	0.138282	8.83263e-05	0.138138	-1.36081e-05	0.138365	0.00079452	0.138322	0.0022027	0.1383	0.0066911	0.138101	-0.0304427	0.138344	-0.0202183	0.138319	0.0182182	0.138283	0.0387444	0.138112	0.170549
	0.138428	-6.7735e-05	0.138407	8.89701e-05	0.138263	-1.31235e-05	0.13849	0.000789894	0.138447	0.00220327	0.138425	0.00668833	0.138225	-0.0304321	0.138469	-0.020234	0.138444	0.0184816	0.138408	0.0381812	0.138237	0.169455
	0.138553	-6.83851e-05	0.138532	8.96119e-05	0.138387	-1.43859e-05	0.138615	0.000785343	0.138571	0.00220384	0.13855	0.0066862	0.13835	-0.0304192	0.138594	-0.0202404	0.138569	0.0187114	0.138533	0.0376191	0.138362	0.168718
	0.138678	-6.97249e-05	0.138657	9.0164e-05	0.138512	-1.56134e-05	0.13874	0.000781676	0.138696	0.00220461	0.138674	0.00668833	0.138475	-0.0303969	0.138719	-0.0202718	0.138694	0.0189461	0.138657	0.0370527	0.138487	0.168285
	0.138803	-7.14799e-05	0.138781	8.99077e-05	0.138637	-1.69106e-05	0.138865	0.000780561	0.138821	0.00220655	0.138799	0.00669288	0.1386	-0.0303688	0.138844	-0.0203031	0.138819	0.019147	0.138782	0.0365134	0.138612	0.167935
	0.138928	-7.32067e-05	0.138906	8.94139e-05	0.138762	-1.90087e-05	0.13899	0.000781363	0.138946	0.00220762	0.138924	0.00669094	0.138725	-0.0303579	0.138968	-0.0203337	0.138944	0.0192721	0.138907	0.0360806	0.138736	0.167586
	0.139053	-7.48959e-05	0.139031	8.89409e-05	0.138887	-2.21081e-05	0.139114	0.000783169	0.139071	0.00220821	0.139049	0.006689	0.138849	-0.0303573	0.139093	-0.0203561	0.139068	0.0193694	0.139032	0.0358664	0.138861	0.167317
	0.139177	-7.66979e-05	0.139156	8.84617e-05	0.139011	-2.46009e-05	0.139239	0.000784965	0.139196	0.00220879	0.139174	0.00668709	0.138974	-0.030357	0.139218	-0.0203541	0.139193	0.0194272	0.139157	0.0356624	0.138986	0.167245
	0.139302	-7.86257e-05	0.139281	8.79929e-05	0.139136	-2.69225e-05	0.139364	0.000786946	0.13932	0.00221002	0.139299	0.00668229	0.139099	-0.030359	0.139343	-0.0203315	0.139318	0.0194716	0.139281	0.0354585	0.139111	0.167119
	0.139427	-8.03413e-05	0.139405	8.78741e-05	0.139261	-2.92499e-05	0.139489	0.000789673	0.139445	0.0022157	0.139423	0.00666006	0.139224	-0.0303655	0.139468	-0.0202957	0.139443	0.0195157	0.139406	0.0352686	0.139236	0.166789
	0.139552	-8.16378e-05	0.13953	8.88388e-05	0.139386	-3.13161e-05	0.139614	0.000792336	0.13957	0.00222667	0.139548	0.00663803	0.139348	-0.0303652	0.139593	-0.02026	0.139568	0.0195565	0.139531	0.0350993	0.13936	0.166459
	0.139677	-8.29512e-05	0.139655	9.01953e-05	0.139511	-3.29006e-05	0.139739	0.000793488	0.139695	0.00224143	0.139673	0.00661778	0.139473	-0.0303442	0.139718	-0.0202311	0.139693	0.0195813	0.139656	0.0348747	0.139485	0.16613
	0.139802	-8.42872e-05	0.13978	9.1608e-05	0.139635	-3.43922e-05	0.139864	0.000794483	0.13982	0.00225642	0.139798	0.00659784	0.139598	-0.030323	0.139842	-0.020271	0.139817	0.0195634	0.139781	0.0346205	0.13961	0.165856
	0.139926	-8.52549e-05	0.139904	9.29832e-05	0.13976	-3.58954e-05	0.139988	0.000795459	0.139945	0.00227094	0.139923	0.00657784	0.139723	-0.0303061	0.139967	-0.0203295	0.139942	0.0195157	0.139905	0.0343695	0.139735	0.165481
	0.140051	-8.5456e-05	0.140029	9.44084e-05	0.139885	-3.74016e-05	0.140113	0.00079616	0.14007	0.00228361	0.140048	0.00656099	0.139848	-0.0303073	0.140092	-0.020418	0.140067	0.0194683	0.14003	0.0341341	0.13986	0.164937
	0.140176	-8.53338e-05	0.140154	9.53294e-05	0.14001	-3.84753e-05	0.140238	0.000796031	0.140194	0.00228433	0.140172	0.00654236	0.139972	-0.0303166	0.140217	-0.0205063	0.140192	0.0194441	0.140155	0.0341872	0.139984	0.164374
	0.140301	-8.50952e-05	0.140279	9.56565e-05	0.140135	-3.86407e-05	0.140363	0.000795008	0.140319	0.00228744	0.140297	0.00650996	0.140097	-0.0303332	0.140342	-0.0205958	0.140317	0.0194716	0.14028	0.0343641	0.140109	0.163797
	0.140426	-8.48566e-05	0.140404	9.58503e-05	0.14026	-3.81648e-05	0.140488	0.000793727	0.140444	0.00229058	0.140422	0.00647661	0.140222	-0.0303505	0.140467	-0.0206933	0.140442	0.01953	0.140405	0.0345236	0.140234	0.163116
	0.14055	-8.45315e-05	0.140528	9.6042e-05	0.140384	-3.73261e-05	0.140613	0.000792447	0.140569	0.00229364	0.140547	0.00644393	0.140347	-0.0303651	0.140591	-0.0207946	0.140566	0.0196232	0.140529	0.0346767	0.140359	0.162243
	0.140675	-8.39659e-05	0.140653	9.62358e-05	0.140509	-3.64381e-05	0.140737	0.000790917	0.140694	0.00229723	0.140672	0.00641137	0.140472	-0.0303681	0.140716	-0.02087	0.140691	0.019713	0.140654	0.0348336	0.140484	0.161298
	0.1408	-8.35149e-05	0.140778	9.63337e-05	0.140634	-3.57039e-05	0.140862	0.000788476	0.140819	0.00230319	0.140797	0.00638339	0.140596	-0.0303601	0.140841	-0.0209325	0.140816	0.0197943	0.140779	0.0349683	0.140608	0.160322
	0.140925	-8.33176e-05	0.140903	9.56753e-05	0.140759	-3.56981e-05	0.140987	0.000788393	0.140943	0.0023102	0.140921	0.00636482	0.140721	-0.0303589	0.140966	-0.0209949	0.140941	0.0198483	0.140904	0.0350154	0.140733	0.159341
	0.14105	-8.31166e-05	0.141028	9.47751e-05	0.140884	-3.61595e-05	0.141112	0.00079194	0.141068	0.00231719	0.141046	0.00634912	0.140846	-0.030363	0.141091	-0.0210549	0.141066	0.0198813	0.141029	0.0348401	0.140858	0.158347
	0.141175	-8.29362e-05	0.141152	9.38771e-05	0.141008	-3.58461e-05	0.141237	0.00079545	0.141193	0.00232396	0.141171	0.00633405	0.140971	-0.0303672	0.141216	-0.0211039	0.141191	0.0199105	0.141153	0.0346373	0.140983	0.157198
	0.141299	-8.30734e-05	0.141277	9.29686e-05	0.141133	-3.51932e-05	0.141362	0.000799071	0.141318	0.00233085	0.141296	0.00632206	0.141095	-0.03037	0.14134	-0.0211553	0.141315	0.0199378	0.141278	0.034436	0.141108	0.15649
	0.141424	-8.36559e-05	0.141402	9.20393e-05	0.141258	-3.45344e-05	0.141486	0.00080412	0.141443	0.00233647	0.141421	0.00632241	0.14122	-0.0303679	0.141465	-0.0212133	0.14144	0.0199651	0.141403	0.034231	0.141232	0.156303
	0.141549	-8.42139e-05	0.141527	9.10142e-05	0.141383	-3.40266e-05	0.141611	0.000810219	0.141568	0.00233759	0.141546	0.006324	0.141345	-0.0303669	0.14159	-0.0212711	0.141565	0.0199863	0.141528	0.0340319	0.141357	0.156163
	0.141674	-8.47513e-05	0.141651	8.95889e-05	0.141508	-3.37335e-05	0.141736	0.000814163	0.141692	0.00233573	0.14167	0.00632743	0.14147	-0.0303688	0.141715	-0.0213251	0.14169	0.0199896	0.141653	0.0339167	0.141482	0.156019
	0.141799	-8.52887e-05	0.141776	8.80887e-05	0.141632	-3.33069e-05	0.141861	0.000816779	0.141817	0.00233388	0.141795	0.0063309	0.141595	-0.0303707	0.14184	-0.0213489	0.141815	0.0199709	0.141777	0.0339594	0.141607	0.156472
	0.141924	-8.58393e-05	0.141901	8.65947e-05	0.141757	-3.27207e-05	0.141986	0.000819387	0.141942	0.00233205	0.14192	0.00633344	0.141719	-0.030372	0.141965	-0.0213618	0.14194	0.0199381	0.141902	0.0341163	0.141732	0.157457
	0.142048	-8.63861e-05	0.142026	8.50466e-05	0.141882	-3.21345e-05	0.142111	0.000820962	0.142067	0.0023298	0.142045	0.00633293	0.141844	-0.0303709	0.14209	-0.0213833	0.142064	0.0199053	0.142027	0.0344382	0.141856	0.158423
	0.142173	-8.68596e-05	0.142151	8.41673e-05	0.142007	-3.14467e-05	0.142236	0.000820713	0.142192	0.00232457	0.14217	0.00633115	0.141969	-0.0303646	0.142214	-0.021403	0.142189	0.0198345	0.142152	0.0347671	0.141981	0.159371
	0.142298	-8.73124e-05	0.142275	8.50987e-05	0.142132	-3.04803e-05	0.14236	0.000821073	0.142317	0.00231503	0.142295	0.0063323	0.142094	-0.0303474	0.142339	-0.0214259	0.142314	0.0196761	0.142277	0.0350993	0.142106	0.160341
	0.142423	-8.77803e-05	0.1424	8.6576e-05	0.142256	-2.99173e-05	0.142485	0.000822906	0.142441	0.00230546	0.142419	0.00633516	0.142219	-0.0303296	0.142464	-0.0214837	0.142439	0.019457	0.142401	0.0354141	0.142231	0.161167
	0.142548	-8.82219e-05	0.142525	8.81908e-05	0.142381	-3.04049e-05	0.14261	0.00082474	0.142566	0.00229562	0.142544	0.00633786	0.142343	-0.0303119	0.142589	-0.0216167	0.142564	0.0191944	0.142526	0.0356592	0.142356	0.16155
	0.142672	-8.85469e-05	0.14265	8.97744e-05	0.142506	-3.12465e-05	0.142735	0.000826343	0.142691	0.00228582	0.142669	0.00633777	0.142468	-0.0302949	0.142714	-0.0217537	0.142689	0.0189326	0.142651	0.0355104	0.14248	0.161761
	0.142797	-8.84793e-05	0.142775	9.12225e-05	0.142631	-3.20967e-05	0.14286	0.00082672	0.142816	0.00227681	0.142794	0.00632975	0.142593	-0.0302731	0.142839	-0.0218921	0.142813	0.018672	0.142776	0.035367	0.142605	0.162098
	0.142922	-8.78442e-05	0.142899	9.21122e-05	0.142756	-3.31763e-05	0.142985	0.000825735	0.142941	0.00227127	0.142919	0.00632534	0.142718	-0.0302336	0.142963	-0.0220306	0.142938	0.0184279	0.142901	0.0352253	0.14273	0.162425
	0.143047	-8.71039e-05	0.143024	9.20206e-05	0.142881	-3.45779e-05	0.143109	0.000824205	0.143066	0.00226866	0.143043	0.00632559	0.142842	-0.0301889	0.143088	-0.0221683	0.143063	0.0182143	0.143025	0.0351009	0.142855	0.162748
	0.143172	-8.63729e-05	0.143149	9.1758e-05	0.143005	-3.59825e-05	0.143234	0.000822445	0.143191	0.00226612	0.143168	0.00632584	0.142967	-0.0301456	0.143213	-0.0222943	0.143188	0.0180154	0.14315	0.0349856	0.14298	0.163432
	0.143297	-8.54484e-05	0.143274	9.14934e-05	0.14313	-3.73406e-05	0.143359	0.000820686	0.143315	0.00226355	0.143293	0.00632813	0.143092	-0.0301098	0.143338	-0.0224192	0.143313	0.0178217	0.143275	0.0348904	0.143104	0.164322
	0.143421	-8.42064e-05	0.143399	9.12225e-05	0.143255	-3.86988e-05	0.143484	0.000818087	0.14344	0.00226155	0.143418	0.00633805	0.143217	-0.0301025	0.143463	-0.022549	0.143438	0.0176288	0.1434	0.0348039	0.143229	0.164987
	0.143546	-8.29663e-05	0.143523	9.09912e-05	0.14338	-3.96361e-05	0.143609	0.00081455	0.143565	0.00226123	0.143543	0.00635157	0.143342	-0.0301215	0.143588	-0.0226786	0.143563	0.0174326	0.143525	0.0347168	0.143354	0.165524
	0.143671	-8.18407e-05	0.143648	9.14434e-05	0.143505	-3.97203e-05	0.143734	0.000810781	0.14369	0.00226115	0.143668	0.00636571	0.143466	-0.0301546	0.143712	-0.0228064	0.143687	0.0172386	0.143649	0.034621	0.143479	0.166066
	0.143796	-8.06814e-05	0.143773	9.2231e-05	0.143629	-3.97348e-05	0.143858	0.000806884	0.143815	0.00226107	0.143792	0.00638005	0.143591	-0.0301874	0.143837	-0.0229128	0.143812	0.0170477	0.143774	0.0345128	0.143603	0.166377
	0.143921	-7.96536e-05	0.143898	9.30082e-05	0.143754	-4.01556e-05	0.143983	0.000802987	0.14394	0.00226098	0.143917	0.00639398	0.143716	-0.030218	0.143962	-0.0230183	0.143937	0.0168529	0.143899	0.0345534	0.143728	0.166402
	0.144046	-7.91575e-05	0.144022	9.37958e-05	0.143879	-4.06489e-05	0.144108	0.000799697	0.144064	0.00226109	0.144042	0.00640994	0.143841	-0.0302399	0.144087	-0.0230908	0.144062	0.0166597	0.144024	0.0348953	0.143853	0.166933
	0.14417	-7.92552e-05	0.144147	9.43751e-05	0.144004	-4.1209e-05	0.144233	0.000799228	0.144189	0.00226319	0.144167	0.00643394	0.143966	-0.0302483	0.144212	-0.0231546	0.144187	0.016466	0.144149	0.0352496	0.143978	0.167947
	0.144295	-7.95145e-05	0.144272	9.43376e-05	0.144129	-4.2422e-05	0.144358	0.000801642	0.144314	0.00226898	0.144292	0.0064507	0.14409	-0.0302514	0.144337	-0.0232182	0.144312	0.0163252	0.144273	0.0355867	0.144103	0.168956
	0.14442	-7.97719e-05	0.144397	9.38271e-05	0.144253	-4.42184e-05	0.144483	0.000805041	0.144439	0.00227397	0.144417	0.00646688	0.144215	-0.0302546	0.144461	-0.0232819	0.144436	0.0162852	0.144398	0.0358658	0.144227	0.169941
	0.144545	-8.00312e-05	0.144522	9.32582e-05	0.144378	-4.57767e-05	0.144608	0.000808533	0.144564	0.00227905	0.144541	0.006483	0.14434	-0.0302578	0.144586	-0.0233525	0.144561	0.0162908	0.144523	0.0361314	0.144352	0.170926
	0.14467	-8.00087e-05	0.144646	9.27082e-05	0.144503	-4.7132e-05	0.144732	0.000812034	0.144689	0.002284	0.144666	0.00649852	0.144465	-0.0302617	0.144711	-0.0234306	0.144686	0.0162963	0.144648	0.0364063	0.144477	0.171713
	0.144794	-7.9259e-05	0.144771	9.21372e-05	0.144628	-4.84901e-05	0.144857	0.000817009	0.144813	0.00228624	0.144791	0.00650911	0.144589	-0.0302704	0.144836	-0.0235151	0.144811	0.016302	0.144773	0.0366757	0.144602	0.172329
	0.144919	-7.81184e-05	0.144896	9.11767e-05	0.144753	-4.99208e-05	0.144982	0.000821285	0.144938	0.00228012	0.144916	0.00651302	0.144714	-0.0302894	0.144961	-0.0236041	0.144936	0.0162935	0.144897	0.0369602	0.144727	0.172903
	0.145044	-7.6914e-05	0.145021	9.09829e-05	0.144877	-5.13544e-05	0.145107	0.000823956	0.145063	0.00227083	0.145041	0.00651286	0.144839	-0.0303151	0.145086	-0.0236932	0.145061	0.0162541	0.145022	0.0373346	0.144851	0.173467
	0.145169	-7.56832e-05	0.145146	9.08933e-05	0.145002	-5.17955e-05	0.145232	0.000826232	0.145188	0.00226155	0.145166	0.00650793	0.144964	-0.0303414	0.145211	-0.0238032	0.145185	0.0162086	0.145147	0.0377944	0.144976	0.173794
	0.145294	-7.44431e-05	0.14527	9.08058e-05	0.145127	-5.13341e-05	0.145357	0.000828499	0.145313	0.00225232	0.14529	0.00650319	0.145089	-0.0303615	0.145335	-0.023929	0.14531	0.0161767	0.145272	0.0382207	0.145101	0.173844
	0.145419	-7.31522e-05	0.145395	9.07225e-05	0.145252	-5.08726e-05	0.145481	0.000829632	0.145438	0.00224293	0.145415	0.0064982	0.145213	-0.0303684	0.14546	-0.0240801	0.145435	0.0161444	0.145397	0.0386194	0.145226	0.173648
	0.145543	-7.16527e-05	0.14552	9.13663e-05	0.145377	-5.0626e-05	0.145606	0.00082907	0.145563	0.00223164	0.14554	0.00650313	0.145338	-0.0303692	0.145585	-0.0242311	0.14556	0.0161119	0.145521	0.0390246	0.145351	0.173337
	0.145668	-7.00011e-05	0.145645	9.21768e-05	0.145501	-5.10671e-05	0.145731	0.000827126	0.145687	0.00221613	0.145665	0.00651699	0.145463	-0.030366	0.14571	-0.0243748	0.145685	0.0160891	0.145646	0.0394141	0.145475	0.173018
	0.145793	-6.83475e-05	0.14577	9.20831e-05	0.145626	-5.23323e-05	0.145856	0.000824776	0.145812	0.00219868	0.14579	0.00654551	0.145588	-0.0303627	0.145835	-0.0245333	0.14581	0.0160805	0.145771	0.0397436	0.1456	0.173008
	0.145918	-6.66959e-05	0.145894	9.18268e-05	0.145751	-5.39807e-05	0.145981	0.00082251	0.145937	0.00218103	0.145915	0.0065822	0.145713	-0.0303594	0.14596	-0.0247169	0.145934	0.0160745	0.145896	0.0400492	0.145725	0.173364
	0.146043	-6.5033e-05	0.146019	9.15788e-05	0.145876	-5.56783e-05	0.146106	0.000820197	0.146062	0.00216319	0.146039	0.00662089	0.145837	-0.0303555	0.146084	-0.0248277	0.146059	0.0160687	0.146021	0.0403403	0.14585	0.173795
	0.146168	-6.37458e-05	0.146144	9.13267e-05	0.146001	-5.73499e-05	0.146231	0.000816687	0.146187	0.00214616	0.146164	0.006658	0.145962	-0.0303449	0.146209	-0.0249302	0.146184	0.0160629	0.146145	0.0406297	0.145975	0.17419
	0.146292	-6.28984e-05	0.146269	9.08412e-05	0.146126	-5.85281e-05	0.146355	0.000812992	0.146312	0.0021338	0.146289	0.00668925	0.146087	-0.0303179	0.146334	-0.0250281	0.146309	0.0160381	0.14627	0.0409435	0.146099	0.174589
	0.146417	-6.20716e-05	0.146393	9.0785e-05	0.14625	-5.97527e-05	0.14648	0.00080962	0.146436	0.00213145	0.146414	0.00671574	0.146212	-0.0302848	0.146459	-0.0251284	0.146434	0.0159472	0.146395	0.0413378	0.146224	0.174752
	0.146542	-6.12655e-05	0.146518	9.10829e-05	0.146375	-6.17899e-05	0.146605	0.000806304	0.146561	0.00212915	0.146539	0.00673952	0.146337	-0.0302554	0.146584	-0.0251477	0.146559	0.0158041	0.14652	0.0416938	0.146349	0.174262
	0.146667	-6.04407e-05	0.146643	9.14288e-05	0.1465	-6.41667e-05	0.14673	0.000802987	0.146686	0.00212683	0.146664	0.00676206	0.146461	-0.030243	0.146709	-0.0251386	0.146683	0.0156537	0.146645	0.0417003	0.146474	0.173607
	0.146792	-5.98149e-05	0.146768	9.17705e-05	0.146625	-6.65637e-05	0.146855	0.000799292	0.146811	0.00212497	0.146788	0.00678479	0.146586	-0.0302523	0.146833	-0.0251189	0.146808	0.0155074	0.146769	0.0417068	0.146599	0.173111
	0.146916	-5.95425e-05	0.146893	9.21268e-05	0.14675	-6.91668e-05	0.14698	0.000795727	0.146936	0.00212326	0.146913	0.00680034	0.146711	-0.0302737	0.146958	-0.0250982	0.146933	0.0153613	0.146894	0.0417133	0.146723	0.172669
	0.147041	-5.94504e-05	0.147017	9.26394e-05	0.146874	-7.1944e-05	0.147104	0.000793036	0.147061	0.00211941	0.147038	0.00680641	0.146836	-0.0303057	0.147083	-0.0250791	0.147058	0.015217	0.147019	0.0417019	0.146848	0.172234
	0.147166	-5.93621e-05	0.147142	9.35791e-05	0.146999	-7.40973e-05	0.147229	0.000790733	0.147185	0.00211441	0.147163	0.00680927	0.14696	-0.0303378	0.147208	-0.0250836	0.147183	0.0150935	0.147144	0.0416646	0.146973	0.171884
	0.147291	-5.92757e-05	0.147267	9.46314e-05	0.147124	-7.56499e-05	0.147354	0.00078842	0.14731	0.0021095	0.147288	0.00681112	0.147085	-0.0303604	0.147333	-0.0251137	0.147308	0.0149814	0.147269	0.0417717	0.147098	0.171632
	0.147416	-5.92775e-05	0.147392	9.56482e-05	0.147249	-7.72169e-05	0.147479	0.000786918	0.147435	0.00210546	0.147413	0.00681296	0.14721	-0.030365	0.147458	-0.0251552	0.147432	0.014867	0.147393	0.0420795	0.147223	0.171522
	0.147541	-5.95575e-05	0.147517	9.66546e-05	0.147374	-7.87579e-05	0.147604	0.000787646	0.14756	0.00210388	0.147537	0.00681299	0.147335	-0.030372	0.147583	-0.0251952	0.147557	0.014753	0.147518	0.0423884	0.147347	0.171466
	0.147665	-6.00292e-05	0.147641	9.69567e-05	0.147498	-7.95066e-05	0.147729	0.000786817	0.147685	0.00210513	0.147662	0.00681007	0.14746	-0.0303835	0.147707	-0.0252368	0.147682	0.0146356	0.147643	0.0426805	0.147472	0.171408
	0.14779	-6.05045e-05	0.147766	9.6888e-05	0.147623	-7.92106e-05	0.147853	0.000784689	0.14781	0.00210841	0.147787	0.00679792	0.147584	-0.0303951	0.147832	-0.0252764	0.147807	0.0145174	0.147768	0.0428407	0.147597	0.171295
	0.147915	-6.09781e-05	0.147891	9.67817e-05	0.147748	-7.85664e-05	0.147978	0.00078245	0.147934	0.00211173	0.147912	0.0067785	0.147709	-0.0304065	0.147957	-0.0253166	0.147932	0.0144008	0.147893	0.042719	0.147722	0.171127
	0.14804	-6.14647e-05	0.148016	9.66754e-05	0.147873	-7.7896e-05	0.148103	0.000780156	0.148059	0.00211468	0.148037	0.00675904	0.147834	-0.0304178	0.148082	-0.0253849	0.148057	0.0142876	0.148017	0.0424393	0.147847	0.170189
	0.148165	-6.15418e-05	0.148141	9.65754e-05	0.147998	-7.72373e-05	0.148228	0.000776517	0.148184	0.00211613	0.148162	0.00673977	0.147959	-0.0304295	0.148207	-0.0254696	0.148181	0.0141713	0.148142	0.042159	0.147971	0.168724
	0.14829	-6.10795e-05	0.148265	9.6838e-05	0.148122	-7.68194e-05	0.148353	0.00077401	0.148309	0.00211649	0.148286	0.00672693	0.148084	-0.0304434	0.148332	-0.0255508	0.148306	0.0140525	0.148267	0.0418783	0.148096	0.167139
	0.148414	-6.04106e-05	0.14839	9.67442e-05	0.148247	-7.69587e-05	0.148478	0.00077331	0.148434	0.00211894	0.148411	0.00672464	0.148208	-0.0304587	0.148456	-0.0256358	0.148431	0.0140346	0.148392	0.041604	0.148221	0.165568
	0.148539	-5.97435e-05	0.148515	9.58482e-05	0.148372	-7.75797e-05	0.148603	0.000773015	0.148559	0.00212277	0.148536	0.00672769	0.148333	-0.030474	0.148581	-0.025718	0.148556	0.0141368	0.148516	0.0413568	0.148346	0.164106
	0.148664	-5.91103e-05	0.14864	9.49314e-05	0.148497	-7.83429e-05	0.148727	0.000772711	0.148684	0.00212653	0.148661	0.00673186	0.148458	-0.0304757	0.148706	-0.0257678	0.148681	0.0142721	0.148641	0.0411328	0.148471	0.162897
	0.148789	-5.85485e-05	0.148764	9.40209e-05	0.148622	-7.90974e-05	0.148852	0.000774176	0.148808	0.00213185	0.148786	0.00673602	0.148583	-0.0304549	0.148831	-0.0257479	0.148806	0.0144071	0.148766	0.0409083	0.148595	0.1622
	0.148914	-5.83756e-05	0.148889	9.29874e-05	0.148747	-7.99187e-05	0.148977	0.000776867	0.148933	0.00213986	0.148911	0.00674149	0.148707	-0.0304336	0.148956	-0.0257278	0.14893	0.0145422	0.148891	0.0406832	0.14872	0.161719
	0.149039	-5.8494e-05	0.149014	9.19372e-05	0.148871	-8.09112e-05	0.149102	0.000781151	0.149058	0.00214815	0.149035	0.00674931	0.148832	-0.0304121	0.149081	-0.0257071	0.149055	0.0146879	0.149016	0.0405053	0.148845	0.161241
	0.149163	-5.86143e-05	0.149139	9.13621e-05	0.148996	-8.16483e-05	0.149227	0.000786071	0.149183	0.0021556	0.14916	0.00676444	0.148957	-0.0303908	0.149205	-0.0256764	0.14918	0.0148224	0.14914	0.0404771	0.14897	0.160811
	0.149288	-5.87326e-05	0.149264	9.08621e-05	0.149121	-8.21387e-05	0.149352	0.000790871	0.149308	0.00216293	0.149285	0.00678479	0.149082	-0.0303723	0.14933	-0.0255622	0.149305	0.0149414	0.149265	0.0405415	0.149094	0.160404
	0.149413	-5.88529e-05	0.149388	9.03266e-05	0.149246	-8.26059e-05	0.149476	0.000796408	0.149433	0.00217147	0.14941	0.00680505	0.149207	-0.0303617	0.149455	-0.0254457	0.14943	0.0150602	0.14939	0.0405983	0.149219	0.159584
	0.149538	-5.95819e-05	0.149513	8.9814e-05	0.149371	-8.30732e-05	0.149601	0.000802904	0.149557	0.00218373	0.149535	0.0068252	0.149331	-0.0303444	0.14958	-0.0253366	0.149555	0.0151822	0.149515	0.040654	0.149344	0.158483
	0.149663	-6.10382e-05	0.149638	8.93702e-05	0.149495	-8.36303e-05	0.149726	0.00081091	0.149682	0.00219716	0.149659	0.00683563	0.149456	-0.0303033	0.149705	-0.0252274	0.149679	0.0152779	0.14964	0.0407076	0.149469	0.157322
	0.149787	-6.25902e-05	0.149763	8.89222e-05	0.14962	-8.4855e-05	0.149851	0.000819313	0.149807	0.00220769	0.149784	0.00683277	0.149581	-0.0302517	0.14983	-0.0251219	0.149804	0.0152947	0.149764	0.0407487	0.149594	0.156221
	0.149912	-6.40991e-05	0.149888	8.84784e-05	0.149745	-8.68545e-05	0.149976	0.000828029	0.149932	0.00221621	0.149909	0.00682256	0.149706	-0.0302	0.149954	-0.025048	0.149929	0.0152597	0.149889	0.0407877	0.149718	0.155252
	0.150037	-6.56155e-05	0.150012	8.80033e-05	0.14987	-8.91151e-05	0.150101	0.000836524	0.150057	0.00222497	0.150034	0.00681007	0.149831	-0.0301515	0.150079	-0.0250045	0.150054	0.0152203	0.150014	0.0408542	0.149843	0.154608
	0.150162	-6.67109e-05	0.150137	8.75449e-05	0.149995	-9.13642e-05	0.150225	0.000841748	0.150182	0.00223172	0.150159	0.0067977	0.149955	-0.030111	0.150204	-0.0249717	0.150179	0.0151809	0.150139	0.0409213	0.149968	0.154193
	0.150287	-6.63182e-05	0.150262	8.69636e-05	0.150119	-9.34188e-05	0.15035	0.000845405	0.150306	0.00223526	0.150284	0.0067909	0.15008	-0.0300798	0.150329	-0.0249386	0.150304	0.0151415	0.150264	0.0409878	0.150093	0.153835
	0.150412	-6.50386e-05	0.150387	8.61593e-05	0.150244	-9.51832e-05	0.150475	0.000845682	0.150431	0.00223557	0.150408	0.00678944	0.150205	-0.0300577	0.150454	-0.0249039	0.150428	0.0150326	0.150388	0.0410581	0.150218	0.15347
	0.150536	-6.37158e-05	0.150512	8.55258e-05	0.150369	-9.61496e-05	0.1506	0.000845092	0.150556	0.00223204	0.150533	0.00678393	0.15033	-0.0300362	0.150579	-0.0248659	0.150553	0.0147736	0.150513	0.0411599	0.150342	0.153604
	0.150661	-6.23666e-05	0.150636	8.4907e-05	0.150494	-9.65674e-05	0.150725	0.000844475	0.150681	0.00222852	0.150658	0.00677494	0.150454	-0.0300139	0.150704	-0.0248128	0.150678	0.0143677	0.150638	0.0413162	0.150467	0.153981
	0.150786	-6.11528e-05	0.150761	8.43194e-05	0.150619	-9.69795e-05	0.15085	0.000840283	0.150806	0.00222577	0.150783	0.00676603	0.150579	-0.0299893	0.150828	-0.0247515	0.150803	0.013915	0.150763	0.0414915	0.150592	0.154401
	0.150911	-6.09311e-05	0.150886	8.37047e-05	0.150743	-9.73887e-05	0.150975	0.000832857	0.150931	0.00222437	0.150908	0.00675316	0.150704	-0.0299638	0.150953	-0.0246899	0.150928	0.013459	0.150888	0.0416635	0.150717	0.15483
	0.151036	-6.17128e-05	0.151011	8.38006e-05	0.150868	-9.78414e-05	0.151099	0.000822989	0.151055	0.00222774	0.151033	0.00673173	0.150829	-0.0299373	0.151078	-0.0246283	0.151053	0.0130187	0.151012	0.0418171	0.150842	0.15526
	0.151161	-6.26015e-05	0.151135	8.47486e-05	0.150993	-9.84421e-05	0.151224	0.000812421	0.15118	0.00223795	0.151157	0.00671345	0.150954	-0.0299112	0.151203	-0.024568	0.151177	0.0126867	0.151137	0.0418837	0.150966	0.155558
	0.151285	-6.34771e-05	0.15126	8.58613e-05	0.151118	-9.8979e-05	0.151349	0.000801356	0.151305	0.00224959	0.151282	0.00670041	0.151078	-0.0298851	0.151328	-0.0245111	0.151302	0.0124778	0.151262	0.0418193	0.151091	0.15569
	0.15141	-6.43753e-05	0.151385	8.69761e-05	0.151243	-9.94404e-05	0.151474	0.000791756	0.15143	0.00226095	0.151407	0.00668798	0.151203	-0.0298595	0.151453	-0.0244388	0.151427	0.0123207	0.151387	0.0416787	0.151216	0.156068
	0.151535	-6.49597e-05	0.15151	8.80846e-05	0.151367	-9.99105e-05	0.151599	0.000784219	0.151555	0.00227086	0.151532	0.00667564	0.151328	-0.0298342	0.151577	-0.0243557	0.151552	0.0121618	0.151512	0.0415402	0.151341	0.156555
	0.15166	-6.52415e-05	0.151635	8.90826e-05	0.151492	-0.000100372	0.151724	0.000778451	0.15168	0.0022798	0.151657	0.00666092	0.151453	-0.0298196	0.151702	-0.0242732	0.151677	0.012	0.151636	0.0414011	0.151466	0.157025
	0.151785	-6.54557e-05	0.151759	8.90139e-05	0.151617	-0.000100862	0.151848	0.000773909	0.151805	0.00228932	0.151782	0.006636	0.151578	-0.0298113	0.151827	-0.0241926	0.151802	0.0118722	0.151761	0.0412805	0.15159	0.157504
	0.151909	-6.56681e-05	0.151884	8.83388e-05	0.151742	-0.000101298	0.151973	0.00076956	0.151929	0.00229937	0.151906	0.00659991	0.151702	-0.0298046	0.151952	-0.0241053	0.151926	0.0117581	0.151886	0.0412102	0.151715	0.15782
	0.152034	-6.58748e-05	0.152009	8.77324e-05	0.151867	-0.000101359	0.152098	0.000765202	0.152054	0.00230958	0.152031	0.00656026	0.151827	-0.0297984	0.152077	-0.0240065	0.152051	0.0116374	0.152011	0.0411896	0.15184	0.157592
	0.152159	-6.6352e-05	0.152134	8.71011e-05	0.151992	-0.000100787	0.152223	0.000765884	0.152179	0.00232061	0.152156	0.00652058	0.151952	-0.0297952	0.152202	-0.0238891	0.152176	0.0115162	0.152136	0.0411793	0.151965	0.156982
	0.152284	-6.74231e-05	0.152259	8.64614e-05	0.152116	-0.000100201	0.152348	0.000767589	0.152304	0.00233302	0.152281	0.00647785	0.152077	-0.0298061	0.152326	-0.023768	0.152301	0.0113985	0.15226	0.0411696	0.15209	0.156277
	0.152409	-6.87816e-05	0.152383	8.5978e-05	0.152241	-9.96145e-05	0.152473	0.00077074	0.152429	0.00234522	0.152406	0.00643181	0.152201	-0.0298176	0.152451	-0.0236513	0.152426	0.011299	0.152385	0.0411252	0.152214	0.155561
	0.152534	-7.02266e-05	0.152508	8.57675e-05	0.152366	-9.90254e-05	0.152598	0.000774241	0.152554	0.00235715	0.152531	0.0063894	0.152326	-0.0298295	0.152576	-0.0235409	0.152551	0.0112803	0.15251	0.04097	0.152339	0.154834
	0.152658	-7.17053e-05	0.152633	8.55488e-05	0.152491	-9.70376e-05	0.152722	0.000777751	0.152678	0.00236911	0.152655	0.00634959	0.152451	-0.0298417	0.152701	-0.0234783	0.152675	0.0113222	0.152635	0.0406924	0.152464	0.154197
	0.152783	-7.31503e-05	0.152758	8.53216e-05	0.152616	-9.57433e-05	0.152847	0.000779824	0.152803	0.00238329	0.15278	0.00630988	0.152576	-0.0298539	0.152826	-0.0234855	0.1528	0.0113737	0.15276	0.0403624	0.152589	0.154197
	0.152908	-7.43886e-05	0.152882	8.51112e-05	0.15274	-9.46173e-05	0.152972	0.000779769	0.152928	0.00240231	0.152905	0.00627224	0.152701	-0.0298523	0.152951	-0.0235088	0.152925	0.0114236	0.152884	0.0400297	0.152714	0.154416
	0.153033	-7.54972e-05	0.153007	8.48507e-05	0.152865	-9.34913e-05	0.153097	0.000779741	0.153053	0.00242306	0.15303	0.00625062	0.152825	-0.0298309	0.153076	-0.0235323	0.15305	0.011474	0.153009	0.039683	0.152838	0.154618
	0.153158	-7.65325e-05	0.153132	8.45715e-05	0.15299	-9.2377e-05	0.153222	0.000780091	0.153178	0.00244294	0.153155	0.00624693	0.15295	-0.0297855	0.1532	-0.0235575	0.153175	0.0114952	0.153134	0.039294	0.152963	0.154827
	0.153283	-7.75622e-05	0.153257	8.42319e-05	0.153115	-9.24988e-05	0.153347	0.000780506	0.153303	0.00246261	0.15328	0.00625059	0.153075	-0.0297294	0.153325	-0.0235803	0.1533	0.0115106	0.153259	0.0388867	0.153088	0.155146
	0.153407	-7.85844e-05	0.153382	8.38923e-05	0.15324	-9.34275e-05	0.153471	0.000780902	0.153427	0.00248227	0.153404	0.00625552	0.1532	-0.0296739	0.15345	-0.0235805	0.153425	0.011536	0.153384	0.0385301	0.153213	0.155387
	0.153532	-7.98076e-05	0.153506	8.35297e-05	0.153364	-9.40224e-05	0.153596	0.000780874	0.153552	0.00249993	0.153529	0.00626048	0.153325	-0.0296186	0.153575	-0.0235627	0.153549	0.0115627	0.153508	0.0381866	0.153338	0.155614
	0.153657	-8.09388e-05	0.153631	8.29338e-05	0.153489	-9.4536e-05	0.153721	0.000779797	0.153677	0.0025138	0.153654	0.00626219	0.153449	-0.0295627	0.1537	-0.0235447	0.153674	0.0115897	0.153633	0.0378442	0.153462	0.155844
	0.153782	-8.12582e-05	0.153756	8.2117e-05	0.153614	-9.50555e-05	0.153846	0.000776203	0.153802	0.00252398	0.153779	0.00626381	0.153574	-0.0295247	0.153825	-0.0235201	0.153799	0.0115952	0.153758	0.0375326	0.153587	0.156068
	0.153907	-8.11962e-05	0.153881	8.20336e-05	0.153739	-9.54589e-05	0.153971	0.000772352	0.153927	0.00253293	0.153904	0.00626779	0.153699	-0.0294968	0.153949	-0.0234608	0.153924	0.0115754	0.153883	0.0373535	0.153712	0.156184
	0.154031	-8.11305e-05	0.154006	8.22608e-05	0.153864	-9.48582e-05	0.154096	0.00076851	0.154052	0.00254189	0.154029	0.00627256	0.153824	-0.0294688	0.154074	-0.0233483	0.154049	0.0115556	0.154008	0.0374038	0.153837	0.156181
	0.154156	-8.09294e-05	0.15413	8.24983e-05	0.153988	-9.53225e-05	0.15422	0.000764502	0.154177	0.00255005	0.154153	0.00627726	0.153948	-0.029441	0.154199	-0.0232388	0.154174	0.011539	0.154132	0.0376245	0.153961	0.156181
	0.154281	-8.05893e-05	0.154255	8.28692e-05	0.154113	-9.63063e-05	0.154345	0.000760798	0.154301	0.00255475	0.154278	0.00627869	0.154073	-0.0294275	0.154324	-0.0231304	0.154298	0.0115228	0.154257	0.0378436	0.154086	0.156197
	0.154406	-8.07152e-05	0.15438	8.36672e-05	0.154238	-9.73307e-05	0.15447	0.000758643	0.154426	0.00255806	0.154403	0.00627345	0.154198	-0.0294316	0.154449	-0.0230242	0.154423	0.0115137	0.154382	0.0380617	0.154211	0.156213
	0.154531	-8.13428e-05	0.154505	8.40944e-05	0.154363	-9.83841e-05	0.154595	0.00075668	0.154551	0.00256267	0.154528	0.00625739	0.154323	-0.0294415	0.154574	-0.0229358	0.154548	0.0115374	0.154507	0.0382115	0.154336	0.156236
	0.154656	-8.21489e-05	0.15463	8.41423e-05	0.154488	-9.97219e-05	0.15472	0.000754708	0.154676	0.00256726	0.154653	0.00623393	0.154448	-0.0294514	0.154698	-0.0229103	0.154673	0.0115236	0.154632	0.0382548	0.154461	0.156337
	0.15478	-8.2878e-05	0.154754	8.41881e-05	0.154613	-0.000101243	0.154845	0.000751014	0.154801	0.00257198	0.154778	0.00620843	0.154572	-0.0294615	0.154823	-0.0228873	0.154798	0.0114781	0.154756	0.0382835	0.154585	0.156518
	0.154905	-8.30696e-05	0.154879	8.42152e-05	0.154737	-0.00010238	0.15497	0.0007445	0.154926	0.00257689	0.154902	0.0061828	0.154697	-0.0294697	0.154948	-0.0228614	0.154923	0.0114299	0.154881	0.0383111	0.15471	0.156554
	0.15503	-8.297e-05	0.155004	8.37318e-05	0.154862	-0.000103486	0.155094	0.00073548	0.15505	0.00257982	0.155027	0.00615718	0.154822	-0.029461	0.155073	-0.0228352	0.155047	0.0113817	0.155006	0.0383381	0.154835	0.156572
	0.155155	-8.2551e-05	0.155129	8.31046e-05	0.154987	-0.000104583	0.155219	0.000725944	0.155175	0.00258049	0.155152	0.00612993	0.154947	-0.0294694	0.155198	-0.0228093	0.155172	0.0113445	0.155131	0.0384425	0.15496	0.156589
	0.15528	-8.19685e-05	0.155253	8.27046e-05	0.155112	-0.000105677	0.155344	0.000716362	0.1553	0.00258071	0.155277	0.00609979	0.155072	-0.0294896	0.155323	-0.0227876	0.155297	0.0113059	0.155256	0.0386389	0.155085	0.156606
	0.155405	-8.13954e-05	0.155378	8.22879e-05	0.155237	-0.000104049	0.155469	0.000707149	0.155425	0.00258091	0.155402	0.00606961	0.155196	-0.0295095	0.155447	-0.0227942	0.155422	0.0112585	0.15538	0.0387552	0.155209	0.156862
	0.155529	-8.08411e-05	0.155503	8.18961e-05	0.155361	-0.000101811	0.155594	0.000700662	0.15555	0.00258088	0.155527	0.00603919	0.155321	-0.029529	0.155572	-0.0228727	0.155547	0.0112084	0.155505	0.0387812	0.155334	0.157379
	0.155654	-8.03093e-05	0.155628	8.15732e-05	0.155486	-9.95739e-05	0.155719	0.000694103	0.155675	0.00257837	0.155651	0.0060142	0.155446	-0.0295537	0.155697	-0.0229593	0.155672	0.0111582	0.15563	0.0388071	0.155459	0.157999
	0.155779	-7.93135e-05	0.155753	8.13752e-05	0.155611	-9.73539e-05	0.155843	0.000686667	0.155799	0.00257234	0.155776	0.00599525	0.155571	-0.0295771	0.155822	-0.0230456	0.155796	0.0110995	0.155755	0.0388401	0.155584	0.158609
	0.155904	-7.79831e-05	0.155877	8.11293e-05	0.155736	-9.51222e-05	0.155968	0.000678827	0.155924	0.00256477	0.155901	0.00599029	0.155695	-0.0295938	0.155947	-0.0231283	0.155921	0.0110499	0.15588	0.0389153	0.155709	0.159226
	0.156029	-7.66171e-05	0.156002	8.08147e-05	0.155861	-9.30821e-05	0.156093	0.000671262	0.156049	0.00255702	0.156026	0.00599169	0.15582	-0.0296078	0.156072	-0.0231927	0.156046	0.0110805	0.156004	0.0390446	0.155833	0.159807
	0.156154	-7.54521e-05	0.156127	8.05147e-05	0.155985	-9.11494e-05	0.156218	0.00066508	0.156174	0.00254929	0.156151	0.00599369	0.155945	-0.0296218	0.156197	-0.0232283	0.156171	0.0111403	0.156129	0.0391858	0.155958	0.160053
	0.156278	-7.48471e-05	0.156252	8.03042e-05	0.15611	-8.91906e-05	0.156343	0.000660943	0.156299	0.00253995	0.156275	0.00599115	0.15607	-0.029633	0.156321	-0.0232496	0.156296	0.0112001	0.156254	0.0393238	0.156083	0.159546
	0.156403	-7.48339e-05	0.156377	8.09856e-05	0.156235	-8.7223e-05	0.156468	0.000660833	0.156424	0.0025316	0.1564	0.00598034	0.156195	-0.0296366	0.156446	-0.0232705	0.156421	0.0112665	0.156379	0.0394633	0.156208	0.158928
	0.156528	-7.58899e-05	0.156501	8.19691e-05	0.15636	-8.52961e-05	0.156592	0.00066098	0.156549	0.0025251	0.156525	0.00595929	0.156319	-0.0296315	0.156571	-0.0232909	0.156545	0.011342	0.156504	0.0395439	0.156333	0.158304
	0.156653	-7.7271e-05	0.156626	8.3363e-05	0.156485	-8.32705e-05	0.156717	0.000661137	0.156673	0.00251861	0.15665	0.0059329	0.156444	-0.0296238	0.156696	-0.0233081	0.15667	0.0115192	0.156628	0.0394823	0.156457	0.157678
	0.156778	-7.87328e-05	0.156751	8.48111e-05	0.156609	-8.12101e-05	0.156842	0.000661294	0.156798	0.00251211	0.156775	0.00590584	0.156569	-0.0296161	0.156821	-0.023331	0.156795	0.0117584	0.156753	0.0393405	0.156582	0.157049
	0.156902	-8.02567e-05	0.156876	8.61822e-05	0.156734	-7.9228e-05	0.156967	0.000660418	0.156923	0.0025064	0.1569	0.00587726	0.156694	-0.0296083	0.156946	-0.0233684	0.15692	0.0120052	0.156878	0.0391939	0.156707	0.157209
	0.157027	-8.19027e-05	0.157001	8.74053e-05	0.156859	-7.72111e-05	0.157092	0.000663763	0.157048	0.00250097	0.157024	0.00584442	0.156819	-0.0296034	0.15707	-0.023405	0.157045	0.0122524	0.157003	0.0390479	0.156832	0.156816
	0.157152	-8.27671e-05	0.157125	8.82783e-05	0.156984	-7.5261e-05	0.157217	0.000669945	0.157173	0.00249491	0.157149	0.00581628	0.156943	-0.029602	0.157195	-0.0234407	0.15717	0.0124974	0.157128	0.038931	0.156957	0.156344
	0.157277	-8.32895e-05	0.15725	8.84971e-05	0.157109	-7.32847e-05	0.157342	0.000676477	0.157298	0.00248853	0.157274	0.00579653	0.157068	-0.0296022	0.15732	-0.0234713	0.157294	0.0127046	0.157252	0.0389413	0.157081	0.155874
	0.157402	-8.3825e-05	0.157375	8.84429e-05	0.157233	-7.26724e-05	0.157466	0.000683056	0.157422	0.00248216	0.157399	0.00577924	0.157193	-0.0296026	0.157445	-0.023492	0.157419	0.0128211	0.157377	0.0390852	0.157206	0.155392
	0.157527	-8.42158e-05	0.1575	8.83596e-05	0.157358	-7.22458e-05	0.157591	0.000688399	0.157547	0.00247528	0.157524	0.00576156	0.157318	-0.029603	0.15757	-0.0235068	0.157544	0.0129242	0.157502	0.0392599	0.157331	0.154898
	0.157651	-8.43924e-05	0.157624	8.79408e-05	0.157483	-7.17873e-05	0.157716	0.000688593	0.157672	0.00246668	0.157649	0.00574843	0.157443	-0.0295972	0.157695	-0.0235215	0.157669	0.0130275	0.157627	0.0394341	0.157456	0.154403
	0.157776	-8.48847e-05	0.157749	8.66614e-05	0.157608	-7.13085e-05	0.157841	0.000686483	0.157797	0.00245833	0.157773	0.00573692	0.157567	-0.0295793	0.157819	-0.0235361	0.157794	0.0131251	0.157752	0.0396116	0.157581	0.154091
	0.157901	-8.56645e-05	0.157874	8.55217e-05	0.157733	-7.08384e-05	0.157966	0.000684207	0.157922	0.00245088	0.157898	0.00572881	0.157692	-0.0295581	0.157944	-0.0235515	0.157919	0.0131986	0.157876	0.0396803	0.157705	0.15377
	0.158026	-8.65683e-05	0.157999	8.46382e-05	0.157858	-7.05395e-05	0.158091	0.000682015	0.158047	0.00244337	0.158023	0.00572179	0.157817	-0.0295366	0.158069	-0.02357	0.158043	0.0132259	0.158001	0.0395861	0.15783	0.153458
	0.158151	-8.74458e-05	0.158124	8.37172e-05	0.157982	-7.08877e-05	0.158215	0.000679822	0.158171	0.0024357	0.158148	0.00571485	0.157942	-0.0295153	0.158194	-0.0235903	0.158168	0.0132369	0.158126	0.0394439	0.157955	0.153128
	0.158276	-8.84361e-05	0.158248	8.28254e-05	0.158107	-7.11547e-05	0.15834	0.000679905	0.158296	0.00242898	0.158273	0.00570894	0.158066	-0.0294943	0.158319	-0.0236116	0.158293	0.0132463	0.158251	0.0393021	0.15808	0.152477
	0.1584	-8.91426e-05	0.158373	8.22274e-05	0.158232	-7.1413e-05	0.158465	0.000674552	0.158421	0.00242211	0.158398	0.00570493	0.158191	-0.0295017	0.158444	-0.0236329	0.158418	0.0132557	0.158376	0.0391609	0.158205	0.151964
	0.158525	-8.92553e-05	0.158498	8.15711e-05	0.158357	-7.16567e-05	0.15859	0.000668941	0.158546	0.00241467	0.158522	0.00570506	0.158316	-0.0295134	0.158568	-0.0236543	0.158543	0.0133667	0.1585	0.0389759	0.158329	0.151588
	0.15865	-8.91971e-05	0.158623	8.08168e-05	0.158482	-7.19063e-05	0.158715	0.000663311	0.158671	0.00240723	0.158647	0.00571174	0.158441	-0.0295231	0.158693	-0.0236927	0.158668	0.0135116	0.158625	0.0387444	0.158454	0.151218
	0.158775	-8.91388e-05	0.158748	8.00604e-05	0.158606	-7.07977e-05	0.15884	0.000657654	0.158796	0.00239978	0.158772	0.00572026	0.158566	-0.0295331	0.158818	-0.0237481	0.158792	0.0135954	0.15875	0.0385491	0.158579	0.150865
	0.1589	-8.9229e-05	0.158872	7.92436e-05	0.158731	-7.10125e-05	0.158964	0.000651831	0.15892	0.00239115	0.158897	0.00572849	0.15869	-0.0295429	0.158943	-0.0237803	0.158917	0.0136695	0.158875	0.038383	0.158704	0.150723
	0.159024	-8.94733e-05	0.158997	7.83018e-05	0.158856	-7.12679e-05	0.159089	0.000647621	0.159045	0.00237801	0.159022	0.00572719	0.158815	-0.0295426	0.159068	-0.023813	0.159042	0.0137434	0.159	0.0382126	0.158829	0.150825
	0.159149	-8.99299e-05	0.159122	7.73059e-05	0.158981	-7.15174e-05	0.159214	0.000645566	0.15917	0.00235992	0.159147	0.00572026	0.15894	-0.0295323	0.159193	-0.0238451	0.159167	0.0137745	0.159124	0.0380433	0.158953	0.151159
	0.159274	-9.04391e-05	0.159247	7.63453e-05	0.159106	-7.17699e-05	0.159339	0.000643641	0.159295	0.00234045	0.159271	0.00569362	0.159065	-0.0295263	0.159318	-0.0238677	0.159292	0.0137351	0.159249	0.037881	0.159078	0.151492
	0.159399	-9.09521e-05	0.159371	7.53931e-05	0.15923	-7.20804e-05	0.159464	0.000641623	0.15942	0.00232096	0.159396	0.00566163	0.15919	-0.0295227	0.159442	-0.0238592	0.159417	0.0137323	0.159374	0.0377674	0.159203	0.151825
	0.159524	-9.14087e-05	0.159496	7.44408e-05	0.159355	-7.11199e-05	0.159589	0.000639633	0.159545	0.00230147	0.159521	0.00562977	0.159314	-0.029519	0.159567	-0.0238296	0.159541	0.0137337	0.159499	0.0376922	0.159328	0.152285
	0.159649	-9.13354e-05	0.159621	7.35095e-05	0.15948	-6.90856e-05	0.159714	0.000635312	0.15967	0.0022868	0.159646	0.0055997	0.159439	-0.0295154	0.159692	-0.0237992	0.159666	0.0137351	0.159624	0.037617	0.159452	0.153453
	0.159773	-9.09314e-05	0.159746	7.27385e-05	0.159605	-6.7089e-05	0.159838	0.00063123	0.159794	0.00228175	0.159771	0.00557401	0.159564	-0.0295425	0.159817	-0.023769	0.159791	0.0137323	0.159748	0.0375423	0.159577	0.154487
	0.159898	-9.04729e-05	0.159871	7.22072e-05	0.15973	-6.49937e-05	0.159963	0.00062713	0.159919	0.00228094	0.159896	0.00555321	0.159689	-0.0295817	0.159942	-0.0237383	0.159916	0.0136905	0.159873	0.0375266	0.159702	0.155482
	0.160023	-8.99957e-05	0.159995	7.18988e-05	0.159854	-6.30407e-05	0.160088	0.000623168	0.160044	0.00228061	0.16002	0.00553442	0.159813	-0.0296222	0.160067	-0.0237104	0.160041	0.0136731	0.159998	0.0375358	0.159827	0.156493
	0.160148	-8.95315e-05	0.16012	7.15779e-05	0.159979	-6.19379e-05	0.160213	0.000619041	0.160169	0.00228028	0.160145	0.00551528	0.159938	-0.0296636	0.160191	-0.0237097	0.160166	0.0136874	0.160123	0.0374482	0.159952	0.157459
	0.160273	-8.96518e-05	0.160245	7.1207e-05	0.160104	-6.2115e-05	0.160338	0.000615623	0.160294	0.00227922	0.16027	0.00549668	0.160063	-0.0297049	0.160316	-0.0237435	0.16029	0.0137042	0.160247	0.0372962	0.160076	0.158068
	0.160398	-9.02531e-05	0.16037	7.06278e-05	0.160229	-6.23007e-05	0.160463	0.000612619	0.160419	0.00227253	0.160395	0.00547684	0.160188	-0.029746	0.160441	-0.0237774	0.160415	0.0137202	0.160372	0.0371452	0.160201	0.158798
	0.160522	-9.0999e-05	0.160495	6.97756e-05	0.160354	-6.2498e-05	0.160587	0.000609588	0.160543	0.00226871	0.16052	0.00546082	0.160313	-0.0297724	0.160566	-0.0238111	0.16054	0.0138968	0.160497	0.0369532	0.160326	0.159695
	0.160647	-9.176e-05	0.160619	6.85212e-05	0.160479	-6.26867e-05	0.160712	0.000606428	0.160668	0.00226633	0.160645	0.00545119	0.160437	-0.0297821	0.160691	-0.0238558	0.160665	0.0141192	0.160622	0.0366097	0.160451	0.160614
	0.160772	-9.25511e-05	0.160744	6.73189e-05	0.160603	-6.28666e-05	0.160837	0.000603452	0.160793	0.0022641	0.160769	0.00544298	0.160562	-0.0297889	0.160816	-0.023902	0.16079	0.0143027	0.160747	0.0362548	0.160576	0.161491
	0.160897	-9.3049e-05	0.160869	6.62021e-05	0.160728	-6.26228e-05	0.160962	0.000601664	0.160918	0.00226191	0.160894	0.00543478	0.160687	-0.0297961	0.16094	-0.0239212	0.160915	0.0144747	0.160871	0.0359848	0.1607	0.162187
	0.161022	-9.31317e-05	0.160994	6.56687e-05	0.160853	-6.18219e-05	0.161087	0.000602927	0.161043	0.00225839	0.161019	0.00542848	0.160812	-0.0298011	0.161065	-0.0239353	0.161039	0.0146551	0.160996	0.0357138	0.160825	0.16268
	0.161146	-9.37274e-05	0.161119	6.575e-05	0.160978	-6.10296e-05	0.161212	0.000607027	0.161168	0.00225381	0.161144	0.0054254	0.160937	-0.0297921	0.16119	-0.0239489	0.161164	0.0148304	0.161121	0.0354449	0.16095	0.162981
	0.161271	-9.44527e-05	0.161243	6.63084e-05	0.161103	-6.02693e-05	0.161336	0.000610998	0.161292	0.00224902	0.161269	0.00542311	0.161061	-0.0297984	0.161315	-0.0239626	0.161289	0.0149932	0.161246	0.035386	0.161075	0.163285
	0.161396	-9.51817e-05	0.161368	6.70251e-05	0.161227	-5.94712e-05	0.161461	0.000615116	0.161417	0.00224424	0.161394	0.00542092	0.161186	-0.0298099	0.16144	-0.0239723	0.161414	0.0151486	0.161371	0.0354228	0.1612	0.163584
	0.161521	-9.58882e-05	0.161493	6.77065e-05	0.161352	-5.9213e-05	0.161586	0.000618921	0.161542	0.00223944	0.161518	0.00541872	0.161311	-0.0298207	0.161565	-0.0239747	0.161539	0.0152996	0.161495	0.0353254	0.161324	0.163858
	0.161646	-9.61006e-05	0.161618	6.84233e-05	0.161477	-6.24922e-05	0.161711	0.000621897	0.161667	0.00223458	0.161643	0.00541704	0.161436	-0.0298315	0.16169	-0.0239751	0.161664	0.0154435	0.16162	0.0351782	0.161449	0.163889
	0.161771	-9.6125e-05	0.161742	6.89192e-05	0.161602	-6.57483e-05	0.161836	0.000621667	0.161792	0.00223002	0.161768	0.00542019	0.16156	-0.0298534	0.161814	-0.0239755	0.161788	0.0155801	0.161745	0.0350311	0.161574	0.163488
	0.161895	-9.61288e-05	0.161867	6.93109e-05	0.161727	-6.89811e-05	0.161961	0.000621095	0.161917	0.00222629	0.161893	0.00541742	0.161685	-0.0298738	0.161939	-0.0239759	0.161913	0.0156788	0.16187	0.0348131	0.161699	0.16285
	0.16202	-9.61306e-05	0.161992	6.95901e-05	0.161851	-7.23851e-05	0.162086	0.000620506	0.162041	0.00222246	0.162018	0.00540931	0.16181	-0.0298901	0.162064	-0.0239535	0.162038	0.0157923	0.161995	0.034502	0.161824	0.162211
	0.162145	-9.61344e-05	0.162117	6.98714e-05	0.161976	-7.51739e-05	0.16221	0.000619898	0.162166	0.00221861	0.162143	0.00540016	0.161935	-0.0299071	0.162189	-0.0238894	0.162163	0.0159345	0.162119	0.0341233	0.161948	0.161602
	0.16227	-9.61381e-05	0.162242	7.01923e-05	0.162101	-7.68803e-05	0.162335	0.000618691	0.162291	0.00221482	0.162267	0.00539094	0.16206	-0.0299233	0.162314	-0.0238111	0.162288	0.0160706	0.162244	0.0337165	0.162073	0.161247
	0.162395	-9.67112e-05	0.162366	7.06965e-05	0.162226	-7.82704e-05	0.16246	0.000615687	0.162416	0.00221176	0.162392	0.00537806	0.162184	-0.0299347	0.162439	-0.0237341	0.162413	0.0162136	0.162369	0.0333097	0.162198	0.161382
	0.16252	-9.68804e-05	0.162491	7.11529e-05	0.162351	-7.96981e-05	0.162585	0.000611163	0.162541	0.00221146	0.162517	0.00536782	0.162309	-0.0299463	0.162563	-0.0236548	0.162538	0.0163464	0.162494	0.0329332	0.162323	0.162202
	0.162644	-9.69179e-05	0.162616	7.07861e-05	0.162475	-8.1123e-05	0.16271	0.000606446	0.162666	0.00221207	0.162642	0.00536642	0.162434	-0.0299659	0.162688	-0.0235761	0.162662	0.0164831	0.162619	0.0326205	0.162448	0.163025
	0.162769	-9.69518e-05	0.162741	7.03381e-05	0.1626	-8.2693e-05	0.162835	0.000601701	0.162791	0.00221272	0.162767	0.00536617	0.162559	-0.0299868	0.162813	-0.0235148	0.162787	0.0165983	0.162743	0.0324171	0.162572	0.163864
	0.162894	-9.69893e-05	0.162866	6.98818e-05	0.162725	-8.46983e-05	0.162959	0.000596864	0.162915	0.00221338	0.162891	0.00536588	0.162684	-0.0300077	0.162938	-0.0234744	0.162912	0.0167137	0.162868	0.0323467	0.162697	0.16484
	0.163019	-9.66549e-05	0.16299	6.92672e-05	0.16285	-8.74349e-05	0.163084	0.00059199	0.16304	0.00221479	0.163016	0.00536324	0.162808	-0.0300383	0.163063	-0.0234349	0.163037	0.0168349	0.162993	0.0323327	0.162822	0.165995
	0.163144	-9.5798e-05	0.163115	6.85712e-05	0.162975	-9.0067e-05	0.163209	0.000588075	0.163165	0.00221801	0.163141	0.00535189	0.162933	-0.0300812	0.163188	-0.0233951	0.163162	0.0169408	0.163118	0.0322981	0.162947	0.166474
	0.163268	-9.4804e-05	0.16324	6.80941e-05	0.163099	-9.27716e-05	0.163334	0.000584334	0.16329	0.00221996	0.163266	0.00534391	0.163058	-0.0301222	0.163312	-0.0233555	0.163287	0.017032	0.163243	0.0320654	0.163072	0.166864
	0.163393	-9.37988e-05	0.163365	6.78232e-05	0.163224	-9.53718e-05	0.163459	0.000580676	0.163415	0.00222194	0.163391	0.00533654	0.163183	-0.0301651	0.163437	-0.0233314	0.163411	0.0171301	0.163367	0.031683	0.163196	0.16726
	0.163518	-9.28273e-05	0.16349	6.75523e-05	0.163349	-9.78937e-05	0.163584	0.000579156	0.16354	0.00222393	0.163516	0.00532913	0.163307	-0.0302068	0.163562	-0.0233378	0.163536	0.0172259	0.163492	0.0311955	0.163321	0.167582
	0.163643	-9.20024e-05	0.163614	6.7171e-05	0.163474	-9.90138e-05	0.163709	0.000581432	0.163664	0.00222593	0.16364	0.00532178	0.163432	-0.0302424	0.163687	-0.02336	0.163661	0.0173218	0.163617	0.0306367	0.163446	0.167541
	0.163768	-9.19536e-05	0.163739	6.64792e-05	0.163599	-9.9867e-05	0.163833	0.000584988	0.163789	0.00223134	0.163765	0.00531838	0.163557	-0.0302545	0.163812	-0.0233822	0.163786	0.0174191	0.163742	0.0300844	0.163571	0.16747
	0.163893	-9.21941e-05	0.163864	6.61479e-05	0.163724	-0.000100685	0.163958	0.000592451	0.163914	0.00224042	0.16389	0.00531142	0.163682	-0.03027	0.163937	-0.0234043	0.163911	0.0174089	0.163867	0.0296446	0.163696	0.167533
	0.164017	-9.24534e-05	0.163989	6.65897e-05	0.163848	-0.000101533	0.164083	0.000599757	0.164039	0.00224971	0.164015	0.00530363	0.163807	-0.0302973	0.164061	-0.0234306	0.164036	0.0174059	0.163991	0.0294146	0.16382	0.167596
	0.164142	-9.27146e-05	0.164113	6.70397e-05	0.163973	-0.000102377	0.164208	0.0006071	0.164164	0.00225856	0.16414	0.00529587	0.163931	-0.0303272	0.164186	-0.0234749	0.16416	0.0174282	0.164116	0.0294206	0.163945	0.167658
	0.164267	-9.29758e-05	0.164238	6.74023e-05	0.164098	-0.000102737	0.164333	0.00061413	0.164289	0.00226786	0.164265	0.00528779	0.164056	-0.0303582	0.164311	-0.0235331	0.164285	0.0174505	0.164241	0.0295461	0.16407	0.167736
	0.164392	-9.30472e-05	0.164363	6.75148e-05	0.164223	-0.000102406	0.164458	0.000620312	0.164413	0.00227248	0.164389	0.00527956	0.164181	-0.0303955	0.164436	-0.0235913	0.16441	0.0174728	0.164366	0.0296895	0.164195	0.167952
	0.164517	-9.29551e-05	0.164488	6.73398e-05	0.164348	-0.000102075	0.164582	0.000624449	0.164538	0.00227354	0.164514	0.00526897	0.164306	-0.0304349	0.164561	-0.0236478	0.164535	0.0174825	0.164491	0.0298306	0.16432	0.168473
	0.164642	-9.28424e-05	0.164613	6.69085e-05	0.164472	-0.000101733	0.164707	0.000628374	0.164663	0.00227359	0.164639	0.00525686	0.164431	-0.0304374	0.164686	-0.0237033	0.16466	0.017485	0.164615	0.0299345	0.164444	0.169061
	0.164766	-9.27315e-05	0.164737	6.65042e-05	0.164597	-0.000101414	0.164832	0.000632161	0.164788	0.00227362	0.164764	0.00524411	0.164555	-0.0304262	0.164811	-0.0237279	0.164785	0.0173695	0.16474	0.0300644	0.164569	0.169643
	0.164891	-9.26169e-05	0.164862	6.6075e-05	0.164722	-0.000101318	0.164957	0.000635091	0.164913	0.00227363	0.164889	0.0052319	0.16468	-0.0304142	0.164935	-0.0236882	0.164909	0.0172042	0.164865	0.030284	0.164694	0.170196
	0.165016	-9.23613e-05	0.164987	6.55249e-05	0.164847	-0.00010272	0.165082	0.000635837	0.165038	0.00227348	0.165014	0.00521921	0.164805	-0.0303995	0.16506	-0.0236172	0.165034	0.0170388	0.16499	0.030542	0.164819	0.17059
	0.165141	-9.18709e-05	0.165112	6.47665e-05	0.164972	-0.000104208	0.165207	0.000636758	0.165163	0.00227259	0.165138	0.00520987	0.16493	-0.0303836	0.165185	-0.023544	0.165159	0.0168812	0.165115	0.0307914	0.164943	0.170705
	0.165266	-9.12433e-05	0.165237	6.41997e-05	0.165096	-0.000105804	0.165331	0.000637772	0.165287	0.00227319	0.165263	0.00521232	0.165054	-0.0303792	0.16531	-0.0234707	0.165284	0.0167429	0.165239	0.0310332	0.165068	0.170646
	0.16539	-9.06439e-05	0.165361	6.36684e-05	0.165221	-0.000107337	0.165456	0.000638813	0.165412	0.00227378	0.165388	0.00521721	0.165179	-0.0304035	0.165435	-0.0234006	0.165409	0.016655	0.165364	0.0312637	0.165193	0.170588
	0.165515	-9.0022e-05	0.165486	6.3135e-05	0.165346	-0.000108892	0.165581	0.00064048	0.165537	0.00227441	0.165513	0.0052222	0.165304	-0.0304308	0.16556	-0.0233229	0.165534	0.0166352	0.165489	0.0314996	0.165318	0.17053
	0.16564	-8.90806e-05	0.165611	6.27141e-05	0.165471	-0.00011023	0.165706	0.000645557	0.165662	0.00227499	0.165638	0.00522694	0.165429	-0.0304647	0.165684	-0.0232621	0.165658	0.0166162	0.165614	0.0317419	0.165443	0.170469
	0.165765	-8.76206e-05	0.165736	6.26682e-05	0.165596	-0.000111417	0.165831	0.000653002	0.165787	0.00227244	0.165763	0.00522615	0.165554	-0.0305162	0.165809	-0.0232208	0.165783	0.0166043	0.165739	0.0319756	0.165567	0.170255
	0.16589	-8.67731e-05	0.165861	6.27516e-05	0.16572	-0.000112647	0.165956	0.000662454	0.165912	0.00226229	0.165887	0.00520952	0.165678	-0.0305679	0.165934	-0.0231898	0.165908	0.0167311	0.165863	0.0322964	0.165692	0.169438
	0.166015	-8.59821e-05	0.165985	6.27641e-05	0.165845	-0.000113872	0.166081	0.000671898	0.166036	0.00224561	0.166012	0.00518717	0.165803	-0.0305852	0.166059	-0.0231589	0.166033	0.0168906	0.165988	0.0327563	0.165817	0.168621
	0.166139	-8.51271e-05	0.16611	6.27766e-05	0.16597	-0.000115105	0.166205	0.000681093	0.166161	0.0022289	0.166137	0.00516459	0.165928	-0.0305937	0.166184	-0.0231303	0.166158	0.0170995	0.166113	0.033168	0.165942	0.167792
	0.166264	-8.43248e-05	0.166235	6.27891e-05	0.166095	-0.000116327	0.16633	0.000688224	0.166286	0.00221133	0.166262	0.00514205	0.166053	-0.0306018	0.166309	-0.0231207	0.166283	0.0173081	0.166238	0.0335288	0.166067	0.167015
	0.166389	-8.42496e-05	0.16636	6.26474e-05	0.16622	-0.000116803	0.166455	0.00069074	0.166411	0.00219478	0.166387	0.00511954	0.166178	-0.0305852	0.166433	-0.0231319	0.166407	0.0174979	0.166363	0.0338858	0.166191	0.166442
	0.166514	-8.36822e-05	0.166484	6.21578e-05	0.166344	-0.000117183	0.16658	0.000692278	0.166536	0.00218064	0.166512	0.00511369	0.166302	-0.0305659	0.166558	-0.0231617	0.166532	0.0175516	0.166487	0.0342028	0.166316	0.166258
	0.166639	-8.29193e-05	0.166609	6.17764e-05	0.166469	-0.000117589	0.166705	0.000693448	0.166661	0.0021751	0.166636	0.00511366	0.166427	-0.0305441	0.166683	-0.0231999	0.166657	0.0175048	0.166612	0.0341428	0.166441	0.166104
	0.166764	-8.21451e-05	0.166734	6.14181e-05	0.166594	-0.000117993	0.16683	0.000694545	0.166785	0.00216956	0.166761	0.00511452	0.166552	-0.0305225	0.166808	-0.0232398	0.166782	0.0172981	0.166737	0.0339697	0.166566	0.165952
	0.166888	-8.13653e-05	0.166859	6.10597e-05	0.166719	-0.000118509	0.166954	0.000695623	0.16691	0.00216374	0.166886	0.00511541	0.166677	-0.0304992	0.166933	-0.0232794	0.166907	0.0170413	0.166862	0.0339578	0.166691	0.165831
	0.167013	-8.09801e-05	0.166984	6.07763e-05	0.166844	-0.00011911	0.167079	0.000696231	0.167035	0.00215798	0.167011	0.00511636	0.166801	-0.0304765	0.167058	-0.0233103	0.167032	0.0167953	0.166987	0.0340135	0.166815	0.165913
	0.167138	-8.15401e-05	0.167108	6.06659e-05	0.166969	-0.000119783	0.167204	0.000695356	0.16716	0.00214857	0.167136	0.00511865	0.166926	-0.0304529	0.167183	-0.0233185	0.167156	0.0165539	0.167111	0.0340692	0.16694	0.166332
	0.167263	-8.26017e-05	0.167233	6.03616e-05	0.167093	-0.000120436	0.167329	0.000693448	0.167285	0.00213822	0.167261	0.00512021	0.167051	-0.0304313	0.167307	-0.0232892	0.167281	0.0163348	0.167236	0.0341991	0.167065	0.166899
	0.167388	-8.36784e-05	0.167358	5.96199e-05	0.167218	-0.000120994	0.167454	0.000690509	0.16741	0.00212847	0.167385	0.00511849	0.167176	-0.0304299	0.167432	-0.0232479	0.167406	0.0161304	0.167361	0.0344787	0.16719	0.167451
	0.167513	-8.47269e-05	0.167483	5.88802e-05	0.167343	-0.00012057	0.167579	0.000687497	0.167534	0.00211869	0.16751	0.00511665	0.167301	-0.0304289	0.167557	-0.0232074	0.167531	0.0159292	0.167486	0.0345572	0.167315	0.168034
	0.167637	-8.58186e-05	0.167608	5.8178e-05	0.167468	-0.000118562	0.167703	0.000684456	0.167659	0.00210903	0.167635	0.0051149	0.167425	-0.030428	0.167682	-0.0231913	0.167656	0.0157275	0.167611	0.0344787	0.167439	0.168753
	0.167762	-8.5905e-05	0.167732	5.72966e-05	0.167593	-0.000115941	0.167828	0.000682263	0.167784	0.00210101	0.16776	0.00511194	0.16755	-0.0304294	0.167807	-0.0231965	0.167781	0.015533	0.167735	0.0343862	0.167564	0.169778
	0.167887	-8.63579e-05	0.167857	5.61256e-05	0.167717	-0.000112807	0.167953	0.000681167	0.167909	0.00209743	0.167885	0.00510323	0.167675	-0.0304309	0.167932	-0.0232106	0.167905	0.015401	0.16786	0.0343062	0.167689	0.170927
	0.168012	-8.68915e-05	0.167982	5.50588e-05	0.167842	-0.00010989	0.168078	0.000680844	0.168034	0.00209394	0.16801	0.00508956	0.1678	-0.0304202	0.168056	-0.0232262	0.16803	0.0153002	0.167985	0.0343462	0.167814	0.172084
	0.168137	-8.74308e-05	0.168107	5.40024e-05	0.167967	-0.000107044	0.168203	0.000680826	0.168159	0.00209045	0.168134	0.00507589	0.167925	-0.0304069	0.168181	-0.0232419	0.168155	0.0152294	0.16811	0.0345204	0.167939	0.173256
	0.168261	-8.7955e-05	0.168231	5.29501e-05	0.168092	-0.000105459	0.168328	0.000680808	0.168284	0.00208697	0.168259	0.00506155	0.168049	-0.0303929	0.168306	-0.0232521	0.16828	0.0151605	0.168235	0.0347665	0.168063	0.174275
	0.168386	-8.85676e-05	0.168356	5.20333e-05	0.168217	-0.000104832	0.168453	0.000681093	0.168408	0.00208362	0.168384	0.00504791	0.168174	-0.0303789	0.168431	-0.0232478	0.168405	0.0150844	0.168359	0.0350176	0.168188	0.174858
	0.168511	-8.95127e-05	0.168481	5.12332e-05	0.168341	-0.000105123	0.168577	0.000683028	0.168533	0.00208016	0.168509	0.00503983	0.168299	-0.0303608	0.168556	-0.0232792	0.16853	0.014967	0.168484	0.0352734	0.168313	0.175202
	0.168636	-8.94564e-05	0.168606	5.03497e-05	0.168466	-0.000105392	0.168702	0.000687017	0.168658	0.00207603	0.168634	0.00503672	0.168424	-0.0303488	0.168681	-0.0233524	0.168654	0.0147822	0.168609	0.0354601	0.168438	0.175475
	0.168761	-8.94019e-05	0.168731	4.93725e-05	0.168591	-0.000105619	0.168827	0.00069121	0.168783	0.00207204	0.168759	0.00503548	0.168549	-0.0303395	0.168805	-0.0234344	0.168779	0.0146058	0.168734	0.0355299	0.168563	0.175745
	0.168886	-8.93436e-05	0.168855	4.83953e-05	0.168716	-0.000105288	0.168952	0.000695448	0.168908	0.00206789	0.168883	0.0050343	0.168673	-0.0303299	0.16893	-0.0235163	0.168904	0.0144242	0.168859	0.0355104	0.168687	0.176084
	0.16901	-8.9291e-05	0.16898	4.74347e-05	0.168841	-0.000103541	0.169077	0.000699714	0.169033	0.00206415	0.169008	0.0050329	0.168798	-0.0303208	0.169055	-0.0236223	0.169029	0.014249	0.168983	0.0354687	0.168812	0.176627
	0.169135	-8.95672e-05	0.169105	4.642e-05	0.168965	-0.000101245	0.169202	0.000702496	0.169157	0.00206356	0.169133	0.00502527	0.168923	-0.0303207	0.16918	-0.02374	0.169154	0.0140922	0.169108	0.0354271	0.168937	0.177098
	0.16926	-9.0347e-05	0.16923	4.53302e-05	0.16909	-9.88136e-05	0.169326	0.000703187	0.169282	0.0020661	0.169258	0.0050136	0.169048	-0.0303139	0.169305	-0.0238351	0.169279	0.0140812	0.169233	0.0354141	0.169062	0.177304
	0.169385	-9.14106e-05	0.169355	4.44259e-05	0.169215	-9.65442e-05	0.169451	0.000704062	0.169407	0.00206582	0.169383	0.00501252	0.169172	-0.0302931	0.16943	-0.0239206	0.169403	0.0141371	0.169358	0.0355034	0.169187	0.177505
	0.16951	-9.24496e-05	0.169479	4.3532e-05	0.16934	-9.44258e-05	0.169576	0.000705011	0.169532	0.00206554	0.169508	0.0050115	0.169297	-0.0302721	0.169554	-0.0240065	0.169528	0.014206	0.169483	0.0358485	0.169311	0.177675
	0.169635	-9.35226e-05	0.169604	4.25902e-05	0.169465	-9.32505e-05	0.169701	0.000705979	0.169657	0.00206525	0.169632	0.00501049	0.169422	-0.0302503	0.169679	-0.0240503	0.169653	0.0142757	0.169607	0.0362759	0.169436	0.177424
	0.169759	-9.46594e-05	0.169729	4.16526e-05	0.16959	-9.20984e-05	0.169826	0.000706946	0.169782	0.00206494	0.169757	0.00501007	0.169547	-0.0302352	0.169804	-0.0240533	0.169778	0.0143468	0.169732	0.0367033	0.169561	0.17653
	0.169884	-9.57304e-05	0.169854	4.08066e-05	0.169714	-9.08853e-05	0.169951	0.000707176	0.169906	0.00206397	0.169882	0.00501077	0.169672	-0.0302339	0.169929	-0.0240253	0.169903	0.0144036	0.169857	0.0371263	0.169686	0.175945
	0.170009	-9.61626e-05	0.169979	4.00836e-05	0.169839	-8.9739e-05	0.170076	0.000704578	0.170031	0.00206011	0.170007	0.00500699	0.169796	-0.0302594	0.170054	-0.0239763	0.170028	0.0144419	0.169982	0.0375055	0.169811	0.175432
	0.170134	-9.65703e-05	0.170103	3.94293e-05	0.169964	-8.86131e-05	0.1702	0.00069964	0.170156	0.0020561	0.170132	0.00500216	0.169921	-0.0302857	0.170179	-0.0239228	0.170152	0.0145733	0.170107	0.0377441	0.169935	0.174913
	0.170259	-9.69912e-05	0.170228	3.87834e-05	0.170089	-8.78731e-05	0.170325	0.000694674	0.170281	0.00205225	0.170256	0.00499751	0.170046	-0.0303119	0.170304	-0.0238718	0.170277	0.014705	0.170231	0.037749	0.17006	0.174495
	0.170383	-9.73896e-05	0.170353	3.81146e-05	0.170214	-8.72695e-05	0.17045	0.000689643	0.170406	0.00204793	0.170381	0.00499262	0.170171	-0.0303311	0.170428	-0.0238516	0.170402	0.0148362	0.170356	0.0376905	0.170185	0.174318
	0.170508	-9.71397e-05	0.170478	3.76374e-05	0.170338	-8.68458e-05	0.170575	0.000684346	0.170531	0.0020403	0.170506	0.00498648	0.170296	-0.0303219	0.170553	-0.023832	0.170527	0.014934	0.170481	0.0376321	0.17031	0.174237
	0.170633	-9.69518e-05	0.170602	3.75853e-05	0.170463	-8.64598e-05	0.1707	0.000678919	0.170656	0.00203042	0.170631	0.00498092	0.17042	-0.0303031	0.170678	-0.0237861	0.170652	0.0148698	0.170606	0.0375683	0.170434	0.174092
	0.170758	-9.67958e-05	0.170727	3.77603e-05	0.170588	-8.60448e-05	0.170825	0.000673916	0.17078	0.00202182	0.170756	0.00497631	0.170545	-0.0302851	0.170803	-0.0237331	0.170777	0.0147549	0.170731	0.0375082	0.170559	0.173946
	0.170883	-9.6638e-05	0.170852	3.79375e-05	0.170713	-8.54151e-05	0.170949	0.000669134	0.170905	0.00201321	0.170881	0.00497147	0.17067	-0.0302671	0.170928	-0.023679	0.170901	0.0146411	0.170855	0.0375077	0.170684	0.173847
	0.171008	-9.64839e-05	0.170977	3.81083e-05	0.170838	-8.43007e-05	0.171074	0.000664389	0.17103	0.00200464	0.171005	0.0049668	0.170795	-0.0302491	0.171053	-0.0236064	0.171026	0.0145309	0.17098	0.0375158	0.170809	0.173953
	0.171132	-9.63467e-05	0.171102	3.82917e-05	0.170962	-8.30935e-05	0.171199	0.000659442	0.171155	0.0019976	0.17113	0.00496512	0.170919	-0.0302448	0.171177	-0.023519	0.171151	0.014427	0.171105	0.0375239	0.170934	0.174333
	0.171257	-9.62697e-05	0.171226	3.86667e-05	0.171087	-8.16541e-05	0.171324	0.000654494	0.17128	0.00200008	0.171255	0.00496712	0.171044	-0.0302448	0.171302	-0.0235012	0.171276	0.0143628	0.17123	0.0375629	0.171058	0.174828
	0.171382	-9.63298e-05	0.171351	3.9296e-05	0.171212	-8.02379e-05	0.171449	0.000651104	0.171405	0.00200625	0.17138	0.00496623	0.171169	-0.030246	0.171427	-0.0234992	0.171401	0.0143239	0.171354	0.0377295	0.171183	0.175376
	0.171507	-9.64463e-05	0.171476	3.99128e-05	0.171337	-7.90278e-05	0.171574	0.000649077	0.171529	0.00201218	0.171505	0.0049647	0.171294	-0.0302472	0.171552	-0.0234971	0.171526	0.0142713	0.171479	0.0379275	0.171308	0.175924
	0.171632	-9.65628e-05	0.171601	4.05233e-05	0.171462	-7.83981e-05	0.171698	0.00064705	0.171654	0.00201819	0.17163	0.00496308	0.171419	-0.0302483	0.171677	-0.0234953	0.17165	0.0142198	0.171604	0.0381309	0.171433	0.176255
	0.171757	-9.66831e-05	0.171726	4.11546e-05	0.171586	-7.81195e-05	0.171823	0.000644709	0.171779	0.00202421	0.171754	0.00496187	0.171543	-0.0302659	0.171802	-0.0234912	0.171775	0.0141647	0.171729	0.0383349	0.171558	0.176168
	0.171881	-9.68898e-05	0.17185	4.14776e-05	0.171711	-7.79105e-05	0.171948	0.000641835	0.171904	0.00202864	0.171879	0.00496607	0.171668	-0.0302859	0.171926	-0.0234929	0.1719	0.0140996	0.171854	0.0385388	0.171682	0.17601
	0.172006	-9.75963e-05	0.171975	4.12192e-05	0.171836	-7.77074e-05	0.172073	0.000636878	0.172029	0.00203158	0.172004	0.00497723	0.171793	-0.030289	0.172051	-0.0234992	0.172025	0.0139889	0.171978	0.0386865	0.171807	0.175801
	0.172131	-9.89078e-05	0.1721	4.06545e-05	0.171961	-7.7481e-05	0.172198	0.000628641	0.172154	0.00203568	0.172129	0.00500158	0.171918	-0.0302923	0.172176	-0.0235058	0.17215	0.0137638	0.172103	0.0386968	0.171932	0.175592
	0.172256	-0.000100559	0.172225	4.01107e-05	0.172086	-7.70428e-05	0.172323	0.00061928	0.172278	0.00203966	0.172254	0.00502591	0.172043	-0.0302953	0.172301	-0.0235126	0.172275	0.0135045	0.172228	0.038575	0.172057	0.17525
	0.172381	-0.000102228	0.17235	3.95502e-05	0.17221	-7.59749e-05	0.172448	0.00060991	0.172403	0.00204365	0.172379	0.00504896	0.172167	-0.0302874	0.172426	-0.0235483	0.1724	0.0132524	0.172353	0.0384414	0.172182	0.174549
	0.172505	-0.000103891	0.172474	3.89605e-05	0.172335	-7.48257e-05	0.172572	0.000600946	0.172528	0.00204772	0.172503	0.00506113	0.172292	-0.0302564	0.172551	-0.0235957	0.172524	0.0130206	0.172478	0.0383078	0.172306	0.173599
	0.17263	-0.000105595	0.172599	3.85105e-05	0.17246	-7.36649e-05	0.172697	0.000593686	0.172653	0.00205185	0.172628	0.00506683	0.172417	-0.0302507	0.172675	-0.0236252	0.172649	0.0128964	0.172602	0.0380784	0.172431	0.172554
	0.172755	-0.000107191	0.172724	3.83354e-05	0.172585	-7.25099e-05	0.172822	0.000590295	0.172778	0.00205506	0.172753	0.00505665	0.172542	-0.0302461	0.1728	-0.0236518	0.172774	0.0129126	0.172727	0.0377652	0.172556	0.171471
	0.17288	-0.000108209	0.172849	3.82396e-05	0.17271	-7.14304e-05	0.172947	0.000589595	0.172903	0.0020584	0.172878	0.00504269	0.172666	-0.030241	0.172925	-0.0236779	0.172899	0.013003	0.172852	0.0378961	0.172681	0.170356
	0.173005	-0.000109101	0.172973	3.81417e-05	0.172835	-7.07281e-05	0.173072	0.000588895	0.173027	0.00206173	0.173003	0.00502934	0.172791	-0.0302367	0.17305	-0.0237009	0.173024	0.0130939	0.172977	0.0380871	0.172806	0.169337
	0.17313	-0.000109979	0.173098	3.80396e-05	0.172959	-7.04466e-05	0.173197	0.000588563	0.173152	0.00206527	0.173128	0.00502088	0.172916	-0.0302595	0.173175	-0.0237042	0.173149	0.0131716	0.173102	0.0382781	0.17293	0.168409
	0.173254	-0.000110815	0.173223	3.81562e-05	0.173084	-7.01042e-05	0.173321	0.000588876	0.173277	0.00207153	0.173252	0.00501818	0.173041	-0.0302893	0.1733	-0.0237143	0.173273	0.0131978	0.173226	0.0385036	0.173055	0.167306
	0.173379	-0.000111291	0.173348	3.825e-05	0.173209	-6.97385e-05	0.173446	0.000590461	0.173402	0.00208299	0.173377	0.00501389	0.173166	-0.0303206	0.173425	-0.0237263	0.173398	0.0131749	0.173351	0.039043	0.17318	0.166069
	0.173504	-0.000110913	0.173473	3.80312e-05	0.173334	-6.93874e-05	0.173571	0.000593225	0.173527	0.00209664	0.173502	0.00500829	0.17329	-0.0303504	0.173549	-0.0237387	0.173523	0.0131281	0.173476	0.0395082	0.173305	0.164836
	0.173629	-0.000110109	0.173597	3.7802e-05	0.173459	-6.92626e-05	0.173696	0.000596146	0.173652	0.00211072	0.173627	0.00500212	0.173415	-0.0303782	0.173674	-0.0237504	0.173648	0.0130812	0.173601	0.0398063	0.17343	0.163623
	0.173754	-0.000109295	0.173722	3.7577e-05	0.173583	-7.03537e-05	0.173821	0.00059961	0.173777	0.00212435	0.173752	0.00498902	0.17354	-0.0303767	0.173799	-0.0238111	0.173773	0.0130338	0.173726	0.0400925	0.173554	0.162447
	0.173879	-0.000108481	0.173847	3.71102e-05	0.173708	-7.27334e-05	0.173946	0.000605101	0.173901	0.00213713	0.173877	0.00495748	0.173665	-0.0303478	0.173924	-0.0238684	0.173898	0.0130002	0.17385	0.0403787	0.173679	0.161177
	0.174003	-0.000107673	0.173972	3.64706e-05	0.173833	-7.51072e-05	0.17407	0.000611071	0.174026	0.00214543	0.174001	0.00492757	0.17379	-0.0303167	0.174049	-0.0239132	0.174022	0.0129873	0.173975	0.040535	0.173804	0.159692
	0.174128	-0.000107168	0.174097	3.59351e-05	0.173958	-7.75129e-05	0.174195	0.000615761	0.174151	0.00214984	0.174126	0.00490194	0.173914	-0.0302871	0.174174	-0.0239547	0.174147	0.012922	0.1741	0.040647	0.173929	0.158194
	0.174253	-0.00010745	0.174221	3.54162e-05	0.174083	-7.98403e-05	0.17432	0.000620073	0.174276	0.00215427	0.174251	0.00487631	0.174039	-0.0302544	0.174298	-0.0239956	0.174272	0.0128426	0.174225	0.0406048	0.174054	0.156742
	0.174378	-0.000107906	0.174346	3.49057e-05	0.174207	-8.11695e-05	0.174445	0.000624532	0.174401	0.00215869	0.174376	0.00485326	0.174164	-0.030224	0.174423	-0.0240285	0.174397	0.0127644	0.17435	0.0405512	0.174178	0.155408
	0.174503	-0.000108371	0.174471	3.44994e-05	0.174332	-8.0444e-05	0.17457	0.000630355	0.174526	0.00216262	0.174501	0.00484856	0.174289	-0.0302216	0.174548	-0.0240257	0.174522	0.0126883	0.174474	0.0404972	0.174303	0.154507
	0.174627	-0.000108831	0.174596	3.44974e-05	0.174457	-7.93267e-05	0.174695	0.000636777	0.17465	0.00216478	0.174626	0.00484811	0.174413	-0.0302236	0.174673	-0.0240349	0.174647	0.012639	0.174599	0.0404431	0.174428	0.154064
	0.174752	-0.000109504	0.17472	3.47078e-05	0.174582	-7.82588e-05	0.17482	0.000641328	0.174775	0.00216536	0.17475	0.00484179	0.174538	-0.0302285	0.174798	-0.0240465	0.174771	0.0126484	0.174724	0.040383	0.174553	0.153661
	0.174877	-0.000110631	0.174845	3.48328e-05	0.174707	-7.71241e-05	0.174944	0.000644433	0.1749	0.00216592	0.174875	0.00483549	0.174663	-0.0302333	0.174923	-0.0240578	0.174896	0.0127159	0.174849	0.0404241	0.174678	0.153254
	0.175002	-0.000111659	0.17497	3.49599e-05	0.174831	-7.66133e-05	0.175069	0.000647538	0.175025	0.00216645	0.175	0.00482932	0.174788	-0.030238	0.175047	-0.0240692	0.175021	0.0127828	0.174974	0.0405399	0.174802	0.152853
	0.175127	-0.00011269	0.175095	3.5087e-05	0.174956	-7.81137e-05	0.175194	0.000647612	0.17515	0.00216689	0.175125	0.00482741	0.174913	-0.0302419	0.175172	-0.024054	0.175146	0.0128501	0.175098	0.040653	0.174927	0.152235
	0.175252	-0.000113703	0.17522	3.49391e-05	0.175081	-8.04585e-05	0.175319	0.000642084	0.175275	0.00216581	0.17525	0.00482983	0.175037	-0.030244	0.175297	-0.0240072	0.175271	0.012938	0.175223	0.040772	0.175052	0.151247
	0.175376	-0.000114581	0.175344	3.45411e-05	0.175206	-8.29513e-05	0.175444	0.000636316	0.175399	0.00215979	0.175375	0.00483886	0.175162	-0.0302374	0.175422	-0.0239516	0.175396	0.0130154	0.175348	0.0410646	0.175177	0.150134
	0.175501	-0.000114925	0.175469	3.41973e-05	0.175331	-8.55515e-05	0.175569	0.000632115	0.175524	0.00215021	0.175499	0.00485425	0.175287	-0.0302287	0.175547	-0.0238974	0.17552	0.0129644	0.175473	0.0413459	0.175301	0.149045
	0.175626	-0.000114624	0.175594	3.38556e-05	0.175456	-8.80646e-05	0.175693	0.000627849	0.175649	0.0021407	0.175624	0.00486961	0.175412	-0.0302199	0.175672	-0.0238454	0.175645	0.0128641	0.175598	0.041525	0.175426	0.147967
	0.175751	-0.000114271	0.175719	3.35035e-05	0.17558	-9.04558e-05	0.175818	0.00062362	0.175774	0.00213133	0.175749	0.00488458	0.175537	-0.0302095	0.175797	-0.023856	0.17577	0.0127646	0.175722	0.0417127	0.175551	0.147015
	0.175876	-0.000113921	0.175844	3.33701e-05	0.175705	-9.21912e-05	0.175943	0.000623261	0.175899	0.00212287	0.175874	0.00489743	0.175661	-0.0301851	0.175921	-0.0239424	0.175895	0.0126473	0.175847	0.0418913	0.175676	0.146837
	0.176001	-0.000113549	0.175968	3.37118e-05	0.17583	-9.39469e-05	0.176068	0.00062584	0.176024	0.00211832	0.175999	0.00490967	0.175786	-0.0301535	0.176046	-0.0240675	0.17602	0.0124698	0.175972	0.042046	0.175801	0.147404
	0.176125	-0.000112878	0.176093	3.44098e-05	0.175955	-9.57694e-05	0.176193	0.000628457	0.176148	0.00211543	0.176123	0.00492064	0.175911	-0.0301139	0.176171	-0.0241988	0.176145	0.0122684	0.176097	0.0421553	0.175925	0.14797
	0.17625	-0.000111693	0.176218	3.51933e-05	0.17608	-9.75744e-05	0.176318	0.000630991	0.176273	0.00211275	0.176248	0.00493164	0.176036	-0.030076	0.176296	-0.024325	0.176269	0.0120965	0.176222	0.0423127	0.17605	0.148523
	0.176375	-0.000110426	0.176343	3.5958e-05	0.176204	-9.90922e-05	0.176442	0.000633524	0.176398	0.00211004	0.176373	0.00494264	0.17616	-0.0300366	0.176421	-0.0243987	0.176394	0.0119209	0.176346	0.0424788	0.176175	0.149048
	0.1765	-0.000109158	0.176468	3.67456e-05	0.176329	-0.000100076	0.176567	0.000635947	0.176523	0.00210758	0.176498	0.00495389	0.176285	-0.0300001	0.176546	-0.024389	0.176519	0.0117512	0.176471	0.0426367	0.1763	0.149357
	0.176625	-0.000107899	0.176592	3.7527e-05	0.176454	-0.000100987	0.176692	0.000638177	0.176648	0.00210702	0.176623	0.00496534	0.17641	-0.0299716	0.17667	-0.0243376	0.176644	0.0115999	0.176596	0.0428039	0.176425	0.149305
	0.17675	-0.000106888	0.176717	3.81792e-05	0.176579	-0.000101896	0.176817	0.000640646	0.176773	0.00211166	0.176748	0.00497799	0.176535	-0.0299701	0.176795	-0.0242829	0.176769	0.011536	0.176721	0.0432112	0.176549	0.149148
	0.176874	-0.000106685	0.176842	3.8698e-05	0.176704	-0.000102786	0.176942	0.000643272	0.176898	0.00212209	0.176872	0.00499068	0.17666	-0.0299685	0.17692	-0.0242322	0.176894	0.01162	0.176846	0.0436402	0.176674	0.148986
	0.176999	-0.000107102	0.176967	3.91731e-05	0.176828	-0.000103465	0.177067	0.000645889	0.177022	0.00213229	0.176997	0.00500289	0.176784	-0.0299671	0.177045	-0.0241843	0.177018	0.0117586	0.17697	0.0440492	0.176799	0.148825
	0.177124	-0.000107516	0.177091	3.96356e-05	0.176953	-0.000103898	0.177192	0.000648579	0.177147	0.00214255	0.177122	0.00501017	0.176909	-0.0299705	0.17717	-0.0241917	0.177143	0.0118939	0.177095	0.0444793	0.176924	0.148598
	0.177249	-0.000107931	0.177216	3.96669e-05	0.177078	-0.0001046	0.177316	0.000651242	0.177272	0.00215444	0.177247	0.00500839	0.177034	-0.0299926	0.177295	-0.0242274	0.177268	0.0119777	0.17722	0.0448872	0.177049	0.148135
	0.177374	-0.000108333	0.177341	3.9171e-05	0.177203	-0.000105314	0.177441	0.000654116	0.177397	0.00216712	0.177372	0.00500355	0.177159	-0.030002	0.177419	-0.0242725	0.177393	0.0119342	0.177345	0.0449565	0.177173	0.147495
	0.177498	-0.00010863	0.177466	3.85292e-05	0.177328	-0.000106025	0.177566	0.000657129	0.177522	0.00217183	0.177497	0.0049951	0.177284	-0.03001	0.177544	-0.024321	0.177518	0.0118242	0.17747	0.0447525	0.177298	0.146855
	0.177623	-0.000108748	0.177591	3.78562e-05	0.177452	-0.000106788	0.177691	0.000660225	0.177647	0.00217474	0.177621	0.00498699	0.177408	-0.0300179	0.177669	-0.0243695	0.177643	0.0116875	0.177594	0.0444214	0.177423	0.146201
	0.177748	-0.00010884	0.177715	3.72144e-05	0.177577	-0.000107676	0.177816	0.000663256	0.177771	0.00217767	0.177746	0.00497841	0.177533	-0.0300231	0.177794	-0.0243975	0.177767	0.0115506	0.177719	0.0440898	0.177548	0.145631
	0.177873	-0.000108932	0.17784	3.65768e-05	0.177702	-0.000108277	0.177941	0.000665919	0.177896	0.00217988	0.177871	0.00496928	0.177658	-0.0300101	0.177919	-0.0244213	0.177892	0.0114387	0.177844	0.043742	0.177673	0.145538
	0.177998	-0.000109024	0.177965	3.59455e-05	0.177827	-0.000108573	0.178065	0.000668563	0.178021	0.00217903	0.177996	0.00495901	0.177783	-0.0299733	0.178044	-0.0244475	0.178017	0.0114148	0.177969	0.0434303	0.177797	0.145898
	0.178123	-0.000109135	0.17809	3.54788e-05	0.177952	-0.000108869	0.17819	0.000671668	0.178146	0.0021766	0.178121	0.0049441	0.177907	-0.0299267	0.178168	-0.0244739	0.178142	0.0114704	0.178094	0.0432637	0.177922	0.146298
	0.178247	-0.000109162	0.178215	3.52433e-05	0.178076	-0.000109174	0.178315	0.000674939	0.178271	0.00217763	0.178246	0.00492919	0.178032	-0.0298799	0.178293	-0.0245002	0.178267	0.011536	0.178218	0.0431572	0.178047	0.146685
	0.178372	-0.000109019	0.178339	3.50933e-05	0.178201	-0.000109223	0.17844	0.000678219	0.178396	0.00217865	0.17837	0.0049144	0.178157	-0.0298352	0.178418	-0.0245154	0.178392	0.0116013	0.178343	0.0430663	0.178172	0.147082
	0.178497	-0.000108876	0.178464	3.49453e-05	0.178326	-0.00010915	0.178565	0.000681176	0.17852	0.00217968	0.178495	0.00490089	0.178282	-0.0298152	0.178543	-0.0245193	0.178516	0.0116669	0.178468	0.0429705	0.178297	0.147687
	0.178622	-0.000108733	0.178589	3.5237e-05	0.178451	-0.000109536	0.17869	0.000682383	0.178645	0.00217969	0.17862	0.00489113	0.178407	-0.0298314	0.178668	-0.0244904	0.178641	0.0117112	0.178593	0.0428829	0.178421	0.148647
	0.178747	-0.000108619	0.178714	3.60122e-05	0.178576	-0.000109917	0.178815	0.000682079	0.17877	0.00217677	0.178745	0.00489218	0.178531	-0.0298675	0.178793	-0.0244291	0.178766	0.0116881	0.178718	0.0428715	0.178546	0.149747
	0.178872	-0.000108765	0.178839	3.6979e-05	0.178701	-0.000110314	0.178939	0.000681434	0.178895	0.00217204	0.17887	0.00489743	0.178656	-0.0299067	0.178918	-0.0243654	0.178891	0.0116013	0.178842	0.042984	0.178671	0.150846
	0.178996	-0.000109218	0.178963	3.79666e-05	0.178825	-0.000110967	0.179064	0.000680771	0.17902	0.00216697	0.178995	0.00490248	0.178781	-0.0299435	0.179042	-0.0243029	0.179016	0.0115093	0.178967	0.0432437	0.178796	0.151944
	0.179121	-0.000109643	0.179088	3.8973e-05	0.17895	-0.000112113	0.179189	0.000680135	0.179145	0.00216197	0.179119	0.00490636	0.178906	-0.0299747	0.179167	-0.0242951	0.179141	0.0114181	0.179092	0.0435039	0.178921	0.153072
	0.179246	-0.000110067	0.179213	3.99815e-05	0.179075	-0.000113263	0.179314	0.000679149	0.17927	0.00215771	0.179244	0.00490099	0.179031	-0.02999	0.179292	-0.0243125	0.179265	0.0113467	0.179217	0.0437625	0.179045	0.154156
	0.179371	-0.00011049	0.179338	4.07525e-05	0.1792	-0.000113977	0.179439	0.000677445	0.179394	0.00215582	0.179369	0.00488744	0.179155	-0.0299815	0.179417	-0.0243547	0.17939	0.0113842	0.179342	0.0439762	0.17917	0.155154
	0.179496	-0.000110843	0.179462	4.10108e-05	0.179325	-0.00011469	0.179564	0.000675206	0.179519	0.00215503	0.179494	0.00486891	0.17928	-0.0299671	0.179542	-0.0243988	0.179515	0.011514	0.179466	0.044046	0.179295	0.15614
	0.17962	-0.000111332	0.179587	4.09692e-05	0.179449	-0.000115358	0.179688	0.000672727	0.179644	0.00215268	0.179619	0.00484958	0.179405	-0.0299527	0.179667	-0.024441	0.17964	0.0116831	0.179591	0.0438134	0.17942	0.157125
	0.179745	-0.000112102	0.179712	4.09275e-05	0.179574	-0.000115364	0.179813	0.00067024	0.179769	0.00215034	0.179744	0.00483072	0.17953	-0.0299391	0.179791	-0.0244678	0.179765	0.0118512	0.179716	0.0435683	0.179545	0.157901
	0.17987	-0.000112878	0.179837	4.08879e-05	0.179699	-0.000114586	0.179938	0.000667494	0.179894	0.00214796	0.179868	0.00481597	0.179655	-0.0299367	0.179916	-0.0244703	0.17989	0.0120182	0.179841	0.0433238	0.179669	0.157868
	0.179995	-0.000113658	0.179962	4.10671e-05	0.179824	-0.000113736	0.180063	0.000663145	0.180019	0.0021431	0.179993	0.00481476	0.179779	-0.0299649	0.180041	-0.0244159	0.180014	0.0121697	0.179966	0.0430679	0.179794	0.157252
	0.18012	-0.000114235	0.180086	4.17901e-05	0.179949	-0.000112882	0.180188	0.000656438	0.180143	0.00213421	0.180118	0.00483028	0.179904	-0.0300174	0.180166	-0.0243413	0.180139	0.0122684	0.18009	0.0427114	0.179919	0.156571
	0.180245	-0.000114259	0.180211	4.2982e-05	0.180073	-0.000112029	0.180313	0.000649067	0.180268	0.00212626	0.180243	0.00484652	0.180029	-0.0300699	0.180291	-0.0242637	0.180264	0.0122844	0.180215	0.0424306	0.180044	0.155908
	0.180369	-0.000113891	0.180336	4.42717e-05	0.180198	-0.000111217	0.180437	0.000641549	0.180393	0.0021184	0.180368	0.00486258	0.180154	-0.0301203	0.180416	-0.0241872	0.180389	0.012264	0.18034	0.0421801	0.180169	0.155245
	0.180494	-0.000113519	0.180461	4.55803e-05	0.180323	-0.000110631	0.180562	0.000633902	0.180518	0.00211045	0.180493	0.00487844	0.180278	-0.0301585	0.18054	-0.0241591	0.180514	0.012243	0.180465	0.0419394	0.180293	0.1548
	0.180619	-0.000113151	0.180586	4.67846e-05	0.180448	-0.000110802	0.180687	0.000627886	0.180643	0.00210281	0.180617	0.0048918	0.180403	-0.0301784	0.180665	-0.024144	0.180639	0.0122218	0.18059	0.0416889	0.180418	0.15478
	0.180744	-0.000112779	0.18071	4.7441e-05	0.180573	-0.000111727	0.180812	0.000620773	0.180768	0.00209658	0.180742	0.00488865	0.180528	-0.0301741	0.18079	-0.0241705	0.180763	0.0122006	0.180714	0.0414596	0.180543	0.15483
	0.180869	-0.00011254	0.180835	4.73034e-05	0.180697	-0.000112639	0.180937	0.000613292	0.180892	0.00209252	0.180867	0.00488131	0.180653	-0.0301673	0.180915	-0.0241972	0.180888	0.0121463	0.180839	0.0412302	0.180668	0.154786
	0.180994	-0.000112102	0.18096	4.6843e-05	0.180822	-0.000113567	0.181062	0.000605608	0.181017	0.00208963	0.180992	0.00487422	0.180778	-0.0301607	0.18104	-0.0242235	0.181013	0.0120706	0.180964	0.0410127	0.180792	0.154745
	0.181118	-0.000111165	0.181085	4.63887e-05	0.180947	-0.00011503	0.181187	0.00059797	0.181142	0.00208678	0.181117	0.00486646	0.180902	-0.0301522	0.181165	-0.0242451	0.181138	0.0119766	0.181089	0.0407941	0.180917	0.154667
	0.181243	-0.000110114	0.18121	4.59199e-05	0.181072	-0.000116333	0.181311	0.00058883	0.181267	0.00208419	0.181242	0.00485399	0.181027	-0.0301325	0.18129	-0.0242638	0.181263	0.0118757	0.181214	0.0405659	0.181042	0.15443
	0.181368	-0.000109053	0.181334	4.55573e-05	0.181197	-0.000116664	0.181436	0.000582335	0.181392	0.00208315	0.181366	0.004834	0.181152	-0.0301136	0.181414	-0.0243087	0.181388	0.0117724	0.181338	0.0403451	0.181167	0.154227
	0.181493	-0.000108049	0.181459	4.56199e-05	0.181322	-0.000116995	0.181561	0.000580907	0.181517	0.00208468	0.181491	0.00481002	0.181277	-0.0300954	0.181539	-0.0243572	0.181513	0.0117168	0.181463	0.0401017	0.181292	0.154154
	0.181618	-0.000107331	0.181584	4.59866e-05	0.181446	-0.000117325	0.181686	0.000581266	0.181641	0.00208744	0.181616	0.00478694	0.181402	-0.0300777	0.181664	-0.0244013	0.181637	0.011711	0.181588	0.0396927	0.181416	0.154082
	0.181742	-0.000107136	0.181709	4.64096e-05	0.181571	-0.000117256	0.181811	0.000581598	0.181766	0.00209012	0.181741	0.00476386	0.181526	-0.0300599	0.181789	-0.0244397	0.181762	0.0116851	0.181713	0.0392486	0.181541	0.154009
	0.181867	-0.000107249	0.181833	4.68263e-05	0.181696	-0.000116481	0.181936	0.000581938	0.181891	0.00209282	0.181866	0.00473976	0.181651	-0.0300511	0.181914	-0.0244493	0.181887	0.0116382	0.181837	0.0388217	0.181666	0.15385
	0.181992	-0.00010736	0.181958	4.72847e-05	0.181821	-0.000115343	0.18206	0.000582602	0.182016	0.00209546	0.181991	0.00471251	0.181776	-0.0300735	0.182039	-0.0243895	0.182012	0.0115925	0.181962	0.0384133	0.181791	0.153481
	0.182117	-0.000107512	0.182083	4.75597e-05	0.181946	-0.000114133	0.182185	0.000578502	0.182141	0.00209628	0.182115	0.0046873	0.181901	-0.030106	0.182163	-0.0243134	0.182137	0.0115423	0.182087	0.0381444	0.181916	0.152907
	0.182242	-0.000107897	0.182208	4.7443e-05	0.18207	-0.000112923	0.18231	0.000572338	0.182266	0.00208791	0.18224	0.00466202	0.182025	-0.030139	0.182288	-0.0242402	0.182262	0.0114511	0.182212	0.0379448	0.18204	0.152281
	0.182367	-0.00010878	0.182333	4.71805e-05	0.182195	-0.000111826	0.182435	0.000566322	0.182391	0.00207682	0.182365	0.00463675	0.18215	-0.0301741	0.182413	-0.024163	0.182386	0.011374	0.182337	0.037789	0.182165	0.151651
	0.182491	-0.000109998	0.182457	4.69138e-05	0.18232	-0.000111495	0.18256	0.000560397	0.182515	0.0020652	0.18249	0.00461322	0.182275	-0.0302059	0.182538	-0.0241194	0.182511	0.0113583	0.182461	0.0376386	0.18229	0.151229
	0.182616	-0.00011123	0.182582	4.66638e-05	0.182445	-0.000112009	0.182685	0.000555699	0.18264	0.00205367	0.182615	0.00459862	0.1824	-0.0302342	0.182663	-0.0241358	0.182636	0.0113652	0.182586	0.0374779	0.182415	0.151366
	0.182741	-0.000112433	0.182707	4.66263e-05	0.18257	-0.000112691	0.182809	0.000553395	0.182765	0.00204217	0.18274	0.00459325	0.182525	-0.0302598	0.182788	-0.0242347	0.182761	0.0113721	0.182711	0.0372881	0.18254	0.151917
	0.182866	-0.000113476	0.182832	4.66908e-05	0.182694	-0.000113373	0.182934	0.000552059	0.18289	0.00202982	0.182864	0.00458797	0.182649	-0.030284	0.182912	-0.0243293	0.182886	0.0113941	0.182836	0.0370403	0.182664	0.152562
	0.182991	-0.000113959	0.182957	4.67575e-05	0.182819	-0.000114055	0.183059	0.000550852	0.183015	0.00201461	0.182989	0.00458273	0.182774	-0.0303078	0.183037	-0.0244239	0.183011	0.0114343	0.182961	0.0365523	0.182789	0.153207
	0.183116	-0.000113912	0.183081	4.68263e-05	0.182944	-0.000114267	0.183184	0.000549673	0.18314	0.00199806	0.183114	0.00457745	0.182899	-0.0303313	0.183162	-0.0244735	0.183135	0.0114539	0.183085	0.036066	0.182914	0.153811
	0.18324	-0.000113778	0.183206	4.6893e-05	0.183069	-0.000114241	0.183309	0.000548512	0.183264	0.00198147	0.183239	0.00457306	0.183024	-0.030352	0.183287	-0.0244375	0.18326	0.0114594	0.18321	0.0355964	0.183039	0.15403
	0.183365	-0.000113645	0.183331	4.69951e-05	0.183194	-0.000114624	0.183434	0.000548282	0.183389	0.0019644	0.183364	0.00457309	0.183149	-0.0303517	0.183412	-0.0243482	0.183385	0.0114649	0.183335	0.0351463	0.183164	0.153994
	0.18349	-0.00011344	0.183456	4.76973e-05	0.183318	-0.000115079	0.183559	0.000548383	0.183514	0.00194685	0.183488	0.00457999	0.183273	-0.0303306	0.183537	-0.0242628	0.18351	0.0114704	0.18346	0.0348769	0.183288	0.153962
	0.183615	-0.000113083	0.18358	4.88183e-05	0.183443	-0.000115532	0.183683	0.000548485	0.183639	0.00193195	0.183613	0.00458692	0.183398	-0.0303097	0.183661	-0.0241776	0.183635	0.0115638	0.183585	0.0349299	0.183413	0.153931
	0.18374	-0.000112758	0.183705	5.00455e-05	0.183568	-0.000116202	0.183808	0.000548595	0.183764	0.0019202	0.183738	0.00459385	0.183523	-0.0302893	0.183786	-0.0241014	0.18376	0.0118093	0.183709	0.0351809	0.183538	0.153901
	0.183864	-0.000112536	0.18383	5.12624e-05	0.183693	-0.000117137	0.183933	0.000548706	0.183889	0.00190948	0.183863	0.00460053	0.183648	-0.0302675	0.183911	-0.024093	0.183884	0.0121364	0.183834	0.0354401	0.183663	0.153767
	0.183989	-0.000112315	0.183955	5.21271e-05	0.183818	-0.000117874	0.184058	0.000547959	0.184013	0.00189886	0.183988	0.00460517	0.183772	-0.0302462	0.184036	-0.0241018	0.184009	0.012477	0.183959	0.0356554	0.183788	0.15335
	0.184114	-0.000112093	0.18408	5.25438e-05	0.183942	-0.000118414	0.184183	0.000547176	0.184138	0.00188812	0.184113	0.00460603	0.183897	-0.0302339	0.184161	-0.0241143	0.184134	0.0128181	0.184084	0.0356992	0.183912	0.152686
	0.184239	-0.000111974	0.184204	5.28147e-05	0.184067	-0.000118953	0.184308	0.000546716	0.184263	0.00187718	0.184237	0.00460727	0.184022	-0.0302279	0.184286	-0.0241278	0.184259	0.0130859	0.184209	0.0356841	0.184037	0.151951
	0.184364	-0.000111882	0.184329	5.30731e-05	0.184192	-0.000119464	0.184432	0.000546273	0.184388	0.00186713	0.184362	0.00460848	0.184147	-0.0302216	0.184411	-0.0241393	0.184384	0.013219	0.184333	0.0355461	0.184162	0.151216
	0.184489	-0.000111586	0.184454	5.33335e-05	0.184317	-0.000119984	0.184557	0.000545859	0.184513	0.001861	0.184487	0.00460975	0.184272	-0.0302152	0.184535	-0.0241431	0.184509	0.0132322	0.184458	0.0354119	0.184287	0.150482
	0.184613	-0.000111153	0.184579	5.36106e-05	0.184442	-0.000120877	0.184682	0.000545435	0.184638	0.00185687	0.184612	0.00460702	0.184396	-0.0302074	0.18466	-0.0241567	0.184633	0.0132116	0.184583	0.0352897	0.184412	0.150016
	0.184738	-0.000110725	0.184704	5.39315e-05	0.184567	-0.000122111	0.184807	0.000545398	0.184762	0.00185266	0.184737	0.00459192	0.184521	-0.0301894	0.184785	-0.0241797	0.184758	0.0131904	0.184708	0.0352686	0.184536	0.149697
	0.184863	-0.000110233	0.184828	5.37461e-05	0.184691	-0.000123379	0.184932	0.000547268	0.184887	0.00184838	0.184862	0.00456832	0.184646	-0.0301562	0.18491	-0.0242029	0.184883	0.013162	0.184833	0.0353156	0.184661	0.149343
	0.184988	-0.000109552	0.184953	5.32168e-05	0.184816	-0.00012465	0.185057	0.000549645	0.185012	0.00184466	0.184986	0.00454543	0.184771	-0.030123	0.185035	-0.0242276	0.185008	0.0130677	0.184957	0.0352989	0.184786	0.149002
	0.185113	-0.00010844	0.185078	5.26355e-05	0.184941	-0.000125822	0.185181	0.000552041	0.185137	0.0018439	0.185111	0.00452216	0.184896	-0.0300897	0.18516	-0.0242598	0.185133	0.0129856	0.185082	0.0352675	0.184911	0.148672
	0.185238	-0.00010702	0.185203	5.20375e-05	0.185066	-0.000126548	0.185306	0.000554344	0.185262	0.00184597	0.185236	0.0044992	0.18502	-0.0300574	0.185284	-0.0243039	0.185258	0.0129195	0.185207	0.0352156	0.185036	0.148376
	0.185362	-0.00010561	0.185328	5.1577e-05	0.185191	-0.000126591	0.185431	0.000555929	0.185387	0.00184874	0.185361	0.00448445	0.185145	-0.030033	0.185409	-0.0242982	0.185382	0.0128525	0.185332	0.0350435	0.18516	0.148127
	0.185487	-0.000104201	0.185452	5.12582e-05	0.185315	-0.000126333	0.185556	0.000557025	0.185512	0.0018515	0.185486	0.00448359	0.18527	-0.0300199	0.185534	-0.0242729	0.185507	0.0127864	0.185457	0.0346957	0.185285	0.14786
	0.185612	-0.000102685	0.185577	5.11686e-05	0.18544	-0.000126072	0.185681	0.000558177	0.185636	0.00185431	0.185611	0.0044854	0.185395	-0.0300071	0.185659	-0.0242468	0.185632	0.0127115	0.185581	0.0343933	0.18541	0.14758
	0.185737	-0.000101309	0.185702	5.11582e-05	0.185565	-0.000125367	0.185806	0.00055932	0.185761	0.00185311	0.185735	0.00448725	0.185519	-0.0299944	0.185784	-0.0242123	0.185757	0.0125277	0.185706	0.0341612	0.185535	0.147301
	0.185862	-0.000100078	0.185827	5.11499e-05	0.18569	-0.000124093	0.185931	0.000560453	0.185886	0.00184642	0.18586	0.00448912	0.185644	-0.0299815	0.185909	-0.0241191	0.185882	0.0122615	0.185831	0.0339286	0.18566	0.147022
	0.185987	-9.88458e-05	0.185951	5.10978e-05	0.185815	-0.000123385	0.186055	0.000561475	0.186011	0.00183792	0.185985	0.00448569	0.185769	-0.0299667	0.186033	-0.0240391	0.186007	0.0119744	0.185956	0.0336905	0.185784	0.147135
	0.186111	-9.76151e-05	0.186076	5.09894e-05	0.185939	-0.000123263	0.18618	0.000562259	0.186136	0.0018294	0.18611	0.00446976	0.185894	-0.0299459	0.186158	-0.0239751	0.186131	0.0116906	0.186081	0.0334374	0.185909	0.148192
	0.186236	-9.6606e-05	0.186201	5.05935e-05	0.186064	-0.000123138	0.186305	0.000563613	0.186261	0.00182086	0.186235	0.00444859	0.186019	-0.0299241	0.186283	-0.0239157	0.186256	0.0114429	0.186205	0.0332156	0.186034	0.149499
	0.186361	-9.61569e-05	0.186326	4.99893e-05	0.186189	-0.000123103	0.18643	0.000565142	0.186385	0.0018144	0.18636	0.00442665	0.186143	-0.0299016	0.186408	-0.023864	0.186381	0.0113652	0.18633	0.0330992	0.186159	0.150755
	0.186486	-9.64181e-05	0.186451	4.93287e-05	0.186314	-0.000123925	0.186555	0.000566626	0.18651	0.00181507	0.186484	0.00440465	0.186268	-0.029879	0.186533	-0.0238655	0.186506	0.0114473	0.186455	0.0330111	0.186283	0.152045
	0.186611	-9.69499e-05	0.186575	4.86349e-05	0.186439	-0.000125361	0.18668	0.000568091	0.186635	0.00181997	0.186609	0.00438284	0.186393	-0.0298583	0.186658	-0.0238889	0.186631	0.0115644	0.18658	0.032924	0.186408	0.153303
	0.186735	-9.74948e-05	0.1867	4.7366e-05	0.186563	-0.000126667	0.186804	0.000569832	0.18676	0.00182536	0.186734	0.00436163	0.186518	-0.0298447	0.186782	-0.0238718	0.186756	0.011684	0.186705	0.0328542	0.186533	0.15416
	0.18686	-9.7803e-05	0.186825	4.60824e-05	0.186688	-0.000127955	0.186929	0.000569841	0.186885	0.00183067	0.186859	0.00434014	0.186643	-0.0298381	0.186907	-0.0238544	0.18688	0.0118022	0.186829	0.0327893	0.186658	0.154378
	0.186985	-9.76075e-05	0.18695	4.52865e-05	0.186813	-0.000129235	0.187054	0.000569528	0.18701	0.00183617	0.186984	0.00431731	0.186767	-0.0298316	0.187032	-0.0238337	0.187005	0.011879	0.186954	0.0327135	0.186783	0.154423
	0.18711	-9.69856e-05	0.187075	4.45655e-05	0.186938	-0.000130399	0.187179	0.000569196	0.187134	0.00184117	0.187109	0.00429483	0.186892	-0.0298251	0.187157	-0.0237851	0.18713	0.011943	0.187079	0.0326313	0.186907	0.154469
	0.187235	-9.6264e-05	0.187199	4.38654e-05	0.187063	-0.000131313	0.187304	0.000568883	0.187259	0.00184554	0.187233	0.00427311	0.187017	-0.0298186	0.187282	-0.0237065	0.187255	0.0120072	0.187204	0.0325534	0.187032	0.154513
	0.18736	-9.55387e-05	0.187324	4.28736e-05	0.187188	-0.000131534	0.187429	0.000568312	0.187384	0.00184974	0.187358	0.00425328	0.187142	-0.0298206	0.187407	-0.0236329	0.18738	0.0120725	0.187329	0.0325042	0.187157	0.154605
	0.187484	-9.48022e-05	0.187449	4.16213e-05	0.187312	-0.00013131	0.187554	0.000568883	0.187509	0.00185387	0.187483	0.00423836	0.187266	-0.0298385	0.187532	-0.023564	0.187505	0.012137	0.187453	0.0324917	0.187282	0.154908
	0.187609	-9.45992e-05	0.187574	4.02107e-05	0.187437	-0.000131087	0.187678	0.000570431	0.187634	0.00185802	0.187608	0.00422679	0.187391	-0.0298567	0.187656	-0.0234988	0.187629	0.0121948	0.187578	0.032482	0.187407	0.155267
	0.187734	-9.47477e-05	0.187699	3.87959e-05	0.187562	-0.000131023	0.187803	0.000572062	0.187759	0.00185409	0.187733	0.00421519	0.187516	-0.029875	0.187781	-0.0234496	0.187754	0.0121527	0.187703	0.0324777	0.187531	0.155625
	0.187859	-9.48473e-05	0.187823	3.7304e-05	0.187687	-0.000131444	0.187928	0.000573748	0.187884	0.00184283	0.187858	0.00420333	0.187641	-0.0298935	0.187906	-0.0234473	0.187879	0.0120535	0.187828	0.0324728	0.187656	0.155986
	0.187984	-9.49205e-05	0.187948	3.63185e-05	0.187812	-0.00013266	0.188053	0.000575443	0.188008	0.00183012	0.187982	0.00419764	0.187766	-0.029919	0.188031	-0.0234552	0.188004	0.0119421	0.187953	0.0324934	0.187781	0.156316
	0.188109	-9.49919e-05	0.188073	3.60809e-05	0.187936	-0.000134395	0.188178	0.000579451	0.188133	0.00181753	0.188107	0.00420612	0.18789	-0.0299522	0.188156	-0.023482	0.188129	0.0118303	0.188077	0.0326005	0.187906	0.156769
	0.188233	-9.46218e-05	0.188198	3.59413e-05	0.188061	-0.000136151	0.188303	0.000583201	0.188258	0.00180495	0.188232	0.004221	0.188015	-0.029979	0.188281	-0.0235091	0.188254	0.0117247	0.188202	0.0326903	0.188031	0.157262
	0.188358	-9.35094e-05	0.188322	3.56955e-05	0.188186	-0.000137889	0.188427	0.000587006	0.188383	0.00179414	0.188357	0.00423633	0.18814	-0.0300067	0.188405	-0.0235364	0.188378	0.0116418	0.188327	0.0326567	0.188155	0.157755
	0.188483	-9.18578e-05	0.188447	3.54329e-05	0.188311	-0.000139357	0.188552	0.000590829	0.188508	0.00178871	0.188482	0.00425213	0.188265	-0.030034	0.18853	-0.0235616	0.188503	0.01162	0.188452	0.0325956	0.18828	0.158248
	0.188608	-9.01046e-05	0.188572	3.51704e-05	0.188436	-0.0001403	0.188677	0.000594644	0.188633	0.00179099	0.188607	0.00426695	0.18839	-0.0300584	0.188655	-0.0235824	0.188628	0.0116154	0.188577	0.0325431	0.188405	0.158798
	0.188733	-8.83365e-05	0.188697	3.49224e-05	0.18856	-0.000140309	0.188802	0.000596597	0.188757	0.00179545	0.188731	0.00426723	0.188514	-0.0300699	0.18878	-0.0235798	0.188753	0.0116107	0.188701	0.0325274	0.18853	0.159098
	0.188857	-8.65082e-05	0.188822	3.46724e-05	0.188685	-0.000139856	0.188927	0.000593824	0.188882	0.00179992	0.188856	0.00424358	0.188639	-0.0300618	0.188905	-0.0235745	0.188878	0.011606	0.188826	0.0325458	0.188655	0.158862
	0.188982	-8.46442e-05	0.188946	3.42036e-05	0.18881	-0.000139407	0.189052	0.000588102	0.189007	0.00180434	0.188981	0.00421217	0.188764	-0.0300563	0.18903	-0.0235682	0.189003	0.0115886	0.188951	0.0325951	0.188779	0.158499
	0.189107	-8.29268e-05	0.189071	3.3666e-05	0.188935	-0.00013862	0.189176	0.000582123	0.189132	0.00181221	0.189106	0.00418145	0.188889	-0.0300509	0.189154	-0.0235549	0.189127	0.0115272	0.189076	0.0326746	0.188904	0.158132
	0.189232	-8.13898e-05	0.189196	3.31513e-05	0.18906	-0.000137396	0.189301	0.000575876	0.189257	0.0018246	0.189231	0.0041501	0.189013	-0.0300454	0.189279	-0.0235436	0.189252	0.0114363	0.189201	0.0327525	0.189029	0.157783
	0.189357	-7.99091e-05	0.189321	3.26408e-05	0.189184	-0.000136598	0.189426	0.000570164	0.189382	0.00183825	0.189356	0.00412457	0.189138	-0.0300361	0.189404	-0.0235808	0.189377	0.0113417	0.189325	0.0328109	0.189154	0.157603
	0.189482	-7.84735e-05	0.189446	3.21366e-05	0.189309	-0.000136278	0.189551	0.000569049	0.189506	0.00185251	0.18948	0.0041151	0.189263	-0.0300266	0.189529	-0.0236783	0.189502	0.0112456	0.18945	0.0328298	0.189279	0.157987
	0.189606	-7.77783e-05	0.18957	3.16261e-05	0.189434	-0.000135991	0.189676	0.000568109	0.189631	0.00186675	0.189605	0.00411538	0.189388	-0.0300273	0.189654	-0.0237768	0.189627	0.0111494	0.189575	0.0327963	0.189403	0.158493
	0.189731	-7.7675e-05	0.189695	3.10885e-05	0.189559	-0.000135942	0.189801	0.000567142	0.189756	0.00188007	0.18973	0.00411608	0.189513	-0.0300317	0.189779	-0.0238786	0.189752	0.0110431	0.1897	0.0326697	0.189528	0.158976
	0.189856	-7.77915e-05	0.18982	3.05468e-05	0.189684	-0.000136986	0.189926	0.000566137	0.189881	0.00187986	0.189855	0.00411681	0.189637	-0.0300361	0.189904	-0.0239756	0.189876	0.0108279	0.189825	0.0325437	0.189653	0.159478
	0.189981	-7.7985e-05	0.189945	2.99904e-05	0.189808	-0.00013831	0.19005	0.000565179	0.190006	0.00186896	0.18998	0.00411755	0.189762	-0.0300371	0.190028	-0.0240465	0.190001	0.010579	0.189949	0.0324349	0.189778	0.159928
	0.190106	-7.81767e-05	0.190069	2.90861e-05	0.189933	-0.000139253	0.190175	0.000563806	0.190131	0.0018558	0.190104	0.0041143	0.189887	-0.0300313	0.190153	-0.0240672	0.190126	0.0103225	0.190074	0.0323787	0.189903	0.160471
	0.190231	-7.8389e-05	0.190194	2.78422e-05	0.190058	-0.000140068	0.1903	0.000561779	0.190255	0.00184294	0.190229	0.00410842	0.190012	-0.0300275	0.190278	-0.0240876	0.190251	0.010066	0.190199	0.0323911	0.190027	0.161185
	0.190355	-7.86351e-05	0.190319	2.67879e-05	0.190183	-0.000140884	0.190425	0.000559845	0.19038	0.00182954	0.190354	0.00410594	0.190137	-0.0300295	0.190403	-0.0241127	0.190376	0.0097943	0.190324	0.0325529	0.190152	0.161899
	0.19048	-7.87648e-05	0.190444	2.60523e-05	0.190308	-0.000140788	0.19055	0.00055802	0.190505	0.00182248	0.190479	0.00410349	0.190261	-0.0300316	0.190528	-0.0241527	0.190501	0.00958957	0.190449	0.0327319	0.190277	0.162638
	0.190605	-7.87949e-05	0.190569	2.54981e-05	0.190433	-0.000140031	0.190675	0.000556215	0.19063	0.00181945	0.190604	0.00410098	0.190386	-0.0300347	0.190653	-0.0242226	0.190626	0.00946751	0.190573	0.0328769	0.190402	0.163389
	0.19073	-7.88061e-05	0.190693	2.4948e-05	0.190557	-0.000139154	0.190799	0.000554224	0.190755	0.00181742	0.190729	0.00409888	0.190511	-0.0300434	0.190777	-0.0242995	0.19075	0.00935536	0.190698	0.0329142	0.190527	0.164502
	0.190855	-7.87385e-05	0.190818	2.44479e-05	0.190682	-0.000138252	0.190924	0.000551709	0.19088	0.00181554	0.190853	0.00410317	0.190636	-0.0300541	0.190902	-0.0243764	0.190875	0.00924322	0.190823	0.0328482	0.190651	0.165283
	0.190979	-7.79061e-05	0.190943	2.40625e-05	0.190807	-0.000137343	0.191049	0.000548383	0.191005	0.00181369	0.190978	0.00411866	0.190761	-0.0300534	0.191027	-0.0244544	0.191	0.00912831	0.190948	0.0326838	0.190776	0.166026
	0.191104	-7.68125e-05	0.191068	2.36499e-05	0.190932	-0.000136699	0.191174	0.000545168	0.191129	0.00181251	0.191103	0.00413888	0.190885	-0.0300478	0.191152	-0.0245032	0.191125	0.00894591	0.191073	0.0324522	0.190901	0.166743
	0.191229	-7.59049e-05	0.191193	2.31769e-05	0.191057	-0.000136505	0.191299	0.000541805	0.191254	0.00181161	0.191228	0.00415885	0.19101	-0.0300421	0.191277	-0.0245025	0.19125	0.00881695	0.191197	0.0322299	0.191026	0.167488
	0.191354	-7.50368e-05	0.191317	2.26789e-05	0.191181	-0.000136612	0.191424	0.000538599	0.191379	0.00180994	0.191353	0.00417881	0.191135	-0.0300358	0.191402	-0.0244908	0.191375	0.00870343	0.191322	0.0320984	0.191151	0.168245
	0.191479	-7.41875e-05	0.191442	2.22038e-05	0.191306	-0.000136789	0.191548	0.000535641	0.191504	0.001808	0.191478	0.00419748	0.19126	-0.030029	0.191526	-0.0244635	0.191499	0.00859046	0.191447	0.0321152	0.191275	0.169005
	0.191604	-7.40071e-05	0.191567	2.2333e-05	0.191431	-0.000136972	0.191673	0.000535429	0.191629	0.00180606	0.191602	0.00420889	0.191384	-0.0300214	0.191651	-0.0244356	0.191624	0.00847804	0.191572	0.0322732	0.1914	0.169636
	0.191728	-7.44393e-05	0.191692	2.25268e-05	0.191556	-0.000137155	0.191798	0.000535991	0.191754	0.00180413	0.191727	0.00421484	0.191509	-0.0300121	0.191776	-0.0244054	0.191749	0.00838077	0.191697	0.0325859	0.191525	0.170252
	0.191853	-7.50876e-05	0.191817	2.25331e-05	0.191681	-0.000137979	0.191923	0.000536645	0.191878	0.00180055	0.191852	0.00422085	0.191634	-0.0300026	0.191901	-0.024364	0.191874	0.00830472	0.191821	0.0328915	0.19165	0.170895
	0.191978	-7.57903e-05	0.191941	2.24893e-05	0.191805	-0.00013965	0.192048	0.000537327	0.192003	0.00179987	0.191977	0.00422685	0.191759	-0.0299973	0.192026	-0.0243428	0.191999	0.00824851	0.191946	0.0331485	0.191774	0.171097
	0.192103	-7.65025e-05	0.192066	2.24455e-05	0.19193	-0.000142004	0.192173	0.000537944	0.192128	0.00180022	0.192102	0.00423146	0.191884	-0.0300021	0.192151	-0.0243706	0.192124	0.00818954	0.192071	0.033287	0.191899	0.170625
	0.192228	-7.69666e-05	0.192191	2.2356e-05	0.192055	-0.000144479	0.192298	0.000537235	0.192253	0.00180068	0.192227	0.00423875	0.192008	-0.0300137	0.192275	-0.0244046	0.192248	0.00813361	0.192196	0.0334217	0.192024	0.170021
	0.192353	-7.70831e-05	0.192316	2.22038e-05	0.19218	-0.00014685	0.192422	0.000536894	0.192378	0.00180115	0.192351	0.00425114	0.192133	-0.0300262	0.1924	-0.0244368	0.192373	0.00807657	0.192321	0.0335715	0.192149	0.169374
	0.192477	-7.68181e-05	0.19244	2.21059e-05	0.192305	-0.000148496	0.192547	0.000536636	0.192503	0.00179982	0.192476	0.00426437	0.192258	-0.0300394	0.192525	-0.0244647	0.192498	0.00812424	0.192445	0.0337198	0.192274	0.16875
	0.192602	-7.62563e-05	0.192565	2.20622e-05	0.192429	-0.00014941	0.192672	0.00053635	0.192627	0.00179141	0.192601	0.00427769	0.192383	-0.0300522	0.19265	-0.0244765	0.192623	0.00803221	0.19257	0.0338967	0.192398	0.168225
	0.192727	-7.56287e-05	0.19269	2.20184e-05	0.192554	-0.000149163	0.192797	0.000536092	0.192752	0.00178022	0.192726	0.00429117	0.192508	-0.0300628	0.192775	-0.0244372	0.192748	0.00790601	0.192695	0.0341758	0.192523	0.168571
	0.192852	-7.51345e-05	0.192815	2.19726e-05	0.192679	-0.000148496	0.192922	0.00053565	0.192877	0.00176815	0.192851	0.00430777	0.192632	-0.0300732	0.1929	-0.0243712	0.192873	0.00778505	0.19282	0.034528	0.192648	0.169078
	0.192977	-7.52285e-05	0.19294	2.1808e-05	0.192804	-0.000147828	0.193047	0.000534056	0.193002	0.001756	0.192976	0.00432675	0.192757	-0.0300894	0.193025	-0.0243028	0.192997	0.00766519	0.192944	0.0348688	0.192773	0.169654
	0.193101	-7.5796e-05	0.193064	2.17517e-05	0.192929	-0.00014723	0.193171	0.000532186	0.193127	0.0017444	0.1931	0.00434503	0.192882	-0.0301089	0.193149	-0.0242253	0.193122	0.00748829	0.193069	0.0351939	0.192898	0.170238
	0.193226	-7.68952e-05	0.193189	2.23476e-05	0.193053	-0.000147344	0.193296	0.000530399	0.193252	0.00173351	0.193225	0.00436341	0.193007	-0.0301285	0.193274	-0.0241487	0.193247	0.00732903	0.193194	0.0355131	0.193022	0.170823
	0.193351	-7.81447e-05	0.193314	2.2954e-05	0.193178	-0.000147854	0.193421	0.000528528	0.193377	0.00172275	0.19335	0.00438191	0.193131	-0.030145	0.193399	-0.0240985	0.193372	0.00721192	0.193319	0.0358025	0.193147	0.171231
	0.193476	-7.93905e-05	0.193439	2.35707e-05	0.193303	-0.000148539	0.193546	0.000526649	0.193501	0.00171204	0.193475	0.00439921	0.193256	-0.0301554	0.193524	-0.0240737	0.193497	0.0071006	0.193444	0.0359919	0.193272	0.171347
	0.193601	-8.00989e-05	0.193564	2.44667e-05	0.193428	-0.000149279	0.193671	0.000523221	0.193626	0.00170105	0.1936	0.00441419	0.193381	-0.0301581	0.193649	-0.024049	0.193622	0.00698983	0.193568	0.0361352	0.193397	0.171434
	0.193726	-8.0392e-05	0.193688	2.54377e-05	0.193553	-0.000149996	0.193796	0.000519877	0.193751	0.00169075	0.193725	0.00442786	0.193506	-0.0301544	0.193774	-0.024043	0.193746	0.00689174	0.193693	0.036238	0.193522	0.171522
	0.19385	-7.99204e-05	0.193813	2.67899e-05	0.193678	-0.000149955	0.19392	0.000516532	0.193876	0.00168729	0.193849	0.00444159	0.193631	-0.0301507	0.193898	-0.0240743	0.193871	0.00685344	0.193818	0.0363413	0.193646	0.17161
	0.193975	-7.91707e-05	0.193938	2.82798e-05	0.193802	-0.000149105	0.194045	0.000513197	0.194001	0.00169951	0.193974	0.00445517	0.193755	-0.0301469	0.194023	-0.0240889	0.193996	0.00686667	0.193943	0.0364398	0.193771	0.171699
	0.1941	-7.83965e-05	0.194063	2.97883e-05	0.193927	-0.000147608	0.19417	0.000510037	0.194126	0.00171712	0.194099	0.00446983	0.19388	-0.0301443	0.194148	-0.0240683	0.194121	0.00688375	0.194068	0.0365123	0.193896	0.171967
	0.194225	-7.76411e-05	0.194188	3.09489e-05	0.194052	-0.000145959	0.194295	0.000509521	0.19425	0.00173465	0.194224	0.00448019	0.194005	-0.0301318	0.194273	-0.0240475	0.194246	0.00690111	0.194192	0.0365431	0.194021	0.172274
	0.19435	-7.70323e-05	0.194312	3.14365e-05	0.194177	-0.00014425	0.19442	0.00050859	0.194375	0.00175199	0.194349	0.00448191	0.19413	-0.0300975	0.194398	-0.0240186	0.194371	0.00691874	0.194317	0.0365145	0.194146	0.172591
	0.194475	-7.69985e-05	0.194437	3.1349e-05	0.194302	-0.000142201	0.194545	0.000507706	0.1945	0.00176687	0.194474	0.00448041	0.194255	-0.0300519	0.194523	-0.0239627	0.194495	0.00689835	0.194442	0.0364236	0.19427	0.172893
	0.194599	-7.76806e-05	0.194562	3.0528e-05	0.194426	-0.000139668	0.19467	0.000506729	0.194625	0.00177592	0.194598	0.00447892	0.194379	-0.0300062	0.194647	-0.0238876	0.19462	0.00679227	0.194567	0.0363138	0.194395	0.173209
	0.194724	-7.85111e-05	0.194687	2.96925e-05	0.194551	-0.000137439	0.194794	0.000505799	0.19475	0.00177966	0.194723	0.00447739	0.194504	-0.0299583	0.194772	-0.0238125	0.194745	0.00666965	0.194692	0.0362012	0.19452	0.173301
	0.194849	-7.93717e-05	0.194811	2.88715e-05	0.194676	-0.000135501	0.194919	0.000504896	0.194875	0.00178278	0.194848	0.0044608	0.194629	-0.0299099	0.194897	-0.0237341	0.19487	0.00654208	0.194816	0.0360892	0.194645	0.173261
	0.194974	-8.03901e-05	0.194936	2.82089e-05	0.194801	-0.00013353	0.195044	0.000504684	0.194999	0.00178578	0.194973	0.00444347	0.194754	-0.0298824	0.195022	-0.0236581	0.194995	0.00642415	0.194941	0.0359199	0.19477	0.173117
	0.195099	-8.15326e-05	0.195061	2.75755e-05	0.194926	-0.000131673	0.195169	0.000507116	0.195124	0.00178867	0.195098	0.00443507	0.194878	-0.0298729	0.195147	-0.0235803	0.19512	0.00629795	0.195066	0.0356943	0.194894	0.17296
	0.195223	-8.27427e-05	0.195186	2.69129e-05	0.19505	-0.00013044	0.195294	0.000509816	0.195249	0.00178878	0.195223	0.00442665	0.195003	-0.0298633	0.195272	-0.0235041	0.195244	0.00628417	0.195191	0.035426	0.195019	0.172809
	0.195348	-8.40148e-05	0.195311	2.6267e-05	0.195175	-0.000129833	0.195419	0.000512368	0.195374	0.00178459	0.195347	0.00441841	0.195128	-0.0298538	0.195397	-0.0234345	0.195369	0.0063131	0.195316	0.0351431	0.195144	0.172765
	0.195473	-8.52493e-05	0.195435	2.56064e-05	0.1953	-0.000129621	0.195543	0.000514782	0.195499	0.00177827	0.195472	0.00441117	0.195253	-0.0298482	0.195521	-0.0233689	0.195494	0.00634314	0.19544	0.0348591	0.195269	0.172898
	0.195598	-8.64537e-05	0.19556	2.49105e-05	0.195425	-0.000129505	0.195668	0.000515915	0.195624	0.00177148	0.195597	0.004398	0.195378	-0.029851	0.195646	-0.0233049	0.195619	0.00637455	0.195565	0.0346189	0.195394	0.172887
	0.195723	-8.76074e-05	0.195685	2.41396e-05	0.19555	-0.000129383	0.195793	0.00050848	0.195748	0.0017647	0.195722	0.00437117	0.195502	-0.0298585	0.195771	-0.0232413	0.195744	0.00640458	0.19569	0.0344836	0.195518	0.172854
	0.195848	-8.77559e-05	0.19581	2.33749e-05	0.195674	-0.000129374	0.195918	0.000500427	0.195873	0.001758	0.195847	0.0043374	0.195627	-0.0298666	0.195896	-0.0231859	0.195869	0.00649413	0.195815	0.0344295	0.195643	0.172818
	0.195972	-8.7568e-05	0.195935	2.26081e-05	0.195799	-0.000129131	0.196043	0.000492375	0.195998	0.00175266	0.195972	0.00430392	0.195752	-0.0298748	0.196021	-0.0231311	0.195993	0.00661758	0.19594	0.0343965	0.195768	0.172783
	0.196097	-8.73575e-05	0.196059	2.18246e-05	0.195924	-0.000127587	0.196168	0.000484322	0.196123	0.00175906	0.196096	0.00427051	0.195877	-0.0298803	0.196146	-0.0230763	0.196118	0.00675177	0.196064	0.0343635	0.195893	0.172715
	0.196222	-8.71264e-05	0.196184	2.10537e-05	0.196049	-0.000125837	0.196293	0.00047638	0.196248	0.00176672	0.196221	0.004241	0.196002	-0.0298864	0.19627	-0.0230239	0.196243	0.00688595	0.196189	0.0343316	0.196018	0.172685
	0.196347	-8.67356e-05	0.196309	2.03036e-05	0.196174	-0.000124049	0.196417	0.000471562	0.196373	0.00177432	0.196346	0.00422243	0.196126	-0.0298979	0.196395	-0.022984	0.196368	0.00701987	0.196314	0.0341412	0.196142	0.172723
	0.196472	-8.62752e-05	0.196434	1.99889e-05	0.196299	-0.000122285	0.196542	0.000469065	0.196498	0.0017818	0.196471	0.00420918	0.196251	-0.0299129	0.19652	-0.022979	0.196493	0.00710997	0.196439	0.0337587	0.196267	0.17276
	0.196597	-8.57998e-05	0.196559	2.00723e-05	0.196423	-0.000120756	0.196667	0.00046643	0.196622	0.00178837	0.196596	0.00419598	0.196376	-0.0299279	0.196645	-0.0229832	0.196618	0.00710666	0.196564	0.0333113	0.196392	0.172798
	0.196721	-8.53e-05	0.196683	2.01556e-05	0.196548	-0.000120314	0.196792	0.000463684	0.196747	0.00178799	0.19672	0.00418276	0.196501	-0.029946	0.19677	-0.0229665	0.196742	0.00712347	0.196688	0.0328574	0.196517	0.172368
	0.196846	-8.47983e-05	0.196808	2.02348e-05	0.196673	-0.000120422	0.196917	0.000461132	0.196872	0.00178516	0.196845	0.00417404	0.196625	-0.0299751	0.196895	-0.0229322	0.196867	0.00714111	0.196813	0.0324084	0.196642	0.1714
	0.196971	-8.38607e-05	0.196933	2.02681e-05	0.196798	-0.00012059	0.197042	0.000457613	0.196997	0.00178194	0.19697	0.00417236	0.19675	-0.0300053	0.197019	-0.0228942	0.196992	0.00715957	0.196938	0.0320021	0.196766	0.170023
	0.197096	-8.27972e-05	0.197058	2.0141e-05	0.196923	-0.000121031	0.197166	0.000454581	0.197122	0.00177866	0.197095	0.00417312	0.196875	-0.030031	0.197144	-0.0228445	0.197117	0.00717665	0.197063	0.0317663	0.196891	0.168702
	0.197221	-8.25472e-05	0.197182	1.98681e-05	0.197047	-0.000122212	0.197291	0.000452315	0.197247	0.00177249	0.19722	0.00417354	0.197	-0.0300566	0.197269	-0.0227908	0.197242	0.00728273	0.197188	0.031684	0.197016	0.167314
	0.197346	-8.24928e-05	0.197307	1.95951e-05	0.197172	-0.000123257	0.197416	0.000449827	0.197371	0.00176495	0.197345	0.00417395	0.197125	-0.0300815	0.197394	-0.0227703	0.197367	0.00748498	0.197312	0.0316446	0.197141	0.166016
	0.19747	-8.24364e-05	0.197432	1.93222e-05	0.197297	-0.000123832	0.197541	0.000447459	0.197496	0.00175682	0.197469	0.00417293	0.197249	-0.0300996	0.197519	-0.022789	0.197491	0.00770927	0.197437	0.0316051	0.197265	0.165453
	0.197595	-8.2566e-05	0.197557	1.91909e-05	0.197422	-0.000124279	0.197666	0.000444815	0.197621	0.00174901	0.197594	0.00416511	0.197374	-0.0301101	0.197644	-0.0228067	0.197616	0.007914	0.197562	0.031565	0.19739	0.164845
	0.19772	-8.34323e-05	0.197682	1.98556e-05	0.197547	-0.000124737	0.197791	0.000440033	0.197746	0.00174061	0.197719	0.00414696	0.197499	-0.0301193	0.197768	-0.022829	0.197741	0.0081179	0.197687	0.0315915	0.197515	0.164196
	0.197845	-8.36408e-05	0.197806	2.04973e-05	0.197671	-0.000124525	0.197915	0.000433446	0.197871	0.00173703	0.197844	0.00413033	0.197624	-0.0301284	0.197893	-0.0228603	0.197866	0.00822371	0.197812	0.0315786	0.19764	0.163573
	0.19797	-8.33214e-05	0.197931	2.10974e-05	0.197796	-0.000123991	0.19804	0.000426821	0.197996	0.00173556	0.197969	0.0041144	0.197749	-0.0301377	0.198018	-0.0228987	0.197991	0.00819836	0.197936	0.0315098	0.197765	0.162949
	0.198094	-8.29268e-05	0.198056	2.16954e-05	0.197921	-0.000122604	0.198165	0.000419967	0.19812	0.00173618	0.198094	0.00409834	0.197873	-0.0301393	0.198143	-0.022945	0.198116	0.00815978	0.198061	0.0314428	0.197889	0.162084
	0.198219	-8.25341e-05	0.198181	2.22955e-05	0.198046	-0.00012104	0.19829	0.000414356	0.198245	0.00173703	0.198218	0.00408219	0.197998	-0.0301214	0.198268	-0.0229937	0.19824	0.00812286	0.198186	0.0313768	0.198014	0.161663
	0.198344	-8.16848e-05	0.198306	2.28644e-05	0.198171	-0.000119534	0.198415	0.000415811	0.19837	0.00173793	0.198343	0.00407701	0.198123	-0.0300865	0.198393	-0.0230264	0.198365	0.00808456	0.198311	0.0312615	0.198139	0.161954
	0.198469	-8.09426e-05	0.19843	2.34832e-05	0.198295	-0.000118109	0.19854	0.000421468	0.198495	0.00173588	0.198468	0.00408194	0.198248	-0.0300484	0.198518	-0.0230129	0.19849	0.00804736	0.198436	0.0311788	0.198264	0.162247
	0.198594	-8.05311e-05	0.198555	2.41375e-05	0.19842	-0.000116919	0.198665	0.000427872	0.19862	0.00173078	0.198593	0.00409217	0.198372	-0.0300103	0.198642	-0.0229615	0.198615	0.008154	0.19856	0.0311409	0.198389	0.162534
	0.198719	-8.01797e-05	0.19868	2.48042e-05	0.198545	-0.000116725	0.198789	0.00043398	0.198745	0.00172796	0.198718	0.00410559	0.198497	-0.0299767	0.198767	-0.0229124	0.19874	0.00811239	0.198685	0.031109	0.198513	0.162466
	0.198843	-7.98152e-05	0.198805	2.54627e-05	0.19867	-0.000117024	0.198914	0.000439904	0.198869	0.00172995	0.198843	0.0041191	0.198622	-0.0299594	0.198892	-0.0228653	0.198865	0.00807134	0.19881	0.0310776	0.198638	0.162102
	0.198968	-7.99429e-05	0.198929	2.59857e-05	0.198795	-0.00011736	0.199039	0.000444318	0.198994	0.00173194	0.198967	0.00413233	0.198747	-0.029955	0.199017	-0.0228194	0.198989	0.00802835	0.198935	0.0310641	0.198763	0.16085
	0.199093	-8.11793e-05	0.199054	2.58502e-05	0.19892	-0.00011772	0.199164	0.000446391	0.199119	0.00173492	0.199092	0.00414066	0.198872	-0.0299527	0.199142	-0.0227996	0.199114	0.00798426	0.19906	0.0311685	0.198888	0.15954
	0.199218	-8.19779e-05	0.199179	2.56523e-05	0.199044	-0.000117175	0.199289	0.000449118	0.199244	0.00174063	0.199217	0.00414336	0.198996	-0.0299505	0.199267	-0.0228171	0.199239	0.00797765	0.199184	0.0312469	0.199013	0.15828
	0.199343	-8.26675e-05	0.199304	2.54564e-05	0.199169	-0.000116324	0.199414	0.000451937	0.199369	0.00174645	0.199342	0.00414044	0.199121	-0.0299482	0.199391	-0.0228518	0.199364	0.00804571	0.199309	0.0312805	0.199137	0.157019
	0.199468	-8.3359e-05	0.199429	2.52626e-05	0.199294	-0.000114653	0.199538	0.000454545	0.199494	0.00175163	0.199467	0.00413684	0.199246	-0.029927	0.199516	-0.0228967	0.199489	0.00814849	0.199434	0.031314	0.199262	0.15589
	0.199592	-8.40505e-05	0.199553	2.50376e-05	0.199419	-0.000112845	0.199663	0.000456995	0.199619	0.00175613	0.199592	0.00413322	0.199371	-0.0298984	0.199641	-0.0229406	0.199614	0.00826063	0.199559	0.0313481	0.199387	0.154954
	0.199717	-8.49129e-05	0.199678	2.46063e-05	0.199544	-0.000110964	0.199788	0.00045753	0.199743	0.00176102	0.199716	0.0041289	0.199496	-0.0298751	0.199766	-0.0229791	0.199739	0.00835845	0.199684	0.0313562	0.199512	0.154277
	0.199842	-8.64687e-05	0.199803	2.37728e-05	0.199668	-0.000109496	0.199913	0.000459824	0.199868	0.00176556	0.199841	0.00411818	0.19962	-0.0298534	0.199891	-0.0229833	0.199863	0.00846095	0.199808	0.0314152	0.199637	0.153625
	0.199967	-8.83966e-05	0.199928	2.28852e-05	0.199793	-0.000108776	0.200038	0.000462514	0.199993	0.00177006	0.199966	0.00410696	0.199745	-0.0298315	0.200016	-0.0229321	0.199988	0.00840529	0.199933	0.031525	0.199761	0.15298
	0.200092	-9.03621e-05	0.200053	2.19788e-05	0.199918	-0.000109075	0.200163	0.000465122	0.200118	0.00176569	0.200091	0.00409672	0.19987	-0.02981	0.20014	-0.0228472	0.200113	0.00830114	0.200058	0.0316446	0.199886	0.152445
	0.200216	-9.23294e-05	0.200177	2.10808e-05	0.200043	-0.000109902	0.200287	0.000468402	0.200243	0.00175565	0.200216	0.00408639	0.199995	-0.0297889	0.200265	-0.0227554	0.200238	0.00819753	0.200183	0.0317657	0.200011	0.151875
	0.200341	-9.3453e-05	0.200302	2.03557e-05	0.200168	-0.000110738	0.200412	0.000473699	0.200368	0.00174518	0.200341	0.00407625	0.200119	-0.0297656	0.20039	-0.0226636	0.200363	0.00808373	0.200308	0.0318869	0.200136	0.151109
	0.200466	-9.3857e-05	0.200427	2.04869e-05	0.200292	-0.000111603	0.200537	0.000477643	0.200492	0.00173437	0.200465	0.00407173	0.200244	-0.0297414	0.200515	-0.0225967	0.200488	0.00798013	0.200432	0.0319037	0.200261	0.150343
	0.200591	-9.40581e-05	0.200552	2.13746e-05	0.200417	-0.000113022	0.200662	0.000479881	0.200617	0.00172288	0.20059	0.00406785	0.200369	-0.0297179	0.20064	-0.0225756	0.200612	0.00787901	0.200557	0.0319134	0.200385	0.149634
	0.200716	-9.42441e-05	0.200677	2.22372e-05	0.200542	-0.000115076	0.200787	0.000482222	0.200742	0.00171396	0.200715	0.00405933	0.200494	-0.0296955	0.200765	-0.0225898	0.200737	0.00783217	0.200682	0.0319437	0.20051	0.149409
	0.200841	-9.4432e-05	0.200801	2.31186e-05	0.200667	-0.000117601	0.200912	0.000484405	0.200867	0.00170981	0.20084	0.00405005	0.200619	-0.029683	0.200889	-0.0226186	0.200862	0.00784346	0.200807	0.031974	0.200635	0.149407
	0.200965	-9.45429e-05	0.200926	2.39645e-05	0.200792	-0.000120187	0.201037	0.000484414	0.200992	0.0017055	0.200965	0.00404067	0.200743	-0.0296768	0.201014	-0.0226483	0.200987	0.00785531	0.200932	0.0320038	0.20076	0.149623
	0.20109	-9.38908e-05	0.201051	2.45834e-05	0.200916	-0.000122793	0.201161	0.000478315	0.201117	0.00170159	0.20109	0.00403281	0.200868	-0.0296725	0.201139	-0.0226623	0.201112	0.00786688	0.201056	0.0319253	0.200885	0.149893
	0.201215	-9.30058e-05	0.201176	2.47813e-05	0.201041	-0.00012483	0.201286	0.000473423	0.201241	0.00170426	0.201214	0.004029	0.200993	-0.0296689	0.201264	-0.0226446	0.201237	0.00787846	0.201181	0.0316786	0.201009	0.150152
	0.20134	-9.21208e-05	0.2013	2.49438e-05	0.201166	-0.000126197	0.201411	0.000469028	0.201366	0.00170793	0.201339	0.00405154	0.201118	-0.0296655	0.201389	-0.0226153	0.201361	0.00803799	0.201306	0.0314006	0.201134	0.150145
	0.201465	-9.12358e-05	0.201425	2.51105e-05	0.201291	-0.000126768	0.201536	0.000464431	0.201491	0.00171415	0.201464	0.00408124	0.201243	-0.0296511	0.201514	-0.0225871	0.201486	0.00812892	0.201431	0.0311236	0.201259	0.148779
	0.20159	-9.03809e-05	0.20155	2.52751e-05	0.201416	-0.000127276	0.201661	0.000460257	0.201616	0.00172127	0.201589	0.00411144	0.201367	-0.02963	0.201639	-0.022559	0.201611	0.00820938	0.201556	0.0308493	0.201384	0.147286
	0.201714	-9.04786e-05	0.201675	2.5471e-05	0.20154	-0.000127787	0.201786	0.000458488	0.201741	0.00172769	0.201714	0.0041412	0.201492	-0.0296047	0.201763	-0.0225367	0.201736	0.00829342	0.20168	0.0305821	0.201509	0.14568
	0.201839	-9.07642e-05	0.2018	2.58336e-05	0.201665	-0.000128365	0.20191	0.000459253	0.201866	0.00173313	0.201839	0.00415122	0.201617	-0.0295768	0.201888	-0.0225455	0.201861	0.00836699	0.201805	0.0304144	0.201633	0.144011
	0.201964	-9.11024e-05	0.201924	2.6417e-05	0.20179	-0.000129253	0.202035	0.00046233	0.201991	0.00173856	0.201963	0.00415401	0.201742	-0.0295482	0.202013	-0.022571	0.201986	0.00838132	0.20193	0.0302402	0.201758	0.142413
	0.202089	-9.14406e-05	0.202049	2.70108e-05	0.201915	-0.000130048	0.20216	0.000465509	0.202115	0.00174368	0.202088	0.00415363	0.201867	-0.0295222	0.202138	-0.0225923	0.20211	0.0082587	0.202055	0.0300519	0.201883	0.141002
	0.202214	-9.17657e-05	0.202174	2.7588e-05	0.20204	-0.000130799	0.202285	0.000468715	0.20224	0.00174899	0.202213	0.00415284	0.201991	-0.0294997	0.202263	-0.0226131	0.202235	0.0081044	0.20218	0.0298593	0.202008	0.139838
	0.202338	-9.18089e-05	0.202299	2.81797e-05	0.202165	-0.00013156	0.20241	0.000472925	0.202365	0.00175404	0.202338	0.00415204	0.202116	-0.029481	0.202388	-0.0226345	0.20236	0.00795754	0.202304	0.0296732	0.202132	0.138697
	0.202463	-9.16999e-05	0.202424	2.86527e-05	0.202289	-0.000132279	0.202535	0.000477808	0.20249	0.00175849	0.202463	0.0041557	0.202241	-0.0294661	0.202512	-0.0226415	0.202485	0.00780957	0.202429	0.0295737	0.202257	0.137555
	0.202588	-9.17694e-05	0.202548	2.87257e-05	0.202414	-0.000132604	0.20266	0.000480471	0.202615	0.00176115	0.202588	0.00416304	0.202366	-0.0294523	0.202637	-0.022613	0.20261	0.00764369	0.202554	0.0297933	0.202382	0.136418
	0.202713	-9.1839e-05	0.202673	2.87069e-05	0.202539	-0.000132723	0.202784	0.000482802	0.20274	0.00176438	0.202712	0.00416431	0.20249	-0.0294384	0.202762	-0.0225513	0.202735	0.00747065	0.202679	0.0301709	0.202507	0.135411
	0.202838	-9.18897e-05	0.202798	2.86882e-05	0.202664	-0.000132703	0.202909	0.000485234	0.202864	0.00176806	0.202837	0.00416215	0.202615	-0.029407	0.202887	-0.0224804	0.202859	0.00739598	0.202804	0.0305826	0.202632	0.134851
	0.202963	-9.17807e-05	0.202923	2.86694e-05	0.202789	-0.000132674	0.203034	0.000487962	0.202989	0.00177211	0.202962	0.00415948	0.20274	-0.0293627	0.203012	-0.0224091	0.202984	0.00731112	0.202928	0.0309775	0.202756	0.13478
	0.203087	-9.15985e-05	0.203048	2.88173e-05	0.202913	-0.000132648	0.203159	0.000491804	0.203114	0.00177655	0.203087	0.00416161	0.202865	-0.0293043	0.203137	-0.0223408	0.203109	0.00723644	0.203053	0.0313297	0.202881	0.135131
	0.203212	-9.18765e-05	0.203172	2.96946e-05	0.203038	-0.000131847	0.203284	0.000496373	0.203239	0.00178335	0.203212	0.00417547	0.20299	-0.0292415	0.203261	-0.0222798	0.203234	0.00715654	0.203178	0.0314444	0.203006	0.135481
	0.203337	-9.2335e-05	0.203297	3.11469e-05	0.203163	-0.000130379	0.203409	0.000501496	0.203364	0.00179097	0.203337	0.00418384	0.203114	-0.0291778	0.203386	-0.0222322	0.203359	0.00708352	0.203303	0.0313822	0.203131	0.135778
	0.203462	-9.28236e-05	0.203422	3.2595e-05	0.203288	-0.000128069	0.203533	0.000506481	0.203489	0.00180099	0.203461	0.0041845	0.203239	-0.0291398	0.203511	-0.0221931	0.203484	0.00694161	0.203428	0.0312848	0.203256	0.135723
	0.203587	-9.35395e-05	0.203547	3.40348e-05	0.203413	-0.000125732	0.203658	0.000510921	0.203613	0.00181193	0.203586	0.00418441	0.203364	-0.0291184	0.203636	-0.0221556	0.203608	0.00679585	0.203552	0.0311928	0.20338	0.135374
	0.203712	-9.46443e-05	0.203671	3.54704e-05	0.203537	-0.000123518	0.203783	0.000512921	0.203738	0.00182168	0.203711	0.00418431	0.203489	-0.0291092	0.203761	-0.0221221	0.203733	0.00666084	0.203677	0.0310987	0.203505	0.134382
	0.203836	-9.54673e-05	0.203796	3.61268e-05	0.203662	-0.000121223	0.203908	0.000514892	0.203863	0.00182558	0.203836	0.00416867	0.203614	-0.0291064	0.203886	-0.0221139	0.203858	0.0065148	0.203802	0.0309283	0.20363	0.133415
	0.203961	-9.55707e-05	0.203921	3.45703e-05	0.203787	-0.000118866	0.204033	0.000518569	0.203988	0.00182779	0.203961	0.00414893	0.203738	-0.0291046	0.204011	-0.0221139	0.203983	0.00640458	0.203927	0.0305696	0.203755	0.132475
	0.204086	-9.56759e-05	0.204046	3.25325e-05	0.203912	-0.000117296	0.204158	0.000522107	0.204113	0.00182551	0.204085	0.00414378	0.203863	-0.0291016	0.204135	-0.0221068	0.204108	0.00643847	0.204052	0.0301184	0.20388	0.131748
	0.204211	-9.58713e-05	0.204171	3.05384e-05	0.204037	-0.000116014	0.204282	0.000525866	0.204238	0.00182103	0.20421	0.00414015	0.203988	-0.0290961	0.20426	-0.0220978	0.204233	0.00657321	0.204176	0.0296694	0.204004	0.131376
	0.204336	-9.64407e-05	0.204295	2.85173e-05	0.204161	-0.000114772	0.204407	0.000530629	0.204362	0.00181672	0.204335	0.00413669	0.204113	-0.0290964	0.204385	-0.0220888	0.204357	0.00670299	0.204301	0.0292275	0.204129	0.131217
	0.204461	-9.71284e-05	0.20442	2.689e-05	0.204286	-0.000113547	0.204532	0.000534406	0.204487	0.00181202	0.20446	0.00413735	0.204237	-0.0291083	0.20451	-0.0220624	0.204482	0.00683746	0.204426	0.0287525	0.204254	0.131079
	0.204585	-9.82502e-05	0.204545	2.62565e-05	0.204411	-0.000113118	0.204657	0.000531633	0.204612	0.00180696	0.204585	0.00414826	0.204362	-0.0291273	0.204635	-0.0220348	0.204607	0.00695208	0.204551	0.0283072	0.204379	0.130933
	0.20471	-9.94377e-05	0.20467	2.58752e-05	0.204536	-0.000113916	0.204782	0.00052652	0.204737	0.0018049	0.20471	0.00414095	0.204487	-0.0291456	0.20476	-0.0220569	0.204732	0.00692205	0.204675	0.0279226	0.204504	0.130678
	0.204835	-0.000100569	0.204795	2.54939e-05	0.204661	-0.00011534	0.204907	0.000521397	0.204862	0.00180544	0.204834	0.00412747	0.204612	-0.0291616	0.204884	-0.0221064	0.204857	0.00675672	0.2048	0.027565	0.204628	0.130146
	0.20496	-0.000101219	0.204919	2.51168e-05	0.204785	-0.000116629	0.205032	0.000516321	0.204987	0.00180602	0.204959	0.00411319	0.204737	-0.0291528	0.205009	-0.0221572	0.204982	0.00658231	0.204925	0.0272134	0.204753	0.129926
	0.205085	-0.00010155	0.205044	2.47396e-05	0.20491	-0.000117877	0.205156	0.000511695	0.205112	0.00180703	0.205084	0.00409965	0.204861	-0.029136	0.205134	-0.0222088	0.205106	0.00639494	0.20505	0.0268439	0.204878	0.129833
	0.205209	-0.000101102	0.205169	2.46084e-05	0.205035	-0.000119122	0.205281	0.000508895	0.205236	0.00181404	0.205209	0.00409084	0.204986	-0.0291035	0.205259	-0.0222685	0.205231	0.00623347	0.205175	0.0266713	0.205003	0.129739
	0.205334	-9.96463e-05	0.205294	2.51355e-05	0.20516	-0.000120407	0.205406	0.00050824	0.205361	0.00182196	0.205334	0.00408871	0.205111	-0.0290677	0.205384	-0.0222979	0.205356	0.0061329	0.205299	0.0263792	0.205128	0.129728
	0.205459	-9.81731e-05	0.205418	2.57794e-05	0.205285	-0.000121734	0.205531	0.000507586	0.205486	0.00182712	0.205459	0.00409246	0.205236	-0.0290315	0.205509	-0.0222968	0.205481	0.0060315	0.205424	0.026047	0.205252	0.130118
	0.205584	-9.69273e-05	0.205543	2.64295e-05	0.20541	-0.000123556	0.205656	0.000506388	0.205611	0.00183252	0.205583	0.00409653	0.205361	-0.0289985	0.205633	-0.0222908	0.205606	0.00590502	0.205549	0.0257095	0.205377	0.130615
	0.205709	-9.59221e-05	0.205668	2.70962e-05	0.205534	-0.000125892	0.205781	0.000503486	0.205736	0.00183755	0.205708	0.0041006	0.205485	-0.028973	0.205758	-0.0222849	0.205731	0.00577993	0.205674	0.0253811	0.205502	0.131047
	0.205834	-9.48961e-05	0.205793	2.78172e-05	0.205659	-0.00012833	0.205905	0.000500805	0.205861	0.00184041	0.205833	0.00410197	0.20561	-0.0289553	0.205883	-0.0222931	0.205855	0.00565952	0.205799	0.025017	0.205627	0.131472
	0.205958	-9.3671e-05	0.205918	2.87277e-05	0.205784	-0.00013082	0.20603	0.000499755	0.205985	0.00184159	0.205958	0.00409774	0.205735	-0.0289611	0.206008	-0.0223176	0.20598	0.00554434	0.205923	0.0246307	0.205752	0.131837
	0.206083	-9.2444e-05	0.206042	2.98258e-05	0.205909	-0.000133196	0.206155	0.00049876	0.20611	0.00184292	0.206083	0.00410047	0.20586	-0.0289672	0.206133	-0.0223814	0.206105	0.00548758	0.206048	0.0242764	0.205876	0.131802
	0.206208	-9.11268e-05	0.206167	3.09218e-05	0.206034	-0.000135001	0.20628	0.000497746	0.206235	0.00184421	0.206208	0.00410356	0.205984	-0.0289735	0.206258	-0.0224658	0.20623	0.00555095	0.206173	0.023921	0.206001	0.131304
	0.206333	-8.93342e-05	0.206292	3.20136e-05	0.206158	-0.000136307	0.206405	0.000496641	0.20636	0.00184549	0.206332	0.00410664	0.206109	-0.0289757	0.206382	-0.022549	0.206355	0.00561019	0.206298	0.0235764	0.206126	0.130734
	0.206458	-8.77239e-05	0.206417	3.30471e-05	0.206283	-0.000136957	0.20653	0.000494466	0.206485	0.00184604	0.206457	0.00410966	0.206234	-0.0289682	0.206507	-0.0226276	0.20648	0.00567274	0.206423	0.0232031	0.206251	0.130161
	0.206583	-8.69892e-05	0.206542	3.37056e-05	0.206408	-0.000137599	0.206654	0.000489804	0.20661	0.00184384	0.206582	0.0040923	0.206359	-0.02896	0.206632	-0.0226992	0.206604	0.00572069	0.206547	0.0226805	0.206376	0.129611
	0.206707	-8.67055e-05	0.206666	3.37556e-05	0.206533	-0.000138234	0.206779	0.000483733	0.206734	0.00184212	0.206707	0.00406715	0.206484	-0.0289517	0.206757	-0.0227327	0.206729	0.00572317	0.206672	0.0222634	0.2065	0.129255
	0.206832	-8.64086e-05	0.206791	3.36451e-05	0.206658	-0.000138672	0.206904	0.000478057	0.206859	0.00184101	0.206832	0.00403901	0.206608	-0.0289432	0.206882	-0.0227402	0.206854	0.00570801	0.206797	0.0219004	0.206625	0.129331
	0.206957	-8.60366e-05	0.206916	3.35347e-05	0.206782	-0.000138707	0.207029	0.000473036	0.206984	0.00183995	0.206957	0.00401018	0.206733	-0.0289348	0.207007	-0.0227436	0.206979	0.00568404	0.206922	0.0215412	0.20675	0.128964
	0.207082	-8.5642e-05	0.207041	3.34264e-05	0.206907	-0.000138226	0.207154	0.000470972	0.207109	0.00183886	0.207081	0.00398334	0.206858	-0.0289356	0.207132	-0.0227469	0.207104	0.00566007	0.207047	0.0211723	0.206875	0.128416
	0.207207	-8.55029e-05	0.207166	3.35931e-05	0.207032	-0.000137683	0.207279	0.000473395	0.207234	0.00183748	0.207206	0.0039609	0.206983	-0.028934	0.207256	-0.0227892	0.207229	0.00563196	0.207171	0.020891	0.207	0.127883
	0.207331	-8.59107e-05	0.20729	3.44536e-05	0.207157	-0.000137134	0.207404	0.000480609	0.207359	0.00183498	0.207331	0.00394242	0.207108	-0.0289202	0.207381	-0.0228679	0.207353	0.00557796	0.207296	0.0207752	0.207124	0.127327
	0.207456	-8.63278e-05	0.207415	3.55788e-05	0.207282	-0.000136522	0.207528	0.000487842	0.207484	0.00182662	0.207456	0.00391909	0.207232	-0.0289059	0.207506	-0.0229789	0.207478	0.00545534	0.207421	0.0208839	0.207249	0.126697
	0.207581	-8.70832e-05	0.20754	3.67164e-05	0.207406	-0.00013577	0.207653	0.000495655	0.207608	0.0018178	0.207581	0.00389521	0.207357	-0.0288913	0.207631	-0.0231018	0.207603	0.00521121	0.207546	0.0210321	0.207374	0.126253
	0.207706	-8.88607e-05	0.207665	3.78354e-05	0.207531	-0.000135564	0.207778	0.000504592	0.207733	0.00180954	0.207706	0.00387302	0.207482	-0.0288861	0.207756	-0.023221	0.207728	0.00493842	0.207671	0.021189	0.207499	0.127084
	0.207831	-9.05199e-05	0.207789	3.8923e-05	0.207656	-0.000135808	0.207903	0.000514201	0.207858	0.00179877	0.20783	0.00384577	0.207607	-0.0288877	0.207881	-0.0233252	0.207853	0.00466619	0.207795	0.0213665	0.207623	0.127912
	0.207956	-9.14782e-05	0.207914	3.97981e-05	0.207781	-0.000136052	0.208028	0.000521729	0.207983	0.00178193	0.207955	0.00381324	0.207731	-0.028906	0.208005	-0.0234005	0.207978	0.00439368	0.20792	0.0216424	0.207748	0.128711
	0.20808	-9.23801e-05	0.208039	4.04066e-05	0.207906	-0.000136389	0.208153	0.000528943	0.208108	0.00176637	0.20808	0.00380386	0.207856	-0.0289253	0.20813	-0.0234353	0.208102	0.00413439	0.208045	0.0217452	0.207873	0.129464
	0.208205	-9.32106e-05	0.208164	4.08691e-05	0.208031	-0.000137117	0.208277	0.000535954	0.208233	0.00175071	0.208205	0.00379712	0.207981	-0.0289445	0.208255	-0.0234567	0.208227	0.00394014	0.20817	0.0217625	0.207998	0.13012
	0.20833	-9.3609e-05	0.208289	4.13442e-05	0.208155	-0.000137941	0.208402	0.000542477	0.208357	0.00173561	0.20833	0.00378994	0.208106	-0.02896	0.20838	-0.0234784	0.208352	0.00381228	0.208295	0.0217706	0.208123	0.130636
	0.208455	-9.32445e-05	0.208413	4.18172e-05	0.20828	-0.000138507	0.208527	0.000547904	0.208482	0.00172049	0.208455	0.00378333	0.208231	-0.0289673	0.208505	-0.0235038	0.208477	0.00367534	0.208419	0.0217787	0.208247	0.130985
	0.20858	-9.31468e-05	0.208538	4.22631e-05	0.208405	-0.00013907	0.208652	0.000552188	0.208607	0.00170959	0.208579	0.00378762	0.208355	-0.0289713	0.20863	-0.0235547	0.208602	0.00355135	0.208544	0.0216326	0.208372	0.131177
	0.208705	-9.31787e-05	0.208663	4.2859e-05	0.20853	-0.000139616	0.208777	0.000555358	0.208732	0.00170115	0.208704	0.00378965	0.20848	-0.0289722	0.208754	-0.0236296	0.208727	0.00345711	0.208669	0.0213237	0.208497	0.131368
	0.208829	-9.32088e-05	0.208788	4.38467e-05	0.208655	-0.000140002	0.208902	0.00055849	0.208857	0.00169401	0.208829	0.00378835	0.208605	-0.0289731	0.208879	-0.0237162	0.208852	0.0034133	0.208794	0.0208774	0.208622	0.131567
	0.208954	-9.33741e-05	0.208913	4.4926e-05	0.208779	-0.000140132	0.209026	0.000561393	0.208982	0.00168731	0.208954	0.00378701	0.20873	-0.0289739	0.209004	-0.0238	0.208976	0.00342873	0.208919	0.0204279	0.208747	0.132033
	0.209079	-9.39284e-05	0.209037	4.5972e-05	0.208904	-0.000140605	0.209151	0.000562876	0.209106	0.00168005	0.209079	0.0037858	0.208855	-0.0289692	0.209129	-0.0238851	0.209101	0.00344471	0.209043	0.0199496	0.208871	0.132592
	0.209204	-9.47364e-05	0.209162	4.67617e-05	0.209029	-0.00014113	0.209276	0.000562452	0.209231	0.00167227	0.209204	0.00378663	0.208979	-0.0289644	0.209254	-0.0239529	0.209226	0.00346124	0.209168	0.0195985	0.208996	0.132882
	0.209329	-9.57079e-05	0.209287	4.6893e-05	0.209154	-0.000141653	0.209401	0.000561153	0.209356	0.00166144	0.209328	0.00378377	0.209104	-0.0289844	0.209379	-0.0240041	0.209351	0.00348163	0.209293	0.0193968	0.209121	0.133045
	0.209453	-9.66492e-05	0.209412	4.63512e-05	0.209279	-0.000142132	0.209526	0.000559909	0.209481	0.00164835	0.209453	0.00376994	0.209229	-0.0290049	0.209504	-0.02405	0.209476	0.00350368	0.209418	0.0194281	0.209246	0.133213
	0.209578	-9.76883e-05	0.209537	4.54344e-05	0.209403	-0.000142712	0.209651	0.000558582	0.209606	0.00163541	0.209578	0.00375465	0.209354	-0.0290253	0.209628	-0.0240952	0.209601	0.00350946	0.209543	0.0194974	0.209371	0.133272
	0.209703	-9.89492e-05	0.209661	4.45009e-05	0.209528	-0.00014398	0.209776	0.000557025	0.209731	0.00162286	0.209703	0.0037405	0.209478	-0.0290357	0.209753	-0.024139	0.209725	0.00350919	0.209667	0.0195672	0.209495	0.132811
	0.209828	-0.000100125	0.209786	4.34362e-05	0.209653	-0.000145481	0.2099	0.000556104	0.209855	0.00161052	0.209828	0.00372543	0.209603	-0.0290388	0.209878	-0.0241684	0.20985	0.00350919	0.209792	0.0196337	0.20962	0.131997
	0.209953	-0.000100901	0.209911	4.21131e-05	0.209778	-0.000146984	0.210025	0.000557071	0.20998	0.00160353	0.209953	0.00371239	0.209728	-0.0290066	0.210003	-0.0241697	0.209975	0.00347667	0.209917	0.0195104	0.209745	0.131453
	0.210078	-0.000101679	0.210036	4.13901e-05	0.209903	-0.000148771	0.21015	0.000558426	0.210105	0.00160607	0.210077	0.00371516	0.209853	-0.0289646	0.210128	-0.0241369	0.2101	0.00332375	0.210042	0.0194427	0.20987	0.130994
	0.210202	-0.000102444	0.21016	4.18193e-05	0.210027	-0.000151488	0.210275	0.000559771	0.21023	0.00160983	0.210202	0.00372543	0.209978	-0.0289233	0.210253	-0.0240944	0.210225	0.00310249	0.210167	0.0194482	0.209995	0.130543
	0.210327	-0.000103021	0.210285	4.22443e-05	0.210152	-0.000154767	0.2104	0.000561171	0.210355	0.00161353	0.210327	0.00373563	0.210102	-0.0288813	0.210377	-0.0240521	0.21035	0.00286387	0.210291	0.0194622	0.210119	0.130043
	0.210452	-0.000103175	0.21041	4.27298e-05	0.210277	-0.000158061	0.210525	0.000562443	0.21048	0.00161716	0.210452	0.00374479	0.210227	-0.0288681	0.210502	-0.0240118	0.210474	0.00261395	0.210416	0.0194763	0.210244	0.129333
	0.210577	-0.000103025	0.210535	4.34779e-05	0.210402	-0.000161369	0.210649	0.000562765	0.210605	0.00162098	0.210577	0.00373783	0.210352	-0.0288569	0.210627	-0.0239767	0.210599	0.00239407	0.210541	0.019637	0.210369	0.128271
	0.210702	-0.000102876	0.21066	4.39884e-05	0.210527	-0.000164677	0.210774	0.000562369	0.210729	0.00162471	0.210701	0.00372597	0.210477	-0.028849	0.210752	-0.0239629	0.210724	0.00224638	0.210666	0.0199161	0.210494	0.126984
	0.210827	-0.00010273	0.210784	4.36216e-05	0.210652	-0.000167518	0.210899	0.000561982	0.210854	0.00162903	0.210826	0.0037033	0.210602	-0.0288409	0.210877	-0.0239662	0.210849	0.00223949	0.210791	0.0202634	0.210619	0.12569
	0.210951	-0.000102578	0.210909	4.30674e-05	0.210776	-0.000168546	0.211024	0.000561577	0.210979	0.00163334	0.210951	0.00368155	0.210726	-0.0288328	0.211002	-0.0239726	0.210974	0.00233924	0.210915	0.0206042	0.210743	0.124439
	0.211076	-0.000102626	0.211034	4.25131e-05	0.210901	-0.000167742	0.211149	0.00056049	0.211104	0.00163766	0.211076	0.00366	0.210851	-0.0288043	0.211126	-0.0239784	0.211099	0.00243953	0.21104	0.0209429	0.210868	0.12353
	0.211201	-0.000103094	0.211159	4.21443e-05	0.211026	-0.000166012	0.211274	0.000558242	0.211229	0.00164109	0.211201	0.00363939	0.210976	-0.0287719	0.211251	-0.0239939	0.211223	0.00253267	0.211165	0.0211896	0.210993	0.123193
	0.211326	-0.000103711	0.211284	4.20547e-05	0.211151	-0.000164314	0.211399	0.000555726	0.211354	0.00163952	0.211326	0.00361898	0.211101	-0.0287696	0.211376	-0.0240102	0.211348	0.00260927	0.21129	0.0212172	0.211118	0.123083
	0.211451	-0.000104312	0.211408	4.19964e-05	0.211276	-0.000162565	0.211523	0.000553211	0.211478	0.00163055	0.21145	0.0035932	0.211225	-0.0287672	0.211501	-0.0240179	0.211473	0.00262442	0.211415	0.0209705	0.211243	0.122974
	0.211575	-0.000104821	0.211533	4.19131e-05	0.2114	-0.000160655	0.211648	0.000550677	0.211603	0.00161983	0.211575	0.00356706	0.21135	-0.0287651	0.211626	-0.0240237	0.211598	0.002574	0.211539	0.020661	0.211367	0.122867
	0.2117	-0.000104923	0.211658	4.18276e-05	0.211525	-0.000158682	0.211773	0.000548024	0.211728	0.00160839	0.2117	0.00354204	0.211475	-0.028774	0.211751	-0.0240296	0.211723	0.00249988	0.211664	0.0203608	0.211492	0.122673
	0.211825	-0.000104539	0.211783	4.17693e-05	0.21165	-0.000156679	0.211898	0.000545905	0.211853	0.00159793	0.211825	0.00351946	0.2116	-0.0287937	0.211875	-0.0240442	0.211848	0.00242603	0.211789	0.0200497	0.211617	0.12209
	0.21195	-0.000103974	0.211908	4.1986e-05	0.211775	-0.000154674	0.212023	0.000545066	0.211978	0.00159056	0.21195	0.00350967	0.211725	-0.0288013	0.212	-0.0240817	0.211972	0.00235356	0.211914	0.0200184	0.211742	0.121084
	0.212075	-0.000103395	0.212032	4.24652e-05	0.2119	-0.00015266	0.212148	0.00054467	0.212103	0.00158936	0.212075	0.00350296	0.211849	-0.0288037	0.212125	-0.0241056	0.212097	0.00228027	0.212039	0.0200784	0.211867	0.119964
	0.2122	-0.000102811	0.212157	4.29049e-05	0.212024	-0.000150582	0.212272	0.000544283	0.212227	0.00158967	0.212199	0.0035023	0.211974	-0.0288058	0.21225	-0.024126	0.212222	0.00218714	0.212163	0.0201882	0.211991	0.118834
	0.212324	-0.000102675	0.212282	4.33341e-05	0.212149	-0.000148591	0.212397	0.000543952	0.212352	0.00159	0.212324	0.00350163	0.212099	-0.0288042	0.212375	-0.024146	0.212347	0.00207609	0.212288	0.0202921	0.212116	0.117724
	0.212449	-0.000103474	0.212407	4.37758e-05	0.212274	-0.000147091	0.212522	0.00054444	0.212477	0.00159032	0.212449	0.00350077	0.212224	-0.02879	0.2125	-0.0241659	0.212472	0.00196092	0.212413	0.0204003	0.212241	0.116742
	0.212574	-0.00010478	0.212531	4.3855e-05	0.212399	-0.000145698	0.212647	0.000545886	0.212602	0.00159161	0.212574	0.00349708	0.212349	-0.0287805	0.212625	-0.0241569	0.212597	0.00184574	0.212538	0.0203494	0.212366	0.11612
	0.212699	-0.000106163	0.212656	4.34466e-05	0.212524	-0.000144302	0.212772	0.000547499	0.212727	0.00159614	0.212699	0.00349473	0.212473	-0.0287808	0.212749	-0.0241361	0.212721	0.001738	0.212663	0.0202272	0.21249	0.115769
	0.212824	-0.000107521	0.212781	4.30591e-05	0.212648	-0.000142764	0.212897	0.000549093	0.212852	0.00160279	0.212824	0.00351098	0.212598	-0.0287811	0.212874	-0.0241223	0.212846	0.00166168	0.212787	0.0202461	0.212615	0.115418
	0.212949	-0.000108694	0.212906	4.27986e-05	0.212773	-0.000140788	0.213021	0.000550659	0.212977	0.0016094	0.212948	0.00352923	0.212723	-0.0287806	0.212999	-0.0241094	0.212971	0.00162476	0.212912	0.0202834	0.21274	0.115064
	0.213073	-0.000109477	0.213031	4.25381e-05	0.212898	-0.00013862	0.213146	0.00055158	0.213101	0.00161631	0.213073	0.00354779	0.212848	-0.0287627	0.213124	-0.0240964	0.213096	0.00159693	0.213037	0.0203197	0.212865	0.114689
	0.213198	-0.000110067	0.213155	4.22235e-05	0.213023	-0.000136676	0.213271	0.000549922	0.213226	0.00162204	0.213198	0.00356391	0.212973	-0.0287426	0.213249	-0.0240798	0.213221	0.00156965	0.213162	0.0203602	0.21299	0.114009
	0.213323	-0.000110685	0.21328	4.16776e-05	0.213148	-0.000134688	0.213396	0.000545665	0.213351	0.0016258	0.213323	0.00357755	0.213097	-0.0287125	0.213374	-0.0240616	0.213346	0.00154898	0.213287	0.020423	0.213114	0.113038
	0.213448	-0.000111302	0.213405	4.06462e-05	0.213272	-0.000132703	0.213521	0.000540579	0.213476	0.00162931	0.213448	0.00358563	0.213222	-0.0286828	0.213498	-0.0239957	0.21347	0.00154898	0.213411	0.0204019	0.213239	0.112069
	0.213573	-0.000111907	0.21353	3.92272e-05	0.213397	-0.00013149	0.213646	0.000535457	0.213601	0.00163279	0.213573	0.00358967	0.213347	-0.0286536	0.213623	-0.0239182	0.213595	0.00157819	0.213536	0.0203511	0.213364	0.111087
	0.213697	-0.000112414	0.213655	3.77666e-05	0.213522	-0.000131978	0.213771	0.000530417	0.213726	0.00163621	0.213697	0.00359383	0.213472	-0.0286272	0.213748	-0.0238451	0.21372	0.00163991	0.213661	0.0203045	0.213489	0.110099
	0.213822	-0.000112281	0.213779	3.63122e-05	0.213647	-0.00013304	0.213895	0.000526243	0.21385	0.00163916	0.213822	0.00360016	0.213596	-0.0286053	0.213873	-0.0237642	0.213845	0.00170136	0.213786	0.0202558	0.213614	0.109339
	0.213947	-0.000111326	0.213904	3.51933e-05	0.213772	-0.000134137	0.21402	0.000521876	0.213975	0.00164096	0.213947	0.00361218	0.213721	-0.0285739	0.213998	-0.0236574	0.21397	0.00179091	0.213911	0.0203792	0.213738	0.108818
	0.214072	-0.000110171	0.214029	3.46099e-05	0.213897	-0.000135225	0.214145	0.000516109	0.2141	0.00164448	0.214072	0.00362741	0.213846	-0.0285354	0.214123	-0.0235704	0.214095	0.00194962	0.214035	0.0204895	0.213863	0.108321
	0.214197	-0.000109006	0.214154	3.4289e-05	0.214021	-0.000136217	0.21427	0.000510332	0.214225	0.00165371	0.214197	0.00364903	0.213971	-0.0284973	0.214247	-0.0235009	0.214219	0.00214939	0.21416	0.0204836	0.213988	0.107825
	0.214322	-0.000108145	0.214279	3.40598e-05	0.214146	-0.000136708	0.214395	0.00050473	0.21435	0.00166293	0.214322	0.00367042	0.214096	-0.0284576	0.214372	-0.0234311	0.214344	0.00235246	0.214285	0.0204749	0.214113	0.107325
	0.214446	-0.000107743	0.214403	3.38243e-05	0.214271	-0.00013647	0.21452	0.000498106	0.214475	0.00167211	0.214446	0.00368925	0.21422	-0.0283991	0.214497	-0.0233629	0.214469	0.00255251	0.21441	0.0204657	0.214238	0.106717
	0.214571	-0.00010804	0.214528	3.34576e-05	0.214396	-0.000136052	0.214644	0.000490993	0.214599	0.00168101	0.214571	0.00369185	0.214345	-0.0283448	0.214622	-0.0233091	0.214594	0.0027509	0.214535	0.0203797	0.214362	0.105944
	0.214696	-0.000108994	0.214653	3.27513e-05	0.214521	-0.000135625	0.214769	0.000484359	0.214724	0.00168807	0.214696	0.00368638	0.21447	-0.0282974	0.214747	-0.0232571	0.214719	0.00291815	0.214659	0.0202439	0.214487	0.105113
	0.214821	-0.000109951	0.214778	3.18657e-05	0.214645	-0.000135196	0.214894	0.000477882	0.214849	0.00169152	0.214821	0.00367046	0.214595	-0.0282502	0.214872	-0.0231836	0.214844	0.00304435	0.214784	0.0202667	0.214612	0.104291
	0.214946	-0.000110838	0.214902	3.10031e-05	0.21477	-0.00013454	0.215019	0.00047123	0.214974	0.00169373	0.214946	0.00365338	0.21472	-0.0282054	0.214997	-0.0231023	0.214968	0.00313913	0.214909	0.0203473	0.214737	0.103469
	0.215071	-0.000111337	0.215027	3.01196e-05	0.214895	-0.000133585	0.215144	0.00046455	0.215099	0.00169589	0.215071	0.00363628	0.214844	-0.0281926	0.215121	-0.0230222	0.215093	0.00320967	0.215034	0.0204225	0.214862	0.102738
	0.215195	-0.000111309	0.215152	2.92591e-05	0.21502	-0.000132837	0.215269	0.000458663	0.215224	0.00169793	0.215195	0.00362442	0.214969	-0.0281931	0.215246	-0.0229472	0.215218	0.00328269	0.215159	0.0204782	0.214986	0.102334
	0.21532	-0.000110992	0.215277	2.84152e-05	0.215145	-0.000132082	0.215393	0.000454194	0.215348	0.00169996	0.21532	0.0036213	0.215094	-0.0281986	0.215371	-0.0228777	0.215343	0.00334441	0.215283	0.0204755	0.215111	0.102051
	0.215445	-0.000110614	0.215402	2.7911e-05	0.215269	-0.000131325	0.215518	0.000450657	0.215473	0.00170296	0.215445	0.00361574	0.215219	-0.028204	0.215496	-0.022834	0.215468	0.00338795	0.215408	0.0203592	0.215236	0.101696
	0.21557	-0.000110233	0.215526	2.77547e-05	0.215394	-0.00013064	0.215643	0.000447155	0.215598	0.00170765	0.21557	0.00360858	0.215343	-0.0282097	0.215621	-0.0227955	0.215593	0.00342542	0.215533	0.0201103	0.215361	0.101339
	0.215695	-0.000110193	0.215651	2.76026e-05	0.215519	-0.000130341	0.215768	0.000443562	0.215723	0.00171243	0.215695	0.00360143	0.215468	-0.02822	0.215746	-0.0227583	0.215717	0.00345766	0.215658	0.0198793	0.215486	0.100987
	0.21582	-0.000110368	0.215776	2.74505e-05	0.215644	-0.000130503	0.215893	0.000438541	0.215848	0.00171642	0.21582	0.00359294	0.215593	-0.0282427	0.21587	-0.0227189	0.215842	0.00349073	0.215782	0.0196278	0.21561	0.100487
	0.215944	-0.000110257	0.215901	2.7463e-05	0.215769	-0.000130675	0.216018	0.00043304	0.215973	0.00171833	0.215944	0.00357892	0.215718	-0.0282745	0.215995	-0.0226478	0.215967	0.00352131	0.215907	0.0195645	0.215735	0.100208
	0.216069	-0.000110033	0.216026	2.79818e-05	0.215893	-0.000130846	0.216143	0.000428056	0.216098	0.00171776	0.216069	0.00356302	0.215843	-0.0283144	0.21612	-0.0225933	0.216092	0.00354501	0.216032	0.0195401	0.21586	0.100192
	0.216194	-0.000109808	0.21615	2.89278e-05	0.216018	-0.000131017	0.216267	0.000423118	0.216222	0.00171312	0.216194	0.00354579	0.215967	-0.0283528	0.216245	-0.022559	0.216217	0.00362078	0.216157	0.0197289	0.215985	0.100175
	0.216319	-0.000109327	0.216275	2.99446e-05	0.216143	-0.000130669	0.216392	0.000418032	0.216347	0.00170462	0.216319	0.00352942	0.216092	-0.0283892	0.21637	-0.0225253	0.216342	0.00379134	0.216282	0.0199361	0.21611	0.100158
	0.216444	-0.000108466	0.2164	3.09635e-05	0.216268	-0.000129241	0.216517	0.000413904	0.216472	0.00169619	0.216444	0.00351387	0.216217	-0.028409	0.216495	-0.0224942	0.216466	0.00399414	0.216406	0.0201336	0.216234	0.100142
	0.216568	-0.00010766	0.216525	3.20095e-05	0.216393	-0.000127398	0.216642	0.000410744	0.216597	0.00168808	0.216568	0.00350195	0.216342	-0.0284144	0.216619	-0.0224592	0.216591	0.00420107	0.216531	0.0203007	0.216359	0.100004
	0.216693	-0.000107046	0.216649	3.25908e-05	0.216517	-0.000125564	0.216767	0.000407648	0.216722	0.00167951	0.216693	0.00350179	0.216467	-0.0283955	0.216744	-0.0224196	0.216716	0.00437907	0.216656	0.0201904	0.216484	0.0998338
	0.216818	-0.000106443	0.216774	3.24512e-05	0.216642	-0.000123716	0.216892	0.00040447	0.216847	0.00167088	0.216818	0.00351517	0.216591	-0.0283755	0.216869	-0.0223748	0.216841	0.00448598	0.216781	0.0199394	0.216609	0.0997209
	0.216943	-0.000105853	0.216899	3.20428e-05	0.216767	-0.0001216	0.217016	0.000401263	0.216971	0.00166255	0.216943	0.00352888	0.216716	-0.0283553	0.216994	-0.0223318	0.216966	0.00450141	0.216906	0.0195542	0.216734	0.0996109
	0.217068	-0.000105249	0.217024	3.16365e-05	0.216892	-0.000119592	0.217141	0.000397993	0.217096	0.00165439	0.217068	0.00354194	0.216841	-0.028327	0.217119	-0.0222873	0.217091	0.00443556	0.21703	0.0191847	0.216858	0.0994995
	0.217193	-0.000104648	0.217149	3.12302e-05	0.217017	-0.000118248	0.217266	0.000394565	0.217221	0.00164764	0.217193	0.00355511	0.216966	-0.0282867	0.217244	-0.0222425	0.217215	0.00437136	0.217155	0.0188158	0.216983	0.0992571
	0.217317	-0.000104058	0.217273	3.08176e-05	0.217142	-0.000117018	0.217391	0.000391958	0.217346	0.00164322	0.217317	0.00357027	0.21709	-0.0282651	0.217368	-0.0222444	0.21734	0.00435014	0.21728	0.0185133	0.217108	0.0983949
	0.217442	-0.000103466	0.217398	3.01363e-05	0.217266	-0.000115796	0.217516	0.00039018	0.217471	0.00164076	0.217442	0.00358324	0.217215	-0.0282474	0.217493	-0.0222368	0.217465	0.00440525	0.217405	0.0183521	0.217233	0.0971859
	0.217567	-0.000102865	0.217523	2.91778e-05	0.217391	-0.00011458	0.217641	0.000388475	0.217596	0.00164162	0.217567	0.00359583	0.21734	-0.0282297	0.217618	-0.0222268	0.21759	0.00450665	0.21753	0.0184176	0.217358	0.0959796
	0.217692	-0.000102209	0.217648	2.81506e-05	0.217516	-0.000113982	0.217765	0.000386798	0.21772	0.00164453	0.217692	0.00360785	0.217465	-0.0282152	0.217743	-0.0222174	0.217715	0.00464497	0.217654	0.0184863	0.217482	0.0947427
	0.217817	-0.000101636	0.217773	2.71212e-05	0.217641	-0.000114484	0.21789	0.000386568	0.217845	0.00164768	0.217817	0.00362117	0.21759	-0.0282196	0.217868	-0.0222082	0.21784	0.00478384	0.217779	0.0185534	0.217607	0.0935003
[truncated: 22,000 more rows]

## Sheet: Fig2a
3d		38d
ml	mAU	ml	mAU
-18.2533	-14.2018	-18.2406	-15.0235
-18.2486	-124.264	-18.236	-94.5032
-18.2439	-97.7302	-18.2314	-34.1102
-18.2392	-90.5895	-18.2268	-8.61591
-18.2345	-90.5822	-18.2222	-8.67976
[truncated: 39,306 more rows]

[truncated: 19 more sheets: Fig2b, Fig3a, Fig3b, FigS3c, FigS4, FigS5, FigS6a, FigS6b, FigS11a, FigS11b, FigS11c, FigS12, FigS13b, FigS13c, FigS16, FigS17, FigS19, FigS20a, FigS20b]
