# Supplementary material for: Distinct dissociation rates of murine and human norovirus P-domain dimers suggest a role of dimer stability in virus-host interactions
Source: Commun Biol. 2022 Jun 9;5:563. doi: 10.1038/s42003-022-03497-4 (PMC9184547; doi:10.1038/s42003-022-03497-4)
Supplement: Supplementary file 5 — Supplementary Dataset 2 [file 42003_2022_3497_MOESM5_ESM.zip]

Archive with 486 entries (473 files):
- MNV_MeTROSY_Conc/
- __MACOSX/._MNV_MeTROSY_Conc
- MNV_MeTROSY_Conc/.DS_Store
- __MACOSX/MNV_MeTROSY_Conc/._.DS_Store
- MNV_MeTROSY_Conc/9/
- __MACOSX/MNV_MeTROSY_Conc/._9
- MNV_MeTROSY_Conc/11/
- __MACOSX/MNV_MeTROSY_Conc/._11
- MNV_MeTROSY_Conc/7/
- __MACOSX/MNV_MeTROSY_Conc/._7
- MNV_MeTROSY_Conc/6/
- __MACOSX/MNV_MeTROSY_Conc/._6
- MNV_MeTROSY_Conc/1/
- __MACOSX/MNV_MeTROSY_Conc/._1
- MNV_MeTROSY_Conc/10/
- __MACOSX/MNV_MeTROSY_Conc/._10
- MNV_MeTROSY_Conc/8/
- __MACOSX/MNV_MeTROSY_Conc/._8
- MNV_MeTROSY_Conc/4/
- __MACOSX/MNV_MeTROSY_Conc/._4
- MNV_MeTROSY_Conc/3/
- __MACOSX/MNV_MeTROSY_Conc/._3
- MNV_MeTROSY_Conc/12/
- __MACOSX/MNV_MeTROSY_Conc/._12
- MNV_MeTROSY_Conc/2/
- __MACOSX/MNV_MeTROSY_Conc/._2
- MNV_MeTROSY_Conc/5/
- __MACOSX/MNV_MeTROSY_Conc/._5
- MNV_MeTROSY_Conc/9/uxnmr.par
- __MACOSX/MNV_MeTROSY_Conc/9/._uxnmr.par
- MNV_MeTROSY_Conc/9/pulseprogram
- __MACOSX/MNV_MeTROSY_Conc/9/._pulseprogram
- MNV_MeTROSY_Conc/9/gpnam1
- __MACOSX/MNV_MeTROSY_Conc/9/._gpnam1
- MNV_MeTROSY_Conc/9/spnam1
- __MACOSX/MNV_MeTROSY_Conc/9/._spnam1
- MNV_MeTROSY_Conc/9/format.temp
- __MACOSX/MNV_MeTROSY_Conc/9/._format.temp
- MNV_MeTROSY_Conc/9/audita.txt
- __MACOSX/MNV_MeTROSY_Conc/9/._audita.txt
- MNV_MeTROSY_Conc/9/gradient_calib
- __MACOSX/MNV_MeTROSY_Conc/9/._gradient_calib
- MNV_MeTROSY_Conc/9/fid
- __MACOSX/MNV_MeTROSY_Conc/9/._fid
- MNV_MeTROSY_Conc/9/shimvalues
- __MACOSX/MNV_MeTROSY_Conc/9/._shimvalues
- MNV_MeTROSY_Conc/9/uxnmr.info
- __MACOSX/MNV_MeTROSY_Conc/9/._uxnmr.info
- MNV_MeTROSY_Conc/9/EA
- __MACOSX/MNV_MeTROSY_Conc/9/._EA
- MNV_MeTROSY_Conc/9/gpnam2
- __MACOSX/MNV_MeTROSY_Conc/9/._gpnam2
- MNV_MeTROSY_Conc/9/scon2
- __MACOSX/MNV_MeTROSY_Conc/9/._scon2
- MNV_MeTROSY_Conc/9/vtc_pid_settings
- __MACOSX/MNV_MeTROSY_Conc/9/._vtc_pid_settings
- MNV_MeTROSY_Conc/9/acqu
- __MACOSX/MNV_MeTROSY_Conc/9/._acqu
- MNV_MeTROSY_Conc/9/acqus
- __MACOSX/MNV_MeTROSY_Conc/9/._acqus
- MNV_MeTROSY_Conc/9/specpar
- __MACOSX/MNV_MeTROSY_Conc/9/._specpar
- MNV_MeTROSY_Conc/11/uxnmr.par
- __MACOSX/MNV_MeTROSY_Conc/11/._uxnmr.par
- MNV_MeTROSY_Conc/11/pulseprogram
- __MACOSX/MNV_MeTROSY_Conc/11/._pulseprogram
- MNV_MeTROSY_Conc/11/gpnam1
- __MACOSX/MNV_MeTROSY_Conc/11/._gpnam1
- MNV_MeTROSY_Conc/11/spnam1
- __MACOSX/MNV_MeTROSY_Conc/11/._spnam1
- MNV_MeTROSY_Conc/11/format.temp
- __MACOSX/MNV_MeTROSY_Conc/11/._format.temp
- MNV_MeTROSY_Conc/11/audita.txt
- __MACOSX/MNV_MeTROSY_Conc/11/._audita.txt
- MNV_MeTROSY_Conc/11/gradient_calib
- __MACOSX/MNV_MeTROSY_Conc/11/._gradient_calib
- MNV_MeTROSY_Conc/11/fid
- __MACOSX/MNV_MeTROSY_Conc/11/._fid
- MNV_MeTROSY_Conc/11/shimvalues
- __MACOSX/MNV_MeTROSY_Conc/11/._shimvalues
- MNV_MeTROSY_Conc/11/uxnmr.info
- __MACOSX/MNV_MeTROSY_Conc/11/._uxnmr.info
- MNV_MeTROSY_Conc/11/EA
- __MACOSX/MNV_MeTROSY_Conc/11/._EA
- MNV_MeTROSY_Conc/11/gpnam2
- __MACOSX/MNV_MeTROSY_Conc/11/._gpnam2
- MNV_MeTROSY_Conc/11/scon2
- __MACOSX/MNV_MeTROSY_Conc/11/._scon2
- MNV_MeTROSY_Conc/11/vtc_pid_settings
- __MACOSX/MNV_MeTROSY_Conc/11/._vtc_pid_settings
- MNV_MeTROSY_Conc/11/acqu
- __MACOSX/MNV_MeTROSY_Conc/11/._acqu
- MNV_MeTROSY_Conc/11/acqus
- __MACOSX/MNV_MeTROSY_Conc/11/._acqus
- MNV_MeTROSY_Conc/11/specpar
- __MACOSX/MNV_MeTROSY_Conc/11/._specpar
- MNV_MeTROSY_Conc/7/uxnmr.par
- __MACOSX/MNV_MeTROSY_Conc/7/._uxnmr.par
- MNV_MeTROSY_Conc/7/pulseprogram
- __MACOSX/MNV_MeTROSY_Conc/7/._pulseprogram
- MNV_MeTROSY_Conc/7/gpnam1
- __MACOSX/MNV_MeTROSY_Conc/7/._gpnam1
- MNV_MeTROSY_Conc/7/spnam1
- __MACOSX/MNV_MeTROSY_Conc/7/._spnam1
- MNV_MeTROSY_Conc/7/format.temp
- __MACOSX/MNV_MeTROSY_Conc/7/._format.temp
- MNV_MeTROSY_Conc/7/audita.txt
- __MACOSX/MNV_MeTROSY_Conc/7/._audita.txt
- MNV_MeTROSY_Conc/7/gradient_calib
- __MACOSX/MNV_MeTROSY_Conc/7/._gradient_calib
- MNV_MeTROSY_Conc/7/fid
- __MACOSX/MNV_MeTROSY_Conc/7/._fid
- MNV_MeTROSY_Conc/7/shimvalues
- __MACOSX/MNV_MeTROSY_Conc/7/._shimvalues
- MNV_MeTROSY_Conc/7/uxnmr.info
- __MACOSX/MNV_MeTROSY_Conc/7/._uxnmr.info
- MNV_MeTROSY_Conc/7/EA
- __MACOSX/MNV_MeTROSY_Conc/7/._EA
- MNV_MeTROSY_Conc/7/gpnam2
- __MACOSX/MNV_MeTROSY_Conc/7/._gpnam2
- MNV_MeTROSY_Conc/7/scon2
- __MACOSX/MNV_MeTROSY_Conc/7/._scon2
- MNV_MeTROSY_Conc/7/vtc_pid_settings
- __MACOSX/MNV_MeTROSY_Conc/7/._vtc_pid_settings
- MNV_MeTROSY_Conc/7/acqu
- __MACOSX/MNV_MeTROSY_Conc/7/._acqu
- MNV_MeTROSY_Conc/7/acqus
- __MACOSX/MNV_MeTROSY_Conc/7/._acqus
- MNV_MeTROSY_Conc/7/specpar
- __MACOSX/MNV_MeTROSY_Conc/7/._specpar
- MNV_MeTROSY_Conc/6/uxnmr.par
- __MACOSX/MNV_MeTROSY_Conc/6/._uxnmr.par
- MNV_MeTROSY_Conc/6/pulseprogram
- __MACOSX/MNV_MeTROSY_Conc/6/._pulseprogram
- MNV_MeTROSY_Conc/6/acqu2s
- __MACOSX/MNV_MeTROSY_Conc/6/._acqu2s
- MNV_MeTROSY_Conc/6/precom.output
- __MACOSX/MNV_MeTROSY_Conc/6/._precom.output
- MNV_MeTROSY_Conc/6/gpnam1
- __MACOSX/MNV_MeTROSY_Conc/6/._gpnam1
- MNV_MeTROSY_Conc/6/format.temp
- __MACOSX/MNV_MeTROSY_Conc/6/._format.temp
- MNV_MeTROSY_Conc/6/audita.txt
- __MACOSX/MNV_MeTROSY_Conc/6/._audita.txt
- MNV_MeTROSY_Conc/6/acqu2
- __MACOSX/MNV_MeTROSY_Conc/6/._acqu2
- MNV_MeTROSY_Conc/6/cpdprg2
- __MACOSX/MNV_MeTROSY_Conc/6/._cpdprg2
- MNV_MeTROSY_Conc/6/gradient_calib
- __MACOSX/MNV_MeTROSY_Conc/6/._gradient_calib
- MNV_MeTROSY_Conc/6/fq1list
- __MACOSX/MNV_MeTROSY_Conc/6/._fq1list
- MNV_MeTROSY_Conc/6/shimvalues
- __MACOSX/MNV_MeTROSY_Conc/6/._shimvalues
- MNV_MeTROSY_Conc/6/uxnmr.info
- __MACOSX/MNV_MeTROSY_Conc/6/._uxnmr.info
- MNV_MeTROSY_Conc/6/EA
- __MACOSX/MNV_MeTROSY_Conc/6/._EA
- MNV_MeTROSY_Conc/6/ser
- __MACOSX/MNV_MeTROSY_Conc/6/._ser
- MNV_MeTROSY_Conc/6/gpnam2
- __MACOSX/MNV_MeTROSY_Conc/6/._gpnam2
- MNV_MeTROSY_Conc/6/scon2
- __MACOSX/MNV_MeTROSY_Conc/6/._scon2
- MNV_MeTROSY_Conc/6/vtc_pid_settings
- __MACOSX/MNV_MeTROSY_Conc/6/._vtc_pid_settings
- MNV_MeTROSY_Conc/6/acqu
- __MACOSX/MNV_MeTROSY_Conc/6/._acqu
- MNV_MeTROSY_Conc/6/acqus
- __MACOSX/MNV_MeTROSY_Conc/6/._acqus
- MNV_MeTROSY_Conc/6/specpar
- __MACOSX/MNV_MeTROSY_Conc/6/._specpar
- MNV_MeTROSY_Conc/1/uxnmr.par
- __MACOSX/MNV_MeTROSY_Conc/1/._uxnmr.par
- MNV_MeTROSY_Conc/1/pulseprogram
- __MACOSX/MNV_MeTROSY_Conc/1/._pulseprogram
- MNV_MeTROSY_Conc/1/.DS_Store
- __MACOSX/MNV_MeTROSY_Conc/1/._.DS_Store
- MNV_MeTROSY_Conc/1/gpnam1
- __MACOSX/MNV_MeTROSY_Conc/1/._gpnam1
- MNV_MeTROSY_Conc/1/spnam1
- __MACOSX/MNV_MeTROSY_Conc/1/._spnam1
- MNV_MeTROSY_Conc/1/format.temp
- __MACOSX/MNV_MeTROSY_Conc/1/._format.temp
- MNV_MeTROSY_Conc/1/audita.txt
- __MACOSX/MNV_MeTROSY_Conc/1/._audita.txt
- MNV_MeTROSY_Conc/1/gradient_calib
- __MACOSX/MNV_MeTROSY_Conc/1/._gradient_calib
- MNV_MeTROSY_Conc/1/fid
- __MACOSX/MNV_MeTROSY_Conc/1/._fid
- MNV_MeTROSY_Conc/1/shimvalues
- __MACOSX/MNV_MeTROSY_Conc/1/._shimvalues
- MNV_MeTROSY_Conc/1/uxnmr.info
- __MACOSX/MNV_MeTROSY_Conc/1/._uxnmr.info
- MNV_MeTROSY_Conc/1/EA
- __MACOSX/MNV_MeTROSY_Conc/1/._EA
- MNV_MeTROSY_Conc/1/gpnam2
- __MACOSX/MNV_MeTROSY_Conc/1/._gpnam2
- MNV_MeTROSY_Conc/1/scon2
- __MACOSX/MNV_MeTROSY_Conc/1/._scon2
- MNV_MeTROSY_Conc/1/vtc_pid_settings
- __MACOSX/MNV_MeTROSY_Conc/1/._vtc_pid_settings
- MNV_MeTROSY_Conc/1/acqu
- __MACOSX/MNV_MeTROSY_Conc/1/._acqu
- MNV_MeTROSY_Conc/1/acqus
- __MACOSX/MNV_MeTROSY_Conc/1/._acqus
- MNV_MeTROSY_Conc/1/specpar
- __MACOSX/MNV_MeTROSY_Conc/1/._specpar
- MNV_MeTROSY_Conc/10/uxnmr.par
- __MACOSX/MNV_MeTROSY_Conc/10/._uxnmr.par
- MNV_MeTROSY_Conc/10/pulseprogram
- __MACOSX/MNV_MeTROSY_Conc/10/._pulseprogram
- MNV_MeTROSY_Conc/10/acqu2s
- __MACOSX/MNV_MeTROSY_Conc/10/._acqu2s
- MNV_MeTROSY_Conc/10/precom.output
- __MACOSX/MNV_MeTROSY_Conc/10/._precom.output
- MNV_MeTROSY_Conc/10/gpnam1
- __MACOSX/MNV_MeTROSY_Conc/10/._gpnam1
- MNV_MeTROSY_Conc/10/format.temp
- __MACOSX/MNV_MeTROSY_Conc/10/._format.temp
- MNV_MeTROSY_Conc/10/audita.txt
- __MACOSX/MNV_MeTROSY_Conc/10/._audita.txt
- MNV_MeTROSY_Conc/10/acqu2
- __MACOSX/MNV_MeTROSY_Conc/10/._acqu2
- MNV_MeTROSY_Conc/10/cpdprg2
- __MACOSX/MNV_MeTROSY_Conc/10/._cpdprg2
- MNV_MeTROSY_Conc/10/gradient_calib
- __MACOSX/MNV_MeTROSY_Conc/10/._gradient_calib
- MNV_MeTROSY_Conc/10/fq1list
- __MACOSX/MNV_MeTROSY_Conc/10/._fq1list
- MNV_MeTROSY_Conc/10/shimvalues
- __MACOSX/MNV_MeTROSY_Conc/10/._shimvalues
- MNV_MeTROSY_Conc/10/uxnmr.info
- __MACOSX/MNV_MeTROSY_Conc/10/._uxnmr.info
- MNV_MeTROSY_Conc/10/EA
- __MACOSX/MNV_MeTROSY_Conc/10/._EA
- MNV_MeTROSY_Conc/10/ser
- __MACOSX/MNV_MeTROSY_Conc/10/._ser
- MNV_MeTROSY_Conc/10/gpnam2
- __MACOSX/MNV_MeTROSY_Conc/10/._gpnam2
- MNV_MeTROSY_Conc/10/scon2
- __MACOSX/MNV_MeTROSY_Conc/10/._scon2
- MNV_MeTROSY_Conc/10/vtc_pid_settings
- __MACOSX/MNV_MeTROSY_Conc/10/._vtc_pid_settings
- MNV_MeTROSY_Conc/10/acqu
- __MACOSX/MNV_MeTROSY_Conc/10/._acqu
- MNV_MeTROSY_Conc/10/acqus
- __MACOSX/MNV_MeTROSY_Conc/10/._acqus
- MNV_MeTROSY_Conc/10/specpar
- __MACOSX/MNV_MeTROSY_Conc/10/._specpar
- MNV_MeTROSY_Conc/8/uxnmr.par
- __MACOSX/MNV_MeTROSY_Conc/8/._uxnmr.par
- MNV_MeTROSY_Conc/8/pulseprogram
- __MACOSX/MNV_MeTROSY_Conc/8/._pulseprogram
- MNV_MeTROSY_Conc/8/acqu2s
- __MACOSX/MNV_MeTROSY_Conc/8/._acqu2s
- MNV_MeTROSY_Conc/8/precom.output
- __MACOSX/MNV_MeTROSY_Conc/8/._precom.output
- MNV_MeTROSY_Conc/8/gpnam1
- __MACOSX/MNV_MeTROSY_Conc/8/._gpnam1
- MNV_MeTROSY_Conc/8/format.temp
- __MACOSX/MNV_MeTROSY_Conc/8/._format.temp
- MNV_MeTROSY_Conc/8/audita.txt
- __MACOSX/MNV_MeTROSY_Conc/8/._audita.txt
- MNV_MeTROSY_Conc/8/acqu2
- __MACOSX/MNV_MeTROSY_Conc/8/._acqu2
- MNV_MeTROSY_Conc/8/cpdprg2
- __MACOSX/MNV_MeTROSY_Conc/8/._cpdprg2
- MNV_MeTROSY_Conc/8/gradient_calib
- __MACOSX/MNV_MeTROSY_Conc/8/._gradient_calib
- MNV_MeTROSY_Conc/8/fq1list
- __MACOSX/MNV_MeTROSY_Conc/8/._fq1list
- MNV_MeTROSY_Conc/8/shimvalues
- __MACOSX/MNV_MeTROSY_Conc/8/._shimvalues
- MNV_MeTROSY_Conc/8/uxnmr.info
- __MACOSX/MNV_MeTROSY_Conc/8/._uxnmr.info
- MNV_MeTROSY_Conc/8/EA
- __MACOSX/MNV_MeTROSY_Conc/8/._EA
- MNV_MeTROSY_Conc/8/ser
- __MACOSX/MNV_MeTROSY_Conc/8/._ser
- MNV_MeTROSY_Conc/8/gpnam2
- __MACOSX/MNV_MeTROSY_Conc/8/._gpnam2
- MNV_MeTROSY_Conc/8/scon2
- __MACOSX/MNV_MeTROSY_Conc/8/._scon2
- MNV_MeTROSY_Conc/8/vtc_pid_settings
- __MACOSX/MNV_MeTROSY_Conc/8/._vtc_pid_settings
- MNV_MeTROSY_Conc/8/acqu
- __MACOSX/MNV_MeTROSY_Conc/8/._acqu
- MNV_MeTROSY_Conc/8/acqus
- __MACOSX/MNV_MeTROSY_Conc/8/._acqus
- MNV_MeTROSY_Conc/8/specpar
- __MACOSX/MNV_MeTROSY_Conc/8/._specpar
- MNV_MeTROSY_Conc/4/uxnmr.par
- __MACOSX/MNV_MeTROSY_Conc/4/._uxnmr.par
- MNV_MeTROSY_Conc/4/pulseprogram
- __MACOSX/MNV_MeTROSY_Conc/4/._pulseprogram
- MNV_MeTROSY_Conc/4/acqu2s
- __MACOSX/MNV_MeTROSY_Conc/4/._acqu2s
- MNV_MeTROSY_Conc/4/precom.output
- __MACOSX/MNV_MeTROSY_Conc/4/._precom.output
[truncated: 186 more entries]
