# Supplementary material for: Distinct dissociation rates of murine and human norovirus P-domain dimers suggest a role of dimer stability in virus-host interactions
Source: Commun Biol. 2022 Jun 9;5:563. doi: 10.1038/s42003-022-03497-4 (PMC9184547; doi:10.1038/s42003-022-03497-4)
Supplement: Supplementary file 5 — Supplementary Dataset 2 [file 42003_2022_3497_MOESM5_ESM.zip › MNV_MeTROSY_Conc/9/uxnmr.info]

CONFIGURATION INFORMATION
=========================

Path         : C:/Bruker/TopSpin3.6.2/conf/instr/spect/uxnmr.info
Date         : Wed Apr 22 08:56:28 2020
Release      : TopSpin 3.6.2
Installed in : C:/Bruker/TopSpin3.6.2
Host         : CZC8497J5Y
OS           : Windows 7 (Vs 6.2)
CPU          : Intel(R) Xeon(R) W-2135 CPU @ 3.70GHz (12 cores at 3696 MHz with Hyperthreading)
User         : thorsten
System       : Avance III HD 600 NMR spectrometer
1H-frequency : 600.23 MHz
Description  : Avance III HD
Bruker Order : 10294927
Configured in: CZC8497J5Y:C:/Bruker/TopSpin3.6.2/conf/instr/spect

IPSO: connected to spectrometer subnet
- TCP/IP address = 149.236.99.248
 - IPSO type: 19"
- Tctrl : 1
- Fctrls: 4
- Gctrl1: without digital preemphasis
- Rctrl : none
- FREDs : none
- DPP : none

DRU1: AQS DRU-E Z102520/05925 ECL 07.00
- TCP/IP address = 149.236.99.89
- Firmware Version = 170619
- DRU1 controls AQS-Rack and HPPR/2

AQS: connected to 149.236.99.89:/dev/tty10
  _Slot_ SBSB _____________________Board_____________________
  Number Addr Type HW-VS FW-VS ID  ECL Name   Description
  -----------------------------------------------------------
     2   0x10 0x43   0x5    CD  R  0.4 REC-1  AQS RXAD/2 600 Z130588/3678 ECL 00.04
     3   0x34 0xd6   0x1        X  5.2 REF-1  REF/3-600 Reference Board for AQS/3 Receiver
     4   0x24 0x32     0        S  3.6 SGU-1  AQS SGU/3 600 (2CH) Z117129/04049 ECL 03.06 FPGA-Vs=20131031
     5   0x26 0x32     0        S  3.6 SGU-2  AQS SGU/3 600 (2CH) Z117129/04050 ECL 03.06 FPGA-Vs=20131031
    13   0xa0 0x93     0        V  0.1 PS-1   
    14   0xa1 0x91     0        V  1.2 PS-2   AQS PSM-D Power Supply Module
    --   0x20 0xd8     0        B  2.0 MASTER AQS/3+ Chassis
     1   0x20  0x7     0        B      MASTER AQS Rack Master
  Logical Receiver/SGU configuration:


Router: none installed


Transmitters at the spectrometer subnet:
----------------------------------------
BLA_W1345099_0412 W1345099/0412 ECL 50:
- TCP/IP address = 149.236.99.253
- Firmware VS    = 20120627
- Amplifier      = BLAXH2H500/100/150 E 200-600MHZ INR: W1345099/0412 ECL 50
- Router         = BLMMR32 RF AMPLIFIER MODULE: W1345204/005870 ECL 21
- Controller     = BLA CONTROL BOARD 6 2CH: W1522050/012644 ECL 50
- QNP-Accessory  : 1 X-input and 1 H-input
BLA_W1345093_1531 W1345093/1531 ECL 20:
- TCP/IP address = 149.236.99.252
- Firmware VS    = 20120627
- Amplifier      = BLAX500 E 6-365MHZ INR: W1345093/1531 ECL 20
- Router         = BLMMR31 RF AMPLIFIER MODULE: W1345212/005633 ECL 21
- Controller     = BLA CONTROL BOARD 6 2CH: W1522050/012726 ECL 60
LTRX Z109890/01177 ECL 03.01:
- TCP/IP address = 149.236.99.20
- Amplifier      = BSMS/2 LOCK TRANSCEIVER 600: Z109890/01177 ECL 03.01

BSMS: BSMS/2 connected to ethernet
- TCP/IP address = 149.236.99.20
- ELCB firmware version = 20180919
- GAB current limits = 0.0/X, 0.0/Y, 10.0/Z (in A)
- SCB channels = 40
- Shim System = BOSS3-SB
- L-TRX = BSMS/2 LOCK TRANSCEIVER 600: Z109890/01177 ECL 03.01
- Lock: on L-TRX board
- VTU_SPB = BSMS/2 SPB SENSOR & PNEUMATIC BD: Z115191/04809 ECL 05.02
- VTU_VPSB1 = BSMS/2 VARIABLE POWER SUPPLY BD: Z115193/04463 ECL 01.05

VTU: in BSMS/2 connected to ethernet
- TCP/IP address = 149.236.99.20

Bruker Automatic Changer: device connected to 149.236.99.248:/dev/tty04
- Capacity: 596 holders
- Firmware: 970111
- use BACS air  = yes
- BACS sx delay = 1 s
- Sample Rail fast changer mode = no

Sample Changers at the spectrometer subnet:
-------------------------------------------------
Sample Changer 1: SampleJet
- TCP/IP address   = 149.236.99.55

Cryo Cooling Control Unit: CU5 - COOLING UNIT/5 Z159072/121
- TCP/IP address   = 149.236.99.251

Preamplifiers :
HPPR2: - HPPR/2 preamplifier connected to 149.236.99.89:/dev/tty10
    Type      : HPPR/2
    Controller: Cover/2, with DRU Application firmware = c.
                no LED display for tuning and matching
    Module  1 : HPLNA 1H19F (virtual 50 Ohm reference: 100.2%/-0.0deg, reflection meter)
                PN=Z103205, SN=01050 from 20181113
    Module  2 : 2H
                PN=Z003473, SN=01779 from 20181023
    Module  3 : XBB19F 2HS
                PN=Z003506, SN=01902 from 20181105
    Module  4 : 13C/79Br
                PN=Z003524, SN=01261 from 20180926
    Module  5 : 15N
                PN=Z003530, SN=01143 from 20181022


Gradient Controller cable connections
--------------------------------------------------------------------
GCtrl1: connected to GAB in BSMS

RF cable connections (detected)
--------------------------------------------------------------------
SGU1 NORM output -> input 1 of transmitter 1 (BLAXH2H500/100/150 E 200-600MHZ BLAX500 E 6-365MHZ INR W1345099/0412 at TCP/IP 149.236.99.253)
SGU1 AUX  output -> input 2 of transmitter 2 (BLAX500 E 6-365MHZ INR W1345093/1531 at TCP/IP 149.236.99.252)
SGU2 NORM output -> input 2 of transmitter 1 (BLAXH2H500/100/150 E 200-600MHZ BLAX500 E 6-365MHZ INR W1345099/0412 at TCP/IP 149.236.99.253)
SGU2 AUX  output -> TUNE signal input of HPPR
SGU3 NORM output -> input 1 of transmitter 2 (BLAX500 E 6-365MHZ INR W1345093/1531 at TCP/IP 149.236.99.252)
SGU3 AUX  output -> input 4 of transmitter 1 (BLAXH2H500/100/150 E 200-600MHZ BLAX500 E 6-365MHZ INR W1345099/0412 at TCP/IP 149.236.99.253)
SGU4 NORM output -> input 3 of transmitter 1 (BLAXH2H500/100/150 E 200-600MHZ BLAX500 E 6-365MHZ INR W1345099/0412 at TCP/IP 149.236.99.253)
SGU4 AUX  output -> input 3 of transmitter 2 (BLAX500 E 6-365MHZ INR W1345093/1531 at TCP/IP 149.236.99.252)

Blanking cable connections (detected)
--------------------------------------------------------------------
transmitter 1 = BLAXH2H500/100/150 E 200-600MHZ BLAX500 E 6-365MHZ INR W1345099/0412 at TCP/IP 149.236.99.253:
- amplifier 1H-100W uses blanking 2
- amplifier X-500W uses blanking 1
- amplifier 2H-150W uses blanking 3

transmitter 2 = BLAX500 E 6-365MHZ INR W1345093/1531 at TCP/IP 149.236.99.252:
- amplifier X-500W uses blanking 4

transmitter 3 = BSMS/2 LOCK TRANSCEIVER 600 Z109890/01177 at TCP/IP 149.236.99.20:
- amplifier 2H-5W needs no blanking


Switchbox (3 outputs: X / F / H) routing
--------------------------------------------------------------------
transmitter 1 = BLAXH2H500/100/150 E 200-600MHZ BLAX500 E 6-365MHZ INR W1345099/0412 at TCP/IP 149.236.99.253:
- amplifier X-500W at blanking 1 can be routed to switchbox output 1 = X and output 2 = F
- amplifier 1H-100W at blanking 2 can be routed to switchbox output 1 = X, output 2 = F and output 3 = H
- amplifier 2H-150W at blanking 3 can be routed to switchbox output 5 (unknown)
