# Supplementary material for: Distinct dissociation rates of murine and human norovirus P-domain dimers suggest a role of dimer stability in virus-host interactions
Source: Commun Biol. 2022 Jun 9;5:563. doi: 10.1038/s42003-022-03497-4 (PMC9184547; doi:10.1038/s42003-022-03497-4)
Supplement: Supplementary file 5 — Supplementary Dataset 2 [file 42003_2022_3497_MOESM5_ESM.zip › MNV_MeTROSY_Conc/9/specpar]

##TITLE= Parameter file, TopSpin 3.6.2
##JCAMPDX= 5.0
##DATATYPE= Parameter Values
##NPOINTS= 50653	$$ modification sequence number
##ORIGIN= Bruker BioSpin GmbH
##OWNER= nmrsu
$$ 2020-08-07 17:31:32.651 +0200  alvaro@CZC8497J5Y
$$ C:/Bruker/TopSpin3.6.2/conf/instr/spect/specpar
$$ process C:\Bruker\TopSpin3.6.2\prog\mod\hconfserver.exe
##$ANCIEN= (0..7)
0 0 0 0 0 0 0 0
##$BF1= 100.13
##$BF2= 100.13
##$BF3= 100.13
##$DEC= 1
##$DECB= 1
##$DEF19F= yes
##$DEFRSEL= yes
##$HPMOD= (0..7)
0 0 0 0 0 0 0 0
##$HPPRECH= (0..15)
-1 -1 -1 -1 -1 -1 -1 -1 -1 -1 -1 -1 -1 -1 -1 -1
##$HPSELECT= no
##$LOCSW19F= -1
##$LOCSW2H= -1
##$NUC1= 10
##$NUC2= 1
##$NUC3= 0
##$NUC4= 0
##$NUC5= 0
##$NUC6= 0
##$NUC7= 0
##$NUC8= 0
##$NUCARR= (0..123)
600.23 600.23 92.13895956 640.22917114 457.249067645 88.330362998 233.272168733
84.34319717 64.486658413 192.57763714 150.927953546 43.374522529 60.820777698
81.369921851 564.780482225 47.383932881 158.77223937 36.743889761 156.401084776
119.24881653 242.977557707 46.0736548 58.809989191 48.953108168 28.008970658
34.825452641 15.373721002 40.395653067 145.806353018 33.838170328 33.847191785
59.844785711 157.87818478 33.927976741 148.792323201 19.434114889 142.41701627
53.636858917 159.153823588 170.487486494 37.555208647 144.063327114 183.050366419
20.937913125 102.775066012 114.47294248 31.318332761 150.381504154 162.101222991
23.09444948 57.951864369 196.397981044 26.012899791 29.412458455 55.799169485
146.913315191 39.11654493 39.937473499 135.10172515 27.641497847 30.980085149
19.126010828 27.46712503 24.296223984 27.931901126 127.341675604 133.210094303
131.244821237 131.526173047 196.387747123 213.875508196 223.829560454 143.638502327
77.785108199 157.078642407 189.371178469 120.090933218 166.925079428 49.482487018
78.727019127 59.629591251 66.703127734 79.19614689 84.786334974 183.790426
32.712535 20.167728 25.029591 20.647912 149.217178 65.905254 18.427061
24.189269 144.295292 20.647912 28.931086 128.089082 17.286624 49.759067
105.036084404 28.9370883 68.4502292 48.8047013 24.0512161 15.1077891 71.96517608
25.00790469 135.19940658 136.56192868 13.699235361 46.61026042 10.3119514
11.2303033 129.030146603 10.3779767 107.506126891 39.684704641 342.87058336
346.235700827 125.571711378 96.452687362 11.05263522 21.788349 100
##$NUCOFFS= (0..127)
<2H> <13C> <15N> <1H> <3He> <29Si> <7Li> <31P> <10B> <> <> <> <> <> <>
<> <> <> <> <> <> <> <> <> <> <> <> <> <> <> <> <> <> <> <> <> <> <> <>
<> <> <> <> <> <> <> <> <> <> <> <> <> <> <> <> <> <> <> <> <> <> <> <>
<> <> <> <> <> <> <> <> <> <> <> <> <> <> <> <> <> <> <> <> <> <> <> <>
<> <> <> <> <> <> <> <> <> <> <> <> <> <> <> <> <> <> <> <> <> <> <> <>
<> <> <> <> <> <> <> <> <> <> <> <> <> <> <> <> <>
##$OBS= 1
##$OFFS= (0..127)
0 0 0 0 0 0 0 0 0 0 0 0 0 0 0 0 0 0 0 0 0 0 0 0 0 0 0 0 0 0 0 0 0 0 0 0
0 0 0 0 0 0 0 0 0 0 0 0 0 0 0 0 0 0 0 0 0 0 0 0 0 0 0 0 0 0 0 0 0 0 0 0
0 0 0 0 0 0 0 0 0 0 0 0 0 0 0 0 0 0 0 0 0 0 0 0 0 0 0 0 0 0 0 0 0 0 0 0
0 0 0 0 0 0 0 0 0 0 0 0 0 0 0 0 0 0 0 0
##$OFFSF= (0..7)
0 0 0 0 0 0 0 0
##$OFFSH= (0..7)
0 0 0 0 0 0 0 0
##$OFFSX= (0..7)
0 0 0 0 0 0 0 0
##$OFFSXAS= (0..7)
0 0 0 0 0 0 0 0
##$OFSF1= 0
##$OFSF2= 0
##$OFSH1= 0
##$OFSH2= 0
##$OFSH3= 0
##$OFSX1= 0
##$OFSX2= 0
##$OFSY= 0
##$PACOIL= (0..15)
0 0 0 0 0 0 0 0 0 0 0 0 0 0 0 0
##$PRECHAN= (0..15)
-1 3 -1 0 -1 1 4 -1 -1 -1 -1 -1 -1 -1 -1 -1
##$RECPRE= (0..15)
-1 0 -1 -1 -1 -1 -1 -1 -1 -1 -1 -1 -1 -1 -1 -1
##$RECPRFX= (0..15)
1 0 0 0 0 0 0 0 0 0 0 0 0 0 0 0
##$RECSEL= (0..15)
0 0 0 0 1 0 0 0 0 0 0 0 0 0 0 0
##$SELREC= (0..9)
0 0 0 0 0 0 0 0 0 0
##$SFO1= 150.939892
##$SFO2= 600.231999
##$SFO3= 600.241939
##$SFO4= 600.241939
##$SFO5= 600.241939
##$SFO6= 600.241939
##$SFO7= 600.241939
##$SFO8= 600.241939
##$TY= (0..123)
0 0 0 0 0 0 0 0 0 0 0 0 0 0 0 0 0 0 0 0 0 0 0 0 0 0 0 0 0 0 0 0 0 0 0 0
0 0 0 0 0 0 0 0 0 0 0 0 0 0 0 0 0 0 0 0 0 0 0 0 0 0 0 0 0 0 0 0 0 0 0 0
0 0 0 0 0 0 0 0 0 0 0 0 0 0 0 0 0 0 0 0 0 0 0 0 0 0 0 0 0 0 0 0 0 0 0 0
0 0 0 0 0 0 0 0 0 0 0 0 0 0 0 0
##END=
