# Supplementary material for: Distinct dissociation rates of murine and human norovirus P-domain dimers suggest a role of dimer stability in virus-host interactions
Source: Commun Biol. 2022 Jun 9;5:563. doi: 10.1038/s42003-022-03497-4 (PMC9184547; doi:10.1038/s42003-022-03497-4)
Supplement: Supplementary file 5 — Supplementary Dataset 2 [file 42003_2022_3497_MOESM5_ESM.zip › MNV_MeTROSY_Conc/6/pulseprogram]

# 1 "C:/Bruker/TopSpin3.6.2/exp/stan/nmr/lists/pp/user/metr-hmqcph_new.tb"
;metr-hmqcph.tb
;avance-version (09/04/17)
;Methyl-TROSY HMQC with optional Water supression
;2D H-1/X correlation via heteronuclear zero and double quantum
;   coherence
;phase sensitive
;with decoupling during acquisition
;
;V. Tugarinov, P.W. Hwang, J.E. Ollerenshaw & L.E. Kay, 
;                  J. Magn. Reson. 125, 10420-10428 (2003)
;
;$CLASS=HighRes
;$DIM=2D
;$TYPE=
;$SUBTYPE=
;$COMMENT=


# 1 "C:/Bruker/TopSpin3.6.2/exp/stan/nmr/lists/pp/Avance.incl" 1
;Avance3.incl
;   for AV III
;
;avance-version (13/06/17)
;
;$CLASS=HighRes Incl
;$COMMENT=
# 169 "C:/Bruker/TopSpin3.6.2/exp/stan/nmr/lists/pp/Avance.incl"
;$Id: Avance3.incl,v 1.10.2.2 2013/08/30 09:43:33 ber Exp $
# 19 "C:/Bruker/TopSpin3.6.2/exp/stan/nmr/lists/pp/user/metr-hmqcph_new.tb" 2

# 1 "C:/Bruker/TopSpin3.6.2/exp/stan/nmr/lists/pp/Grad.incl" 1
;Grad2.incl  -  include file for Gradient Spectroscopy
;   for TCU3
;
;avance-version (07/01/17)
;
;$CLASS=HighRes Incl
;$COMMENT=

# 27 "C:/Bruker/TopSpin3.6.2/exp/stan/nmr/lists/pp/Grad.incl"
define list<gradient> EA=<EA>


# 31 "C:/Bruker/TopSpin3.6.2/exp/stan/nmr/lists/pp/Grad.incl"
;$Id: Grad2.incl,v 1.14 2012/01/31 17:49:21 ber Exp $
# 20 "C:/Bruker/TopSpin3.6.2/exp/stan/nmr/lists/pp/user/metr-hmqcph_new.tb" 2

# 1 "C:/Bruker/TopSpin3.6.2/exp/stan/nmr/lists/pp/Delay.incl" 1
;Delay.incl  -  include file for commonly used delays
;
;version (13/08/07)
;
;$CLASS=HighRes Incl
;$COMMENT=

# 9 "C:/Bruker/TopSpin3.6.2/exp/stan/nmr/lists/pp/Delay.incl"
;general delays

define delay DELTA
define delay DELTA1
define delay DELTA2
define delay DELTA3
define delay DELTA4
define delay DELTA5
define delay DELTA6
define delay DELTA7
define delay DELTA8
define delay DELTA9
define delay DELTA10
define delay DELTA11
define delay DELTA12
define delay DELTA13
define delay DELTA14
define delay DELTA15
define delay DELTA16

define delay TAU
define delay TAU1
define delay TAU2
define delay TAU3
define delay TAU4
define delay TAU5
define delay TAU6
define delay TAU7
define delay TAU8
define delay TAU9
# 40 "C:/Bruker/TopSpin3.6.2/exp/stan/nmr/lists/pp/Delay.incl"
define delay INCR1
define delay INCR2
define delay INCR3
define delay INCR4
define delay INCR5
define delay INCR6


;delays for centering pulses
# 50 "C:/Bruker/TopSpin3.6.2/exp/stan/nmr/lists/pp/Delay.incl"
define delay CEN_HN1
define delay CEN_HN2
define delay CEN_HN3
define delay CEN_HC1
define delay CEN_HC2
define delay CEN_HC3
define delay CEN_HC4
define delay CEN_HP1
define delay CEN_HP2
define delay CEN_CN1
define delay CEN_CN2
define delay CEN_CN3
define delay CEN_CN4
define delay CEN_CP1
define delay CEN_CP2


;loop counters
# 69 "C:/Bruker/TopSpin3.6.2/exp/stan/nmr/lists/pp/Delay.incl"
define loopcounter COUNTER
define loopcounter SCALEF
define loopcounter FACTOR1
define loopcounter FACTOR2
define loopcounter FACTOR3
define loopcounter FACTOR4
define loopcounter FACTOR5
define loopcounter FACTOR6


# 80 "C:/Bruker/TopSpin3.6.2/exp/stan/nmr/lists/pp/Delay.incl"
;$Id: Delay.incl,v 1.14.2.1 2013/08/30 09:43:33 ber Exp $
# 21 "C:/Bruker/TopSpin3.6.2/exp/stan/nmr/lists/pp/user/metr-hmqcph_new.tb" 2


# 24 "C:/Bruker/TopSpin3.6.2/exp/stan/nmr/lists/pp/user/metr-hmqcph_new.tb"
"p2=p1*2"
"d2=3.6m"
"d11=30m"
"d12=20u"
"d13=4u"


"d0=3u"
# 33 "C:/Bruker/TopSpin3.6.2/exp/stan/nmr/lists/pp/user/metr-hmqcph_new.tb"
"in0=inf1/2"

"DELTA1=d2-p19-d16-d13"

# 1 "mc_line 39 file C:/Bruker/TopSpin3.6.2/exp/stan/nmr/lists/pp/user/metr-hmqcph_new.tb exp. def. part of mc cmd. before ze"
; dimension 2D; AQ_mode  (F1) States-TPPI
define delay MCWRK
define delay MCREST
define delay d0orig
"d0orig=d0"
define loopcounter t1loop
"t1loop=0"
define loopcounter ph1loop
"ph1loop=0"
define loopcounter ST1CNT
"ST1CNT = trunc(td1 / 2)"
"MCREST = d11 - d11"
"MCWRK = 0.142857*d11"

    dccorr
# 39 "C:/Bruker/TopSpin3.6.2/exp/stan/nmr/lists/pp/user/metr-hmqcph_new.tb"
# 39 "C:/Bruker/TopSpin3.6.2/exp/stan/nmr/lists/pp/user/metr-hmqcph_new.tb"
1 ze 
# 1 "mc_line 39 file C:/Bruker/TopSpin3.6.2/exp/stan/nmr/lists/pp/user/metr-hmqcph_new.tb exp. def. of mc cmd. after ze"
LBLAV, MCWRK
      "d0=d0orig + t1loop * in0 "
      "phval3 = (ph1loop % 4) * 90"
      MCWRK ip3 + phval3
      "phval29 = (ph1loop % 4) * 90"
      MCWRK ip29 + phval29
# 40 "C:/Bruker/TopSpin3.6.2/exp/stan/nmr/lists/pp/user/metr-hmqcph_new.tb"
# 1 "mc_line 40 file C:/Bruker/TopSpin3.6.2/exp/stan/nmr/lists/pp/user/metr-hmqcph_new.tb exp. start label for mc cmd."
2 MCWRK  * 3 do:f2
LBLF1, MCWRK  * 3
LBLST1, MCWRK 
  MCREST
# 41 "C:/Bruker/TopSpin3.6.2/exp/stan/nmr/lists/pp/user/metr-hmqcph_new.tb"
3 4u


  d11 fq=cnst20 (bf ppm) :f1
  d11 pl9:f1
  d1 cw:f1 ph29
  d13 do:f1 
  d13 pl2:f2
# 53 "C:/Bruker/TopSpin3.6.2/exp/stan/nmr/lists/pp/user/metr-hmqcph_new.tb"
  p3:f2 ph0
  d13 setnmr3|0 setnmr0|34|32|33 ctrlgrad 0
 

  4u
  p16:gp1  
  d16 fq=0 :f1

# 65 "C:/Bruker/TopSpin3.6.2/exp/stan/nmr/lists/pp/user/metr-hmqcph_new.tb"
  
  d12 pl1:f1
  p1 ph1
  d13
  p19:gp2
  d16 
  DELTA1 
  p3:f2 ph3
  d0
  p2 ph2
  d0
  p3:f2 ph4
  DELTA1  
  p19:gp2
  d16 pl12:f2
  d13 setnmr3^0 setnmr0^34^32^33 ctrlgrad 7
  go=2 ph31 cpd2:f2 
# 1 "mc_line 82 file C:/Bruker/TopSpin3.6.2/exp/stan/nmr/lists/pp/user/metr-hmqcph_new.tb exp. mc cmd. in line"
  MCWRK  do:f2 wr #0 if #0 zd 

  "ph1loop+=1"
      "d0=d0orig + t1loop * in0 "
      "phval3 = (ph1loop % 4) * 90"
      MCWRK ip3 + phval3
      "phval29 = (ph1loop % 4) * 90"
      MCWRK ip29 + phval29
  lo to LBLF1 times 2
  MCWRK 

  "t1loop+=1"
      "d0=d0orig + t1loop * in0 "
      "phval3 = (ph1loop % 4) * 90"
      MCWRK ip3 + phval3
      "phval29 = (ph1loop % 4) * 90"
      MCWRK ip29 + phval29
  lo to LBLST1 times ST1CNT
  MCWRK 
  "t1loop=0"
  "ph1loop=0"
  MCWRK rf #0
  lo to LBLAV times tdav
# 83 "C:/Bruker/TopSpin3.6.2/exp/stan/nmr/lists/pp/user/metr-hmqcph_new.tb"
exit 
  
  
ph0=0
ph1=0 
ph2=0 
ph3=0 2
ph4=0 0 2 2 
ph29=0
ph31=0 2 2 0


;pl1 : f1 channel - power level for pulse (default)
;pl2 : f2 channel - power level for pulse (default)
;pl9 : f1 channel - power level for presaturation
;pl12: f2 channel - power level for CPD/BB decoupling
;p1 : f1 channel -  90 degree high power pulse
;p2 : f1 channel - 180 degree high power pulse
;p3 : f2 channel -  90 degree high power pulse
;p16: homospoil/gradient pulse                         [1 msec]
;p19: gradient pulse 2                                 [500 usec]
;d0 : incremented delay (2D)                         [3 usec]
;d1 : relaxation delay; 1-5 * T1
;d2 : 1/(2J)XH                                       [3.6 ms]
;d11: delay for disk I/O                             [30 msec]
;d12: delay for power switching                      [20 usec]
;d13: short delay                                    [4 usec]
;d16: delay for homospoil/gradient recovery
;cnst20: chemical shift of residual Water peak (in ppm)   [4.7 ppm]
;inf1: 1/SW(X) = 2 * DW(X)
;in0: 1/(2 * SW(X)) = DW(X)
;nd0: 2
;NS: 4 * n
;DS: 16
;td1: number of experiments
;FnMODE: States-TPPI, TPPI, States or QSEQ
;cpd2: decoupling according to sequence defined by cpdprg2
;pcpd2: f2 channel - 90 degree pulse for decoupling sequence
# 122 "C:/Bruker/TopSpin3.6.2/exp/stan/nmr/lists/pp/user/metr-hmqcph_new.tb"
;for z-only gradients:
;gpz1: 30%
;gpz2: 40%

;use gradient files:   
;gpnam1: SMSQ10.100
;gpnam2: SMSQ10.100

                                          ;preprocessor-flags-start
;1: for optional Watersupression start experiment with 
;             option -DWATER (eda: ZGOPTNS)
                                          ;preprocessor-flags-end
# 135 "C:/Bruker/TopSpin3.6.2/exp/stan/nmr/lists/pp/user/metr-hmqcph_new.tb"
;$Id: hmqcphpr,v 1.5 2009/07/02 16:40:44 ber Exp $
