# Supplementary material for: Distinct dissociation rates of murine and human norovirus P-domain dimers suggest a role of dimer stability in virus-host interactions
Source: Commun Biol. 2022 Jun 9;5:563. doi: 10.1038/s42003-022-03497-4 (PMC9184547; doi:10.1038/s42003-022-03497-4)
Supplement: Supplementary file 5 — Supplementary Dataset 2 [file 42003_2022_3497_MOESM5_ESM.zip › MNV_MeTROSY_Conc/10/shimvalues]

# Thu Aug 27 14:16:59 2020
#$$PROBEIDENTIFIER=Z168348_0001
#$$PROBENAME=CP2.1 TCI 600S3 H/C/N-D-05 Z XT
#$$SHIMID=292722
#
# Active Shim Gradients
#
Z           		-738            
Z2          		-190            
Z3          		246             
Z4          		-1637           
Z5          		445             
Z6          		5489            
Z7          		3113            
Z8          		-8500           
X           		-2334           
XZ          		2025            
XZ2         		-12586          
XZ3         		1974            
XZ4         		-1897           
XZ5         		-5394           
Y           		-5387           
YZ          		-1219           
YZ2         		-2565           
YZ3         		-1224           
YZ4         		-1063           
YZ5         		-2815           
XY          		1494            
XYZ         		-7872           
XYZ2        		4953            
XYZ3        		539             
XYZ4        		-3564           
XYZ5        		0               
(X2-Y2)     		575             
(X2-Y2)Z    		1012            
(X2-Y2)Z2   		-550            
(X2-Y2)Z3   		-396            
(X2-Y2)Z4   		2940            
(X2-Y2)Z5   		0               
X3          		-3558           
X3Z         		2162            
Y3          		-8643           
Y3Z         		4702            
#
# Lock Parameter
#
FIELD		3578.003
LOCKPHASE		333.579 
LOCKPOWER		-18.000 
LOCKGAIN		97.039  
LOCKDC		-75.000 
LOCKSHIFT		4.700   
LOOPGAIN		5.000   
LOOPTIME		0.250   
LOOPFILTER		500.000 
#
IEEE64_VERSION_CODE 1
#
# Shim currents 
#
SHIM_SETTING [1 ]  52.18999297     
SHIM_SETTING [2 ]  2237.72382284   
SHIM_SETTING [3 ]  -1216.97376978  
SHIM_SETTING [4 ]  -12522.69952136 
SHIM_SETTING [5 ]  4403.89037633   
SHIM_SETTING [6 ]  4503.03333957   
SHIM_SETTING [7 ]  -887.91438401   
SHIM_SETTING [8 ]  -8100.44360104  
SHIM_SETTING [9 ]  2866.63144477   
SHIM_SETTING [10]  1124.16802532   
SHIM_SETTING [11]  2600.00000000   
SHIM_SETTING [12]  -13345.25900000 
SHIM_SETTING [13]  -3940.82500000  
SHIM_SETTING [14]  -2773.83200000  
SHIM_SETTING [15]  -13909.27975229 
SHIM_SETTING [16]  -17784.12375229 
SHIM_SETTING [17]  5482.11667412   
SHIM_SETTING [18]  9899.67932588   
SHIM_SETTING [19]  -2380.31983074  
SHIM_SETTING [20]  4901.07659309   
SHIM_SETTING [21]  1907.14500000   
SHIM_SETTING [22]  466.62500000    
SHIM_SETTING [23]  -997.94700000   
SHIM_SETTING [24]  -2925.60600000  
SHIM_SETTING [25]  2315.49300000   
SHIM_SETTING [26]  2654.12700000   
SHIM_SETTING [27]  -677.15800000   
SHIM_SETTING [28]  -11380.31792202 
SHIM_SETTING [29]  -4491.65700000  
SHIM_SETTING [30]  -2050.45200000  
SHIM_SETTING [31]  -2656.50749066  
SHIM_SETTING [32]  -4773.73692202  
SHIM_SETTING [33]  -3208.44100000  
SHIM_SETTING [34]  11738.97500000  
SHIM_SETTING [35]  -4458.42400000  
SHIM_SETTING [36]  7320.08700000   
SHIM_SETTING [37]  1307.44496727   
SHIM_SETTING [38]  -6485.09941962  
SHIM_SETTING [39]  -2678.75350934  
SHIM_SETTING [40]  2600.00000000   
