# Supplementary material for: Distinct dissociation rates of murine and human norovirus P-domain dimers suggest a role of dimer stability in virus-host interactions
Source: Commun Biol. 2022 Jun 9;5:563. doi: 10.1038/s42003-022-03497-4 (PMC9184547; doi:10.1038/s42003-022-03497-4)
Supplement: Supplementary file 5 — Supplementary Dataset 2 [file 42003_2022_3497_MOESM5_ESM.zip › MNV_MeTROSY_Conc/2/acqu2]

##TITLE= Parameter file, TopSpin 3.6.2
##JCAMPDX= 5.0
##DATATYPE= Parameter Values
##NPOINTS= 1	$$ modification sequence number
##ORIGIN= Bruker BioSpin GmbH
##OWNER= thorben
$$ 2020-08-27 09:23:28.828 +0200  thorben@CZC8497J5Y
$$ D:\NMR.Data\data\thorben\nmr/27-08-2020_MILVA_CW1_P-domain_Dimerization/2/acqu2
$$ process C:\Bruker\TopSpin3.6.2\prog\mod\edparproc.exe
##$ACQT0= 0
##$BF1= 150.927954
##$FnMODE= 5
##$NUC1= <13C>
##$NusJSP= 0
##$NusT2= 1
##$NusTD= 0
##$O1= 2565.775218
##$ProjAngle= 0
##$SFO1= 150.930519775218
##$SW= 18.000008999847
##$SW_h= 2716.75071430551
##$TD= 256
##END=
