# Supplementary material for: Distinct dissociation rates of murine and human norovirus P-domain dimers suggest a role of dimer stability in virus-host interactions
Source: Commun Biol. 2022 Jun 9;5:563. doi: 10.1038/s42003-022-03497-4 (PMC9184547; doi:10.1038/s42003-022-03497-4)
Supplement: Supplementary file 6 — Supplementary Dataset 3 [file 42003_2022_3497_MOESM6_ESM.zip]

Archive with 564 entries (549 files):
- MNV_MeTROSY_GCDCA/
- __MACOSX/._MNV_MeTROSY_GCDCA
- MNV_MeTROSY_GCDCA/.DS_Store
- __MACOSX/MNV_MeTROSY_GCDCA/._.DS_Store
- MNV_MeTROSY_GCDCA/9/
- __MACOSX/MNV_MeTROSY_GCDCA/._9
- MNV_MeTROSY_GCDCA/11/
- __MACOSX/MNV_MeTROSY_GCDCA/._11
- MNV_MeTROSY_GCDCA/7/
- __MACOSX/MNV_MeTROSY_GCDCA/._7
- MNV_MeTROSY_GCDCA/6/
- __MACOSX/MNV_MeTROSY_GCDCA/._6
- MNV_MeTROSY_GCDCA/1/
- __MACOSX/MNV_MeTROSY_GCDCA/._1
- MNV_MeTROSY_GCDCA/10/
- __MACOSX/MNV_MeTROSY_GCDCA/._10
- MNV_MeTROSY_GCDCA/8/
- __MACOSX/MNV_MeTROSY_GCDCA/._8
- MNV_MeTROSY_GCDCA/4/
- __MACOSX/MNV_MeTROSY_GCDCA/._4
- MNV_MeTROSY_GCDCA/3/
- __MACOSX/MNV_MeTROSY_GCDCA/._3
- MNV_MeTROSY_GCDCA/12/
- __MACOSX/MNV_MeTROSY_GCDCA/._12
- MNV_MeTROSY_GCDCA/2/
- __MACOSX/MNV_MeTROSY_GCDCA/._2
- MNV_MeTROSY_GCDCA/13/
- __MACOSX/MNV_MeTROSY_GCDCA/._13
- MNV_MeTROSY_GCDCA/5/
- __MACOSX/MNV_MeTROSY_GCDCA/._5
- MNV_MeTROSY_GCDCA/14/
- __MACOSX/MNV_MeTROSY_GCDCA/._14
- MNV_MeTROSY_GCDCA/9/uxnmr.par
- __MACOSX/MNV_MeTROSY_GCDCA/9/._uxnmr.par
- MNV_MeTROSY_GCDCA/9/pulseprogram
- __MACOSX/MNV_MeTROSY_GCDCA/9/._pulseprogram
- MNV_MeTROSY_GCDCA/9/gpnam1
- __MACOSX/MNV_MeTROSY_GCDCA/9/._gpnam1
- MNV_MeTROSY_GCDCA/9/spnam1
- __MACOSX/MNV_MeTROSY_GCDCA/9/._spnam1
- MNV_MeTROSY_GCDCA/9/format.temp
- __MACOSX/MNV_MeTROSY_GCDCA/9/._format.temp
- MNV_MeTROSY_GCDCA/9/audita.txt
- __MACOSX/MNV_MeTROSY_GCDCA/9/._audita.txt
- MNV_MeTROSY_GCDCA/9/gradient_calib
- __MACOSX/MNV_MeTROSY_GCDCA/9/._gradient_calib
- MNV_MeTROSY_GCDCA/9/fid
- __MACOSX/MNV_MeTROSY_GCDCA/9/._fid
- MNV_MeTROSY_GCDCA/9/shimvalues
- __MACOSX/MNV_MeTROSY_GCDCA/9/._shimvalues
- MNV_MeTROSY_GCDCA/9/uxnmr.info
- __MACOSX/MNV_MeTROSY_GCDCA/9/._uxnmr.info
- MNV_MeTROSY_GCDCA/9/EA
- __MACOSX/MNV_MeTROSY_GCDCA/9/._EA
- MNV_MeTROSY_GCDCA/9/gpnam2
- __MACOSX/MNV_MeTROSY_GCDCA/9/._gpnam2
- MNV_MeTROSY_GCDCA/9/scon2
- __MACOSX/MNV_MeTROSY_GCDCA/9/._scon2
- MNV_MeTROSY_GCDCA/9/vtc_pid_settings
- __MACOSX/MNV_MeTROSY_GCDCA/9/._vtc_pid_settings
- MNV_MeTROSY_GCDCA/9/acqu
- __MACOSX/MNV_MeTROSY_GCDCA/9/._acqu
- MNV_MeTROSY_GCDCA/9/acqus
- __MACOSX/MNV_MeTROSY_GCDCA/9/._acqus
- MNV_MeTROSY_GCDCA/9/specpar
- __MACOSX/MNV_MeTROSY_GCDCA/9/._specpar
- MNV_MeTROSY_GCDCA/11/uxnmr.par
- __MACOSX/MNV_MeTROSY_GCDCA/11/._uxnmr.par
- MNV_MeTROSY_GCDCA/11/pulseprogram
- __MACOSX/MNV_MeTROSY_GCDCA/11/._pulseprogram
- MNV_MeTROSY_GCDCA/11/gpnam1
- __MACOSX/MNV_MeTROSY_GCDCA/11/._gpnam1
- MNV_MeTROSY_GCDCA/11/spnam1
- __MACOSX/MNV_MeTROSY_GCDCA/11/._spnam1
- MNV_MeTROSY_GCDCA/11/format.temp
- __MACOSX/MNV_MeTROSY_GCDCA/11/._format.temp
- MNV_MeTROSY_GCDCA/11/audita.txt
- __MACOSX/MNV_MeTROSY_GCDCA/11/._audita.txt
- MNV_MeTROSY_GCDCA/11/gradient_calib
- __MACOSX/MNV_MeTROSY_GCDCA/11/._gradient_calib
- MNV_MeTROSY_GCDCA/11/fid
- __MACOSX/MNV_MeTROSY_GCDCA/11/._fid
- MNV_MeTROSY_GCDCA/11/shimvalues
- __MACOSX/MNV_MeTROSY_GCDCA/11/._shimvalues
- MNV_MeTROSY_GCDCA/11/uxnmr.info
- __MACOSX/MNV_MeTROSY_GCDCA/11/._uxnmr.info
- MNV_MeTROSY_GCDCA/11/EA
- __MACOSX/MNV_MeTROSY_GCDCA/11/._EA
- MNV_MeTROSY_GCDCA/11/gpnam2
- __MACOSX/MNV_MeTROSY_GCDCA/11/._gpnam2
- MNV_MeTROSY_GCDCA/11/scon2
- __MACOSX/MNV_MeTROSY_GCDCA/11/._scon2
- MNV_MeTROSY_GCDCA/11/vtc_pid_settings
- __MACOSX/MNV_MeTROSY_GCDCA/11/._vtc_pid_settings
- MNV_MeTROSY_GCDCA/11/acqu
- __MACOSX/MNV_MeTROSY_GCDCA/11/._acqu
- MNV_MeTROSY_GCDCA/11/acqus
- __MACOSX/MNV_MeTROSY_GCDCA/11/._acqus
- MNV_MeTROSY_GCDCA/11/specpar
- __MACOSX/MNV_MeTROSY_GCDCA/11/._specpar
- MNV_MeTROSY_GCDCA/7/uxnmr.par
- __MACOSX/MNV_MeTROSY_GCDCA/7/._uxnmr.par
- MNV_MeTROSY_GCDCA/7/pulseprogram
- __MACOSX/MNV_MeTROSY_GCDCA/7/._pulseprogram
- MNV_MeTROSY_GCDCA/7/gpnam1
- __MACOSX/MNV_MeTROSY_GCDCA/7/._gpnam1
- MNV_MeTROSY_GCDCA/7/spnam1
- __MACOSX/MNV_MeTROSY_GCDCA/7/._spnam1
- MNV_MeTROSY_GCDCA/7/format.temp
- __MACOSX/MNV_MeTROSY_GCDCA/7/._format.temp
- MNV_MeTROSY_GCDCA/7/audita.txt
- __MACOSX/MNV_MeTROSY_GCDCA/7/._audita.txt
- MNV_MeTROSY_GCDCA/7/gradient_calib
- __MACOSX/MNV_MeTROSY_GCDCA/7/._gradient_calib
- MNV_MeTROSY_GCDCA/7/fid
- __MACOSX/MNV_MeTROSY_GCDCA/7/._fid
- MNV_MeTROSY_GCDCA/7/shimvalues
- __MACOSX/MNV_MeTROSY_GCDCA/7/._shimvalues
- MNV_MeTROSY_GCDCA/7/uxnmr.info
- __MACOSX/MNV_MeTROSY_GCDCA/7/._uxnmr.info
- MNV_MeTROSY_GCDCA/7/EA
- __MACOSX/MNV_MeTROSY_GCDCA/7/._EA
- MNV_MeTROSY_GCDCA/7/gpnam2
- __MACOSX/MNV_MeTROSY_GCDCA/7/._gpnam2
- MNV_MeTROSY_GCDCA/7/scon2
- __MACOSX/MNV_MeTROSY_GCDCA/7/._scon2
- MNV_MeTROSY_GCDCA/7/vtc_pid_settings
- __MACOSX/MNV_MeTROSY_GCDCA/7/._vtc_pid_settings
- MNV_MeTROSY_GCDCA/7/acqu
- __MACOSX/MNV_MeTROSY_GCDCA/7/._acqu
- MNV_MeTROSY_GCDCA/7/acqus
- __MACOSX/MNV_MeTROSY_GCDCA/7/._acqus
- MNV_MeTROSY_GCDCA/7/specpar
- __MACOSX/MNV_MeTROSY_GCDCA/7/._specpar
- MNV_MeTROSY_GCDCA/6/uxnmr.par
- __MACOSX/MNV_MeTROSY_GCDCA/6/._uxnmr.par
- MNV_MeTROSY_GCDCA/6/pulseprogram
- __MACOSX/MNV_MeTROSY_GCDCA/6/._pulseprogram
- MNV_MeTROSY_GCDCA/6/acqu2s
- __MACOSX/MNV_MeTROSY_GCDCA/6/._acqu2s
- MNV_MeTROSY_GCDCA/6/precom.output
- __MACOSX/MNV_MeTROSY_GCDCA/6/._precom.output
- MNV_MeTROSY_GCDCA/6/gpnam1
- __MACOSX/MNV_MeTROSY_GCDCA/6/._gpnam1
- MNV_MeTROSY_GCDCA/6/format.temp
- __MACOSX/MNV_MeTROSY_GCDCA/6/._format.temp
- MNV_MeTROSY_GCDCA/6/audita.txt
- __MACOSX/MNV_MeTROSY_GCDCA/6/._audita.txt
- MNV_MeTROSY_GCDCA/6/acqu2
- __MACOSX/MNV_MeTROSY_GCDCA/6/._acqu2
- MNV_MeTROSY_GCDCA/6/cpdprg2
- __MACOSX/MNV_MeTROSY_GCDCA/6/._cpdprg2
- MNV_MeTROSY_GCDCA/6/gradient_calib
- __MACOSX/MNV_MeTROSY_GCDCA/6/._gradient_calib
- MNV_MeTROSY_GCDCA/6/fq1list
- __MACOSX/MNV_MeTROSY_GCDCA/6/._fq1list
- MNV_MeTROSY_GCDCA/6/shimvalues
- __MACOSX/MNV_MeTROSY_GCDCA/6/._shimvalues
- MNV_MeTROSY_GCDCA/6/uxnmr.info
- __MACOSX/MNV_MeTROSY_GCDCA/6/._uxnmr.info
- MNV_MeTROSY_GCDCA/6/EA
- __MACOSX/MNV_MeTROSY_GCDCA/6/._EA
- MNV_MeTROSY_GCDCA/6/ser
- __MACOSX/MNV_MeTROSY_GCDCA/6/._ser
- MNV_MeTROSY_GCDCA/6/gpnam2
- __MACOSX/MNV_MeTROSY_GCDCA/6/._gpnam2
- MNV_MeTROSY_GCDCA/6/scon2
- __MACOSX/MNV_MeTROSY_GCDCA/6/._scon2
- MNV_MeTROSY_GCDCA/6/vtc_pid_settings
- __MACOSX/MNV_MeTROSY_GCDCA/6/._vtc_pid_settings
- MNV_MeTROSY_GCDCA/6/acqu
- __MACOSX/MNV_MeTROSY_GCDCA/6/._acqu
- MNV_MeTROSY_GCDCA/6/acqus
- __MACOSX/MNV_MeTROSY_GCDCA/6/._acqus
- MNV_MeTROSY_GCDCA/6/specpar
- __MACOSX/MNV_MeTROSY_GCDCA/6/._specpar
- MNV_MeTROSY_GCDCA/1/uxnmr.par
- __MACOSX/MNV_MeTROSY_GCDCA/1/._uxnmr.par
- MNV_MeTROSY_GCDCA/1/pulseprogram
- __MACOSX/MNV_MeTROSY_GCDCA/1/._pulseprogram
- MNV_MeTROSY_GCDCA/1/gpnam1
- __MACOSX/MNV_MeTROSY_GCDCA/1/._gpnam1
- MNV_MeTROSY_GCDCA/1/spnam1
- __MACOSX/MNV_MeTROSY_GCDCA/1/._spnam1
- MNV_MeTROSY_GCDCA/1/format.temp
- __MACOSX/MNV_MeTROSY_GCDCA/1/._format.temp
- MNV_MeTROSY_GCDCA/1/audita.txt
- __MACOSX/MNV_MeTROSY_GCDCA/1/._audita.txt
- MNV_MeTROSY_GCDCA/1/gradient_calib
- __MACOSX/MNV_MeTROSY_GCDCA/1/._gradient_calib
- MNV_MeTROSY_GCDCA/1/fid
- __MACOSX/MNV_MeTROSY_GCDCA/1/._fid
- MNV_MeTROSY_GCDCA/1/shimvalues
- __MACOSX/MNV_MeTROSY_GCDCA/1/._shimvalues
- MNV_MeTROSY_GCDCA/1/uxnmr.info
- __MACOSX/MNV_MeTROSY_GCDCA/1/._uxnmr.info
- MNV_MeTROSY_GCDCA/1/EA
- __MACOSX/MNV_MeTROSY_GCDCA/1/._EA
- MNV_MeTROSY_GCDCA/1/gpnam2
- __MACOSX/MNV_MeTROSY_GCDCA/1/._gpnam2
- MNV_MeTROSY_GCDCA/1/scon2
- __MACOSX/MNV_MeTROSY_GCDCA/1/._scon2
- MNV_MeTROSY_GCDCA/1/vtc_pid_settings
- __MACOSX/MNV_MeTROSY_GCDCA/1/._vtc_pid_settings
- MNV_MeTROSY_GCDCA/1/acqu
- __MACOSX/MNV_MeTROSY_GCDCA/1/._acqu
- MNV_MeTROSY_GCDCA/1/acqus
- __MACOSX/MNV_MeTROSY_GCDCA/1/._acqus
- MNV_MeTROSY_GCDCA/1/specpar
- __MACOSX/MNV_MeTROSY_GCDCA/1/._specpar
- MNV_MeTROSY_GCDCA/10/uxnmr.par
- __MACOSX/MNV_MeTROSY_GCDCA/10/._uxnmr.par
- MNV_MeTROSY_GCDCA/10/pulseprogram
- __MACOSX/MNV_MeTROSY_GCDCA/10/._pulseprogram
- MNV_MeTROSY_GCDCA/10/acqu2s
- __MACOSX/MNV_MeTROSY_GCDCA/10/._acqu2s
- MNV_MeTROSY_GCDCA/10/precom.output
- __MACOSX/MNV_MeTROSY_GCDCA/10/._precom.output
- MNV_MeTROSY_GCDCA/10/gpnam1
- __MACOSX/MNV_MeTROSY_GCDCA/10/._gpnam1
- MNV_MeTROSY_GCDCA/10/format.temp
- __MACOSX/MNV_MeTROSY_GCDCA/10/._format.temp
- MNV_MeTROSY_GCDCA/10/audita.txt
- __MACOSX/MNV_MeTROSY_GCDCA/10/._audita.txt
- MNV_MeTROSY_GCDCA/10/acqu2
- __MACOSX/MNV_MeTROSY_GCDCA/10/._acqu2
- MNV_MeTROSY_GCDCA/10/cpdprg2
- __MACOSX/MNV_MeTROSY_GCDCA/10/._cpdprg2
- MNV_MeTROSY_GCDCA/10/gradient_calib
- __MACOSX/MNV_MeTROSY_GCDCA/10/._gradient_calib
- MNV_MeTROSY_GCDCA/10/fq1list
- __MACOSX/MNV_MeTROSY_GCDCA/10/._fq1list
- MNV_MeTROSY_GCDCA/10/shimvalues
- __MACOSX/MNV_MeTROSY_GCDCA/10/._shimvalues
- MNV_MeTROSY_GCDCA/10/uxnmr.info
- __MACOSX/MNV_MeTROSY_GCDCA/10/._uxnmr.info
- MNV_MeTROSY_GCDCA/10/EA
- __MACOSX/MNV_MeTROSY_GCDCA/10/._EA
- MNV_MeTROSY_GCDCA/10/ser
- __MACOSX/MNV_MeTROSY_GCDCA/10/._ser
- MNV_MeTROSY_GCDCA/10/gpnam2
- __MACOSX/MNV_MeTROSY_GCDCA/10/._gpnam2
- MNV_MeTROSY_GCDCA/10/scon2
- __MACOSX/MNV_MeTROSY_GCDCA/10/._scon2
- MNV_MeTROSY_GCDCA/10/vtc_pid_settings
- __MACOSX/MNV_MeTROSY_GCDCA/10/._vtc_pid_settings
- MNV_MeTROSY_GCDCA/10/acqu
- __MACOSX/MNV_MeTROSY_GCDCA/10/._acqu
- MNV_MeTROSY_GCDCA/10/acqus
- __MACOSX/MNV_MeTROSY_GCDCA/10/._acqus
- MNV_MeTROSY_GCDCA/10/specpar
- __MACOSX/MNV_MeTROSY_GCDCA/10/._specpar
- MNV_MeTROSY_GCDCA/8/uxnmr.par
- __MACOSX/MNV_MeTROSY_GCDCA/8/._uxnmr.par
- MNV_MeTROSY_GCDCA/8/pulseprogram
- __MACOSX/MNV_MeTROSY_GCDCA/8/._pulseprogram
- MNV_MeTROSY_GCDCA/8/acqu2s
- __MACOSX/MNV_MeTROSY_GCDCA/8/._acqu2s
- MNV_MeTROSY_GCDCA/8/precom.output
- __MACOSX/MNV_MeTROSY_GCDCA/8/._precom.output
- MNV_MeTROSY_GCDCA/8/gpnam1
- __MACOSX/MNV_MeTROSY_GCDCA/8/._gpnam1
- MNV_MeTROSY_GCDCA/8/format.temp
- __MACOSX/MNV_MeTROSY_GCDCA/8/._format.temp
- MNV_MeTROSY_GCDCA/8/audita.txt
- __MACOSX/MNV_MeTROSY_GCDCA/8/._audita.txt
- MNV_MeTROSY_GCDCA/8/acqu2
- __MACOSX/MNV_MeTROSY_GCDCA/8/._acqu2
- MNV_MeTROSY_GCDCA/8/cpdprg2
- __MACOSX/MNV_MeTROSY_GCDCA/8/._cpdprg2
- MNV_MeTROSY_GCDCA/8/gradient_calib
- __MACOSX/MNV_MeTROSY_GCDCA/8/._gradient_calib
- MNV_MeTROSY_GCDCA/8/fq1list
- __MACOSX/MNV_MeTROSY_GCDCA/8/._fq1list
- MNV_MeTROSY_GCDCA/8/shimvalues
- __MACOSX/MNV_MeTROSY_GCDCA/8/._shimvalues
- MNV_MeTROSY_GCDCA/8/uxnmr.info
- __MACOSX/MNV_MeTROSY_GCDCA/8/._uxnmr.info
- MNV_MeTROSY_GCDCA/8/EA
- __MACOSX/MNV_MeTROSY_GCDCA/8/._EA
- MNV_MeTROSY_GCDCA/8/ser
- __MACOSX/MNV_MeTROSY_GCDCA/8/._ser
- MNV_MeTROSY_GCDCA/8/gpnam2
- __MACOSX/MNV_MeTROSY_GCDCA/8/._gpnam2
- MNV_MeTROSY_GCDCA/8/scon2
- __MACOSX/MNV_MeTROSY_GCDCA/8/._scon2
- MNV_MeTROSY_GCDCA/8/vtc_pid_settings
- __MACOSX/MNV_MeTROSY_GCDCA/8/._vtc_pid_settings
- MNV_MeTROSY_GCDCA/8/acqu
- __MACOSX/MNV_MeTROSY_GCDCA/8/._acqu
- MNV_MeTROSY_GCDCA/8/acqus
- __MACOSX/MNV_MeTROSY_GCDCA/8/._acqus
- MNV_MeTROSY_GCDCA/8/specpar
- __MACOSX/MNV_MeTROSY_GCDCA/8/._specpar
- MNV_MeTROSY_GCDCA/4/uxnmr.par
- __MACOSX/MNV_MeTROSY_GCDCA/4/._uxnmr.par
- MNV_MeTROSY_GCDCA/4/pulseprogram
- __MACOSX/MNV_MeTROSY_GCDCA/4/._pulseprogram
- MNV_MeTROSY_GCDCA/4/acqu2s
- __MACOSX/MNV_MeTROSY_GCDCA/4/._acqu2s
[truncated: 264 more entries]
