# Supplementary material for: Distinct dissociation rates of murine and human norovirus P-domain dimers suggest a role of dimer stability in virus-host interactions
Source: Commun Biol. 2022 Jun 9;5:563. doi: 10.1038/s42003-022-03497-4 (PMC9184547; doi:10.1038/s42003-022-03497-4)
Supplement: Supplementary file 6 — Supplementary Dataset 3 [file 42003_2022_3497_MOESM6_ESM.zip › MNV_MeTROSY_GCDCA/11/shimvalues]

# Fri Aug 28 14:10:12 2020
#$$PROBEIDENTIFIER=Z168348_0001
#$$PROBENAME=CP2.1 TCI 600S3 H/C/N-D-05 Z XT
#$$SHIMID=292722
#
# Active Shim Gradients
#
Z           		-721            
Z2          		-199            
Z3          		205             
Z4          		-1665           
Z5          		554             
Z6          		5489            
Z7          		3113            
Z8          		-8500           
X           		-2329           
XZ          		2036            
XZ2         		-12586          
XZ3         		1974            
XZ4         		-1897           
XZ5         		-5394           
Y           		-5398           
YZ          		-1237           
YZ2         		-2565           
YZ3         		-1224           
YZ4         		-1063           
YZ5         		-2815           
XY          		1494            
XYZ         		-7872           
XYZ2        		4953            
XYZ3        		539             
XYZ4        		-3564           
XYZ5        		0               
(X2-Y2)     		575             
(X2-Y2)Z    		1012            
(X2-Y2)Z2   		-550            
(X2-Y2)Z3   		-396            
(X2-Y2)Z4   		2940            
(X2-Y2)Z5   		0               
X3          		-3558           
X3Z         		2162            
Y3          		-8643           
Y3Z         		4702            
#
# Lock Parameter
#
FIELD		3577.247
LOCKPHASE		335.560 
LOCKPOWER		-18.000 
LOCKGAIN		96.469  
LOCKDC		-75.000 
LOCKSHIFT		4.700   
LOOPGAIN		5.000   
LOOPTIME		0.250   
LOOPFILTER		500.000 
#
IEEE64_VERSION_CODE 1
#
# Shim currents 
#
SHIM_SETTING [1 ]  60.00779573     
SHIM_SETTING [2 ]  2224.69563577   
SHIM_SETTING [3 ]  -1163.00967464  
SHIM_SETTING [4 ]  -12502.01812782 
SHIM_SETTING [5 ]  4501.27077451   
SHIM_SETTING [6 ]  4388.38501045   
SHIM_SETTING [7 ]  -860.58419350   
SHIM_SETTING [8 ]  -8192.27857418  
SHIM_SETTING [9 ]  2879.26305083   
SHIM_SETTING [10]  1086.84611890   
SHIM_SETTING [11]  2600.00000000   
SHIM_SETTING [12]  -13345.25900000 
SHIM_SETTING [13]  -3940.82500000  
SHIM_SETTING [14]  -2773.83200000  
SHIM_SETTING [15]  -13893.76436239 
SHIM_SETTING [16]  -17790.60836239 
SHIM_SETTING [17]  5492.38550934   
SHIM_SETTING [18]  9899.41049066   
SHIM_SETTING [19]  -2376.00494315  
SHIM_SETTING [20]  4901.49444374   
SHIM_SETTING [21]  1907.14500000   
SHIM_SETTING [22]  466.62500000    
SHIM_SETTING [23]  -997.94700000   
SHIM_SETTING [24]  -2925.60600000  
SHIM_SETTING [25]  2315.49300000   
SHIM_SETTING [26]  2654.12700000   
SHIM_SETTING [27]  -677.15800000   
SHIM_SETTING [28]  -11408.25177982 
SHIM_SETTING [29]  -4491.65700000  
SHIM_SETTING [30]  -2050.45200000  
SHIM_SETTING [31]  -2676.12922101  
SHIM_SETTING [32]  -4765.67077982  
SHIM_SETTING [33]  -3208.44100000  
SHIM_SETTING [34]  11738.97500000  
SHIM_SETTING [35]  -4458.42400000  
SHIM_SETTING [36]  7320.08700000   
SHIM_SETTING [37]  1305.42743998   
SHIM_SETTING [38]  -6493.49391645  
SHIM_SETTING [39]  -2681.13177899  
SHIM_SETTING [40]  2600.00000000   
