# Supplementary material for: Distinct dissociation rates of murine and human norovirus P-domain dimers suggest a role of dimer stability in virus-host interactions
Source: Commun Biol. 2022 Jun 9;5:563. doi: 10.1038/s42003-022-03497-4 (PMC9184547; doi:10.1038/s42003-022-03497-4)
Supplement: Supplementary file 6 — Supplementary Dataset 3 [file 42003_2022_3497_MOESM6_ESM.zip › MNV_MeTROSY_GCDCA/6/audita.txt]

##TITLE= Audit trail, TopSpin 3.6.2
##JCAMPDX= 5.01
##ORIGIN= Bruker BioSpin GmbH
##OWNER= thorben
$$ D:/NMR.Data/data/thorben/nmr/28-08-2020_MILVA_CW1_P-domain_GCDCA/6/audita.txt
##AUDIT TRAIL=  $$ (NUMBER, WHEN, WHO, WHERE, PROCESS, VERSION, WHAT)
(   1,<2020-08-28 11:27:26.306 +0200>,<thorben>,<CZC8497J5Y>,<go4>,<TopSpin 3.6.2>,
      <created by zg
	started at 2020-08-28 10:27:16.108 +0200,
	POWCHK enabled, PULCHK disabled,
       configuration hash MD5:
       38 21 56 70 91 CF 7D 00 4E EF 14 8D A7 B6 48 33
       data hash MD5: 512 * 256
       53 85 90 49 BB 51 55 BF BF A3 27 68 0E 17 79 F0>)
##END=

$$ hash MD5
$$ FE 04 A7 2B CA F3 E2 EC 7A F4 5A D1 52 F8 E2 EA
