# Supplementary material for: Distinct dissociation rates of murine and human norovirus P-domain dimers suggest a role of dimer stability in virus-host interactions
Source: Commun Biol. 2022 Jun 9;5:563. doi: 10.1038/s42003-022-03497-4 (PMC9184547; doi:10.1038/s42003-022-03497-4)
Supplement: Supplementary file 6 — Supplementary Dataset 3 [file 42003_2022_3497_MOESM6_ESM.zip › MNV_MeTROSY_GCDCA/3/audita.txt]

##TITLE= Audit trail, TopSpin 3.6.2
##JCAMPDX= 5.01
##ORIGIN= Bruker BioSpin GmbH
##OWNER= thorben
$$ D:/NMR.Data/data/thorben/nmr/28-08-2020_MILVA_CW1_P-domain_GCDCA/3/audita.txt
##AUDIT TRAIL=  $$ (NUMBER, WHEN, WHO, WHERE, PROCESS, VERSION, WHAT)
(   1,<2020-08-28 09:17:06.560 +0200>,<thorben>,<CZC8497J5Y>,<go4>,<TopSpin 3.6.2>,
      <created by zg
	started at 2020-08-28 09:15:43.003 +0200,
	POWCHK enabled, PULCHK disabled,
       configuration hash MD5:
       38 21 56 70 91 CF 7D 00 4E EF 14 8D A7 B6 48 33
       data hash MD5: 32K
       0E 7D 56 08 8A C5 20 95 7E 3A 05 EA DE E6 EA 7B>)
##END=

$$ hash MD5
$$ 7E 33 4E 40 08 10 22 C4 02 07 31 80 26 D5 B6 E4
