# Supplementary material for: Distinct dissociation rates of murine and human norovirus P-domain dimers suggest a role of dimer stability in virus-host interactions
Source: Commun Biol. 2022 Jun 9;5:563. doi: 10.1038/s42003-022-03497-4 (PMC9184547; doi:10.1038/s42003-022-03497-4)
Supplement: Supplementary file 6 — Supplementary Dataset 3 [file 42003_2022_3497_MOESM6_ESM.zip › MNV_MeTROSY_GCDCA/12/audita.txt]

##TITLE= Audit trail, TopSpin 3.6.2
##JCAMPDX= 5.01
##ORIGIN= Bruker BioSpin GmbH
##OWNER= thorben
$$ D:/NMR.Data/data/thorben/nmr/28-08-2020_MILVA_CW1_P-domain_GCDCA/12/audita.txt
##AUDIT TRAIL=  $$ (NUMBER, WHEN, WHO, WHERE, PROCESS, VERSION, WHAT)
(   1,<2020-08-28 15:10:24.986 +0200>,<thorben>,<CZC8497J5Y>,<go4>,<TopSpin 3.6.2>,
      <created by zg
	started at 2020-08-28 14:10:14.886 +0200,
	POWCHK enabled, PULCHK disabled,
       configuration hash MD5:
       38 21 56 70 91 CF 7D 00 4E EF 14 8D A7 B6 48 33
       data hash MD5: 512 * 256
       78 16 CC CA 29 94 A0 10 71 AA AD 9B 52 0C C0 15>)
##END=

$$ hash MD5
$$ 53 0A 9E B0 35 E1 5F AE 7F 7B 36 C4 25 66 B0 A2
